# Supplementary material for: Divergent Genetic Pathways Underlying Convergent Parasitic Behaviours in Blowflies
Source: Mol Ecol. 2025 May 5;34(11):e17785. doi: 10.1111/mec.17785 (PMC12100580; doi:10.1111/mec.17785)
Supplement: Supplementary file 4 — Table S1. [file MEC-34-e17785-s019.xlsx]

## Sheet: Página1
Supplementary Table 1. RNA-seq samples for five blowfly species with sequencing details, including collection locations, sequencing facilities, and number of raw reads obtained for each replicate.
Females
Species	Replicate	Location	Sequencing facility¹	Sequencing batch²	Read lenght (bp)	Number of raw reads
Ch. albiceps	1	Campinas - São Paulo, Brazil	ESALQ	1	100	35,940,341
	2	Campinas - São Paulo, Brazil	ESALQ	2	100	27,337,343
	3	Campinas - São Paulo, Brazil	BGI	3	100	15,408,728
	4	Extrema - Minas Gerais, Brazil	BGI	3	100	21,311,903
Ch. bezziana	1	Kandy - Central Province, Sri Lanka	ESALQ	4	150	27,783,246
Ch. megacephala	1	Rio Claro - São Paulo, Brazil	ESALQ	1	100	36,600,253
	2	Rio Claro - São Paulo, Brazil	ESALQ	2	100	28,454,927
	3	Campinas - São Paulo, Brazil	ESALQ	3	100	14,716,431
	4	Kandy - Central Province, Sri Lanka	BGI	4	150	24,208,227
Co. hominivorax	1	Caipônia - Goiás, Brazil	ESALQ	1	100	40,362,347
	2	Caipônia - Goiás, Brazil	ESALQ	2	100	29,487,376
	3	São Carlos - São Paulo, Brazil	BGI	3	100	17,875,162
	4	Eldorado do Sul - Rio Grande do Sul, Brazil	BGI	3	100	17,549,048
	5	Caipônia - Goiás, Brazil	ESALQ	6	100	26,460,117
	6	Caipônia - Goiás, Brazil	ESALQ	6	100	22,232,367
	7	Caipônia - Goiás, Brazil	ESALQ	6	100	22,164,628
	8	Caipônia - Goiás, Brazil	ESALQ	6	100	24,262,285
Co. macellaria	1	Sorocaba - São Paulo, Brazil*	ESALQ	1	100	33,242,442
	2	Sorocaba - São Paulo, Brazil*	ESALQ	2	100	25,976,393
	3	Extrema - Minas Gerais, Brazil*	BGI	3	100	19,836,627
	4	Mogi-Guaçu - São Paulo, Brazil*	BGI	3	100	16,597,112
	5	Sorocaba - São Paulo, Brazil	ESALQ	6	100	19,636,302
	6	Sorocaba - São Paulo, Brazil	ESALQ	6	100	19,011,437
	7	Sorocaba - São Paulo, Brazil	ESALQ	6	100	20,941,491
	8	Sorocaba - São Paulo, Brazil	ESALQ	6	100	20,062,207
L. eximia	1	Araraquara - São Paulo, Brazil	ESALQ	6	100	24,954,673
	2	Araraquara - São Paulo, Brazil	ESALQ	6	100	22,759,951
	3	Araraquara - São Paulo, Brazil	ESALQ	6	100	25,011,603
L. cuprina	1	Camberra - Capital Territory, Australia	SRX907162³	5	100	28,777,436
	2	Campinas - São Paulo, Brazil	BGI	3	100	18,547,870
	3	Campinas - São Paulo, Brazil	ESALQ	6	100	23,500,172
Larvae
	Replicate	Location	Sequencing facility	Sequencing batch¹	Read lenght (bp)	Number of raw reads
Ch. albiceps	1	Campinas - São Paulo, Brazil	ESALQ	2	100	33,309,445
	2	Campinas - São Paulo, Brazil	ESALQ	3	100	32,184,120
	3	Campinas - São Paulo, Brazil	BGI	4	100	21,411,981
	4	Extrema - Minas Gerais, Brazil	BGI	4	100	20,092,931
Ch. bezziana	1	Kandy - Central Province, Sri Lanka	ESALQ	5	150	23,485,534
Ch. megacephala	1	Rio Claro - São Paulo, Brazil	ESALQ	2	100	51,071,443
	2	Rio Claro - São Paulo, Brazil	ESALQ	3	100	32,552,125
	3	Campinas - São Paulo, Brazil	ESALQ	4	100	19,501,295
	4	Kandy - Central Province, Sri Lanka	BGI	5	150	16,045,765
Co. hominivorax	1	Caipônia - Goiás, Brazil	ESALQ	1	100	26,807,116
	2	Caipônia - Goiás, Brazil	ESALQ	2	100	52,282,179
	3	São Carlos - São Paulo, Brazil	BGI	4	100	21,037,133
	4	Eldorado do Sul - Rio Grande do Sul, Brazil	BGI	4	100	18,868,366
	5	Caipônia - Goiás, Brazil	ESALQ	6	100	22,145,573
	6	Caipônia - Goiás, Brazil	ESALQ	6	100	23,317,345
	7	Caipônia - Goiás, Brazil	ESALQ	6	100	18,623,973
	8	Caipônia - Goiás, Brazil	ESALQ	6	100	22,304,675
Co. macellaria	1	Sorocaba - São Paulo, Brazil*	ESALQ	1	100	28,811,499
	2	Sorocaba - São Paulo, Brazil*	ESALQ	2	100	44,792,892
	3	Extrema - Minas Gerais, Brazil*	BGI	4	100	20,004,197
	4	Mogi-Guaçu - São Paulo, Brazil*	BGI	4	100	23,027,685
	5	Sorocaba - São Paulo, Brazil	ESALQ	6	100	24,108,461
	6	Sorocaba - São Paulo, Brazil	ESALQ	6	100	22,518,643
	7	Sorocaba - São Paulo, Brazil	ESALQ	6	100	23,139,707
	8	Sorocaba - São Paulo, Brazil	ESALQ	6	100	22,237,736
L. eximia	1	Araraquara - São Paulo, Brazil	ESALQ	6	100	23,590,117
	2	Araraquara - São Paulo, Brazil	ESALQ	6	100	23,921,591
	3	Araraquara - São Paulo, Brazil	ESALQ	6	100	24,392,803
L. cuprina	1	Camberra - Capital Territory, Australia	SRX907163³	7	100	28,386,962
	2	Campinas - São Paulo, Brazil	BGI	4	100	19,439,280
	3	Campinas - São Paulo, Brazil	ESALQ	6	100	23,550,021
¹ ESALQ: Centro de Genômica Funcional, ESALQ/USP and BGI: BGI Genomics.
² The batch numbering of females and larvae are independent.
³ These samples were obtained from the NCBI database. Female: SRX907162 | Larvae: SRX907163
* Co. macellaria samples used in the transcriptome assembly.
