# Supplementary material for: Divergent Genetic Pathways Underlying Convergent Parasitic Behaviours in Blowflies
Source: Mol Ecol. 2025 May 5;34(11):e17785. doi: 10.1111/mec.17785 (PMC12100580; doi:10.1111/mec.17785)
Supplement: Supplementary file 5 — Table S2. [file MEC-34-e17785-s017.xlsx]

## Sheet: Página1
Supplementary Table 2. Publicly available Calliphoridae genomes used for orthology assessment. Number of coding sequences (CDS) recovered for each genome is shown.
Species	Access code / URL	Reference¹	# CDS
Ca. grahami	http://dx.doi.org/10.5524/100673	Meng et al., 2020	12.823
Ch. rufifacies	GCA_014858695.1	Andere et al., 2020	21.179
	GCA_014858665.1
	GCA_014858655.1
Co. hominivorax	https://datadryad.org/stash/dataset/doi:10.5061/dryad.d7wm37q4j	Tandonnet et al, 2023	22.423
L. cuprina	GCA_000699065.2	Anstead et al, 2015	18.864
L. sericata	GCA_015586225.1	Davis et al., 2021	23,700
¹Full references:
Andere, A. A., Pimsler, M. L., Tarone, A. M., & Picard, C. J. (2020). The genomes of a monogenic fly: Views of primitive sex chromosomes. Scientific Reports, 10(1), 15728. https://doi.org/10.1038/s41598-020-72880-0
Anstead CA, Korhonen PK, Young ND, et al (2015) Lucilia cuprina genome unlocks parasitic fly biology to underpin future interventions. Nat Commun 6:7344. doi: 10.1038/ncomms8344
Davis, R. J., Belikoff, E. J., Dickey, A. N., Scholl, E. H., Benoit, J. B., & Scott, M. J. (2021). Genome and transcriptome sequencing of the green bottle fly, Lucilia sericata, reveals underlying factors of sheep flystrike and maggot debridement therapy. Genomics, 113(6), 3978–3988. https://doi.org/10.1016/j.ygeno.2021.10.003
Meng, F., Liu, Z., Han, H., Finkelbergs, D., Jiang, Y., Zhu, M., Wang, Y., Sun, Z., Chen, C., Guo, Y., & Cai, J. (2020). Chromosome-level genome assembly of Aldrichina grahami, a forensically important blowfly. GigaScience, 9(3), giaa020. https://doi.org/10.1093/gigascience/giaa020
Tandonnet, S., Krsticevic, F., Basika, T., Papathanos, P. A., Torres, T. T., & Scott, M. J. (2022). A chromosomal-scale reference genome of the New World Screwworm, Cochliomyia hominivorax. DNA Research, dsac042. https://doi.org/10.1093/dnares/dsac042
