# Supplementary material for: Divergent Genetic Pathways Underlying Convergent Parasitic Behaviours in Blowflies
Source: Mol Ecol. 2025 May 5;34(11):e17785. doi: 10.1111/mec.17785 (PMC12100580; doi:10.1111/mec.17785)
Supplement: Supplementary file 6 — Table S3. [file MEC-34-e17785-s003.xlsx]

## Sheet: Página1
Supplementary Table 3. Larval weigthing throughout the larval performance and survival assay with the obligate parasitic species (Cochliomyia hominivorax)
Experiment	Individual	Observation (hours)	Weight (g)
Fresh meat	1	12	0.0013
Fresh meat	2	12	0.0007
Fresh meat	3	12	0.0007
Fresh meat	1	24	0.0023
Fresh meat	2	24	0.0021
Fresh meat	3	24	0.0033
Fresh meat	4	24	0.0027
Fresh meat	5	24	0.0024
Fresh meat	6	24	0.0020
Fresh meat	7	24	0.0022
Fresh meat	8	24	0.0022
Fresh meat	9	24	0.0031
Fresh meat	10	24	0.0030
Fresh meat	1	36	0.0029
Fresh meat	2	36	0.0039
Fresh meat	3	36	0.0055
Fresh meat	4	36	0.0043
Fresh meat	5	36	0.0043
Fresh meat	6	36	0.0046
Fresh meat	7	36	0.0044
Fresh meat	8	36	0.0038
Fresh meat	9	36	0.0027
Fresh meat	10	36	0.0028
Fresh meat	1	48	0.0034
Fresh meat	2	48	0.0026
Fresh meat	3	48	0.0024
Fresh meat	4	48	0.0023
Fresh meat	5	48	0.0017
Fresh meat	6	48	0.0036
Fresh meat	7	48	0.0037
Fresh meat	8	48	0.0050
Fresh meat	9	48	0.0031
Fresh meat	10	48	0.0026
Fresh meat	1	60	0.0015
Fresh meat	2	60	0.0029
Fresh meat	3	60	0.0026
Fresh meat	4	60	0.0035
Fresh meat	5	60	0.0027
Fresh meat	6	60	0.0038
Fresh meat	7	60	0.0045
Fresh meat	8	60	0.0035
Fresh meat	9	60	0.0036
Fresh meat	10	60	0.0028
