# Supplementary material for: Divergent Genetic Pathways Underlying Convergent Parasitic Behaviours in Blowflies
Source: Mol Ecol. 2025 May 5;34(11):e17785. doi: 10.1111/mec.17785 (PMC12100580; doi:10.1111/mec.17785)
Supplement: Supplementary file 7 — Table S4. [file MEC-34-e17785-s015.xlsx]

## Sheet: Página1
Supplementary Table 4. Individual replicate results and preference index (PI) calculation for each species in the female oviposition site choice assay.
Species	Replicate	# eggs on fresh option	# eggs on rotten option	Replicate PI	PI mean	PI standard deviation
Ch. albiceps	1	0	0	NA	0.4235037726	0.4748276459
	2	0	120	0
	3	73	0	1
	4	231	0	1
	5	0	290	0
	6	0	0	NA
	7	119	0	1
	8	178	0	1
	9	52	0	1
	10	0	183	0
	11	0	0	NA
	12	0	184	0
	13	0	0	NA
	14	2	71	0.02739726027
	15	0	15	0
	16	0	322	0
	17	49	83	0.3712121212
	18	3	65	0.04411764706
	19	231	0	1
	20	1	2	0.3333333333
Ch. megacephala	1	0	0	NA	0	0
	2	0	0	NA
	3	0	509	0
	4	0	278	0
	5	0	0	NA
	6	0	0	NA
	7	0	232	0
	8	0	224	0
	9	0	0	NA
	10	0	493	0
	11	0	0	NA
	12	0	0	NA
	13	0	0	NA
	14	0	0	NA
	15	0	0	NA
	16	0	0	NA
	17	0	216	0
	18	0	0	NA
	19	0	0	NA
	20	0	511	0
Co. hominivorax	1	138	0	1	1	0
	2	295	0	1
	3	256	0	1
	4	0	0	NA
	5	0	0	NA
	6	0	0	NA
	7	320	0	1
	8	0	0	NA
Co. macellaria	1	0	301	0	0.05882352941	0.242535625
	2	0	0	NA
	3	0	495	0
	4	0	259	0
	5	0	726	0
	6	0	241	0
	7	0	167	0
	8	0	174	0
	9	0	38	0
	10	0	225	0
	11	0	163	0
	12	196	0	1
	13	0	298	0
	14	0	0	NA
	15	0	361	0
	16	0	252	0
	17	0	177	0
	18	0	0	NA
	19	0	375	0
	20	0	726	0
L. cuprina	1	0	0	NA	0.6335870719	0.4432773795
	2	324	0	1
	3	159	0	1
	4	44	0	1
	5	0	640	0
	6	0	0	NA
	7	0	0	NA
	8	0	67	0
	9	687	0	1
	10	0	454	0
	11	617	205	0.7506082725
	12	0	0	NA
	13	498	49	0.9104204753
	14	0	102	0
	15	201	0	1
	16	0	0	NA
	17	28	0	1
	18	625	0	1
	19	126	281	0.3095823096
	20	257	225	0.5331950207
L. eximia	1	0	0	NA	0.4118404118	0.496578235
	2	0	0	NA
	3	0	0	NA
	4	0	0	NA
	5	107	0	1
	6	183	76	0.7065637066
	7	0	0	NA
	8	0	8	0
	9	0	0	NA
	10	0	0	NA
	11	88	0	1
	12	0	73	0
	13	0	41	0
	14	0	80	0
	15	0	0	NA
	16	0	0	NA
	17	139	0	1
	18	0	0	NA
	19	0	0	NA
	20	0	53	0
