# Supplementary material for: Divergent Genetic Pathways Underlying Convergent Parasitic Behaviours in Blowflies
Source: Mol Ecol. 2025 May 5;34(11):e17785. doi: 10.1111/mec.17785 (PMC12100580; doi:10.1111/mec.17785)
Supplement: Supplementary file 8 — Table S5. [file MEC-34-e17785-s001.xlsx]

## Sheet: Página1
Supplementary Table 5. Transcriptome assembly statistics.
Species	Type	# Transcripts	BUSCO										# CDS
			# Complete	# Complete single-copy	# Complete duplicated	# Fragmented	# Missing	% Complete	% Complete single-copy	% Complete duplicated	% Fragmented	% Missing
Ch. albiceps	All transcripts	103.136	2,639	1,124	1,515	67	93	94.28	40.16	54.13	2.39	3.32	21.273
	Longest isoform	59.454	2,512	2,429	83	147	140	89.75	86.78	2.97	5.25	5
Ch. bezziana	All transcripts	86.969	2,461	1,398	1,063	123	215	87.92	49.95	37.98	4.39	7.68	28.622
	Longest isoform	70.352	2,403	2,293	110	166	230	85.85	81.92	3.93	5.93	8.22
Ch. megacephala	All transcripts	144.661	2,604	876	1,728	99	96	93.03	31.3	61.74	3.54	3.43	27.337
	Longest isoform	87.213	2,519	2,433	86	163	117	90	86.92	3.07	5.82	4.18
Co. macellaria	All transcripts	284.557	2,599	459	2,140	138	62	92.85	16.4	76.46	4.93	2.22	44.699
	Longest isoform	155.598	2,572	1,928	644	158	69	91.89	68.88	23.01	5.64	2.47
L. eximia	All transcripts	121.175	2,646	798	1,848	79	74	94.53	28.51	66.02	2.82	2.64	25.729
	Longest isoform	62.922	2,567	2,559	8	124	108	91.71	91.43	0.29	4.43	3.86
