# Supplementary material for: Divergent Genetic Pathways Underlying Convergent Parasitic Behaviours in Blowflies
Source: Mol Ecol. 2025 May 5;34(11):e17785. doi: 10.1111/mec.17785 (PMC12100580; doi:10.1111/mec.17785)
Supplement: Supplementary file 9 — Table S6. [file MEC-34-e17785-s005.xlsx]

## Sheet: Página1
Supplementary Table 6. List of differentially expressed genes in the comparison between Cochliomyia hominivorax and Cochliomyia macellaria. Positive log2FC values indicate higher expression in the obligate parasitic species (i.e., Co. hominivorax) and negative values, lower.
Life stage	Ortholog in Co. hominivorax	Annotation	log2 FC¹	Adjusted p-value
Larvae	g9783.t1	RpS2	16.57056	3.19E-104
	g13066.t1	cv-d	16.2025	6.65E-06
	g11098.t1	lgs	15.8077	1.54E-05
	g12606.t1	MRP	15.30803	0.00013
	g1481.t1	CG8740	15.20887	9.28E-05
	g12726.t1	GI:906470745	14.53645	1.62E-73
	g20398.t1	Cbp80	14.36365	0.000211
	g17147.t1	CG41099	14.15079	0.000188
	g7938.t1	Strn-Mlck	14.10547	0.000119
	g5375.t1	Pi3K68D	14.02339	0.000151
	g1602.t1	CG18812	13.97873	4.40E-16
	g6326.t1	Unknown predicted protein	13.24309	3.68E-69
	g5196.t1	CG10433	12.65786	4.08E-24
	g12717.t1	CG9336	12.58846	3.02E-23
	g8094.t1	CG32023	12.19921	6.26E-107
	g20551.t1	NP15.6	11.58193	1.24E-26
	g12063.t1	nonA	11.54201	3.03E-33
	g18860.t1	Idgf1	11.31091	8.64E-27
	g277.t1	DppIII	10.79603	8.77E-32
	g14436.t1	Obp56a	10.67866	0.001206
	g16637.t1	Npc2a	10.27048	8.09E-23
	g5647.t1	pUf68	10.16546	3.75E-25
	g2940.t1	CG6225	10.15827	0.007552
	g2831.t1	CG3209	10.06215	1.07E-22
	g15629.t1	Grip163	9.950008	0.042022
	g16025.t1	fry	9.90545	9.47E-12
	g12184.t1	Fas3	9.69683	5.71E-20
	g9613.t1	CG4558	9.312047	1.52E-34
	g7951.t1	CG8386	9.069431	1.03E-25
	g12483.t1	Nca	9.046985	7.91E-26
	g17554.t1	CG9527	9.008287	2.66E-18
	g2518.t1	Mbs	8.89404	4.86E-18
	g4319.t1	CG33144	8.849641	0.017155
	g12572.t1	PrBP	8.848932	4.90E-45
	g4312.t1	or	8.741616	3.64E-37
	g4442.t1	CG5189	8.23138	8.25E-28
	g20775.t1	Rpb11	8.17745	5.27E-19
	g19889.t1	TwdlD	8.105231	1.96E-11
	g11562.t1	slmo	8.010388	5.93E-35
	g8654.t1	CG7519	7.929028	9.42E-22
	g20270.t1	GI:906461027	7.746708	3.51E-18
	g13100.t1	Taf12	7.691212	1.02E-15
	g14550.t1	Tina-1	7.57627	2.49E-49
	g124.t1	CG7971	7.438877	0.00022
	g11803.t2	CG1648	7.388978	1.42E-31
	g12357.t1	CG13365	7.33287	1.23E-18
	g14756.t1	CG5339	7.292322	7.53E-194
	g5416.t1	CG4447	7.237254	1.35E-27
	g17169.t1	antdh	7.06738	2.21E-10
	g14844.t1	CG30375	7.026972	2.39E-48
	g17481.t1	Rpt1	6.782269	7.33E-36
	g8443.t1	CG2889	6.67382	0.034173
	g9691.t1	CG11577	6.603215	1.60E-20
	g4529.t1	CG9323	6.593513	3.40E-13
	g1059.t1	Muted	6.525805	2.63E-17
	g9001.t1	CG14495	6.392212	1.28E-17
	g2864.t1	b	6.349385	6.12E-20
	g11589.t1	CG6506	6.332436	4.62E-15
	g1320.t1	CG5941	6.248402	1.78E-20
	g1121.t1	Bug22	6.208892	6.75E-15
	g10003.t2	prc	6.057043	6.13E-17
	g2433.t1	Mal-A4	5.772209	1.37E-36
	g9766.t1	CG13404	5.753875	4.10E-18
	g1482.t1	CG8740	5.715097	0.000213
	g14923.t1	vkg	5.682121	1.62E-39
	g20061.t1	CG7694	5.619658	2.07E-14
	g20572.t1	CG5783	5.594345	1.21E-13
	g5188.t1	GI:906465472	5.550069	0.000161
	g9460.t1	Acn	5.470514	4.94E-36
	g2976.t1	CG34402	5.398367	6.25E-48
	g2441.t1	Cyp6a9	5.387541	0.001625
	g9092.t1	Obp83cd	5.378267	8.98E-05
	g19165.t1	CG13618	5.324584	1.28E-05
	g10332.t1	PGRP-SA	5.284989	9.16E-13
	g16611.t1	Mmp1	5.158668	3.49E-22
	g13155.t1	Ag5r	5.136611	0.000196
	g9979.t1	Edg78E	5.105263	2.69E-09
	g5206.t1	Cg25C	4.968407	1.01E-08
	g102.t1	CG9507	4.905359	2.71E-15
	g2807.t1	CG3781	4.898941	2.16E-13
	g6991.t1	CG34215	4.863812	0.000402
	g17594.t1	TwdlD	4.810836	0.022769
	g12981.t1	CG7252	4.807092	8.68E-24
	g10080.t1	asparagine-synthetase	4.804161	2.67E-10
	g4364.t1	Ady43A	4.761562	2.93E-39
	g19444.t1	CG15098	4.539009	4.51E-39
	g19299.t1	NLaz	4.529955	9.34E-05
	g4247.t1	Cpr47Eg	4.495576	3.74E-07
	g15423.t1	CG5278	4.473469	9.13E-10
	g131.t1	rogdi	4.461059	4.42E-45
	g13029.t2	Syb	4.412542	1.82E-07
	g15890.t1	RpL4	4.409945	2.74E-86
	g15418.t1	CG2772	4.310636	9.96E-11
	g15370.t1	CG10352	4.308327	1.77E-17
	g8942.t1	CG10298	4.306213	0.004581
	g2544.t1	CG15890	4.295969	3.36E-19
	g18375.t1	GstD1	4.274644	5.37E-07
	g4807.t1	Plod	4.271441	1.77E-14
	g3128.t1	Zw	4.271309	1.21E-50
	g16682.t1	CG2157	4.271123	8.21E-19
	g11536.t1	CG8147	4.215665	6.85E-05
	g7695.t1	CG31248	4.112379	6.34E-06
	g8941.t1	CG17919	4.111956	6.26E-09
	g4313.t1	mms4	4.105957	3.77E-38
	g8116.t1	CG13458	4.10566	1.64E-15
	g16992.t1	Cg25C	4.103568	2.08E-08
	g17394.t1	Cg25C	4.096125	3.80E-07
	g567.t1	Vm26Aa	4.014906	4.21E-07
	g2315.t1	CG6347	4.011152	0.021073
	g15582.t1	CG42370	4.007735	5.76E-05
	g6512.t1	mei-W68	3.924306	6.99E-13
	g15663.t1	Cpr65Ec	3.921572	0.000257
	g11602.t1	Pgd	3.88241	9.84E-18
	g15466.t1	Orct2	3.804461	1.19E-20
	g7067.t1	dom	3.789562	2.74E-14
	g10429.t1	CG8483	3.783482	8.56E-16
	g5289.t1	CG11841	3.783407	0.0005
	g19055.t1	AttD	3.754026	2.25E-12
	g15430.t1	CG14509	3.742839	1.60E-16
	g17821.t1	CG9498	3.652903	3.24E-23
	g6673.t1	msta	3.651815	0.00017
	g7309.t1	CG15249	3.635449	0.019651
	g20200.t1	trio	3.631873	6.72E-28
	g1814.t1	l(3)76BDr	3.62646	0.000481
	g8092.t1	CG34427	3.605609	2.21E-09
	g18607.t1	fs(1)Ya	3.598703	8.27E-10
	g5240.t1	CG10208	3.554197	9.72E-21
	g19554.t1	spo	3.548498	8.25E-06
	g13489.t1	CG42748	3.53479	8.32E-20
	g10062.t1	PGRP-LA	3.523448	1.55E-33
	g14428.t1	GstD1	3.50382	8.45E-10
	g6390.t1	scf	3.498421	2.87E-13
	g241.t1	CG11674	3.490549	0.017127
	g3861.t1	Dronc	3.488264	2.84E-43
	g16058.t1	Cyp304a1	3.463854	1.37E-12
	g7195.t1	CG4660	3.458214	6.32E-12
	g8635.t1	Cpr78E	3.457273	0.000698
	g16918.t1	CG9642	3.440523	3.70E-05
	g18755.t1	CG17999	3.424992	7.87E-07
	g16111.t1	antdh	3.406807	4.31E-50
	g14717.t1	Tsp47F	3.398687	3.07E-06
	g9030.t1	CG13077	3.377814	6.43E-05
	g11821.t1	EfTuM	3.332316	2.17E-57
	g14961.t1	ImpL3	3.325282	6.51E-25
	g270.t1	CG12947	3.29107	0.011408
	g15371.t1	CG2680	3.266305	1.05E-15
	g3911.t1	CG9257	3.264503	1.64E-09
	g1592.t1	ast	3.261323	2.60E-17
	g18878.t1	CG2233	3.259055	2.06E-15
	g20818.t1	CG9510	3.25853	1.03E-12
	g1963.t1	CG8026	3.25298	7.91E-29
	g6485.t1	etaTry	3.213779	7.00E-22
	g19794.t1	fry	3.191341	2.70E-19
	g4301.t1	CG17999	3.185394	0.004863
	g2625.t1	jbug	3.167827	3.97E-11
	g4116.t1	CG4020	3.156689	0.033947
	g11726.t1	laccase2	3.150142	1.90E-16
	g15196.t1	CG16798	3.142959	2.78E-05
	g18040.t1	CG6462	3.134836	0.013166
	g15810.t1	Unknown predicted protein	3.122663	0.027174
	g19455.t1	GI:906465448	3.099256	3.47E-05
	g6913.t1	CG5171	3.097545	3.93E-09
	g1530.t1	CG12512	3.085026	2.32E-07
	g18591.t1	GI:906463819	3.045055	0.001042
	g18775.t1	CG13102	3.02313	4.25E-19
	g18452.t1	Tsp26A	3.004202	7.20E-12
	g1400.t1	NaPi-T	2.993409	2.05E-09
	g2410.t1	CG2121	2.98922	2.91E-11
	g2613.t1	CG15203	2.98667	0.018327
	g12739.t1	Ets21C	2.974983	6.67E-07
	g12851.t1	lox2	2.973886	3.65E-06
	g18565.t1	CG42336	2.971085	2.42E-05
	g20895.t1	GI:906467642	2.955568	0.000232
	g503.t1	GI:906458199	2.930903	0.000123
	g20571.t1	CG12560	2.926446	6.95E-13
	g18046.t1	CG3523	2.899871	0.000115
	g3077.t1	CG34454	2.888784	2.33E-06
	g287.t1	Doa	2.88302	0.001549
	g1052.t1	CG5391	2.881375	0.011733
	g1823.t1	CG7414	2.871209	1.12E-79
	g9629.t3	CG9095	2.871083	1.72E-14
	g20007.t1	Bili	2.852045	1.51E-10
	g18799.t1	St3	2.85112	2.71E-05
	g6896.t1	CG9521	2.829729	0.004979
	g17376.t1	CG30046	2.806252	8.15E-16
	g8452.t1	CG9572	2.805604	1.47E-13
	g6508.t1	CG2812	2.791695	0.000162
	g13974.t1	Spn28Dc	2.789715	1.24E-22
	g11061.t1	Irk3	2.777836	1.55E-18
	g15443.t1	CG15887	2.77594	2.26E-05
	g18880.t1	CG2233	2.772578	0.000115
	g20304.t1	Aprt	2.755201	3.85E-19
	g12556.t1	CG31741	2.750419	0.000354
	g13012.t1	vanin-like	2.749003	5.09E-09
	g2139.t1	l(2)34Fd	2.729263	1.11E-09
	g11844.t1	CG10031	2.729253	4.79E-10
	g2188.t1	TwdlT	2.711741	0.013998
	g11159.t1	Unknown predicted protein	2.711137	2.66E-07
	g14159.t1	HmgZ	2.688578	6.11E-35
	g20474.t1	GI:906458341	2.685591	0.000751
	g6675.t1	msta	2.684977	4.49E-08
	g5951.t1	CG42807	2.663952	3.93E-06
	g11199.t1	pre-mod(mdg4)-T	2.660837	1.92E-61
	g14789.t1	CG2736	2.657213	8.24E-05
	g9585.t1	CG10467	2.655609	5.36E-11
	g16821.t1	CG5789	2.632809	2.06E-07
	g20689.t1	CG9485	2.631429	6.76E-20
	g13901.t1	RpL17	2.627587	3.36E-27
	g6610.t1	CG5597	2.623479	1.47E-19
	g6760.t1	mxc	2.604827	3.55E-28
	g20190.t1	CG7589	2.591462	1.41E-19
	g6417.t1	CG42389	2.589737	1.48E-22
	g14976.t1	CG5361	2.589062	3.15E-09
	g6756.t1	mal	2.579148	3.73E-19
	g20599.t1	CG9485	2.57658	3.09E-06
	g11831.t1	CG6145	2.563167	0.00071
	g11388.t1	CG4374	2.561049	0.000373
	g14673.t1	CG3790	2.544336	0.034178
	g1046.t1	CG7084	2.517925	0.000469
	g12711.t1	CG3036	2.507238	1.71E-13
	g4468.t1	Drep-2	2.50675	9.30E-05
	g3584.t1	CG13066	2.502043	0.001513
	g12850.t1	CG4386	2.491718	5.90E-10
	g3785.t1	sno	2.489076	2.37E-14
	g8343.t1	drd	2.47597	0.004081
	g501.t1	alpha-Est9	2.470274	1.80E-06
	g10890.t1	l(1)G0193	2.469015	0.001298
	g9599.t1	CG14778	2.459983	0.00271
	g6310.t1	Nup44A	2.455743	2.34E-17
	g8473.t1	CG32816	2.451137	4.86E-09
	g13584.t1	Cpr65Av	2.445042	2.28E-07
	g17584.t1	CG15515	2.436349	8.82E-05
	g6295.t1	CG14606	2.428369	5.95E-06
	g2758.t1	CanB	2.423704	5.23E-26
	g19531.t1	yellow-b	2.404861	1.36E-07
	g17644.t1	Cpr50Cb	2.402464	2.77E-06
	g17226.t1	CG6106	2.388818	4.00E-14
	g19928.t1	Antp	2.371413	1.26E-13
	g19952.t1	Pxd	2.351283	0.000269
	g3305.t1	CG8834	2.337522	0.000495
	g4464.t1	CG4091	2.323436	1.84E-23
	g14828.t1	RpS23	2.320048	0.001188
	g12268.t1	CG4957	2.316453	1.08E-69
	g8628.t1	GI:906467291	2.31494	5.96E-33
	g19945.t1	spn-E	2.314823	3.98E-14
	g9751.t1	Task7	2.306108	0.000469
	g1436.t1	CG45782	2.289903	1.40E-07
	g9670.t1	Cyp4d2	2.289135	4.92E-07
	g11845.t1	CG3604	2.284671	1.51E-15
	g2981.t1	CG10096	2.266762	3.18E-05
	g15844.t1	Unknown predicted protein	2.25132	2.82E-10
	g6875.t1	CG9509	2.246552	6.51E-05
	g13325.t1	CG14073	2.225656	2.20E-07
	g13712.t1	snz	2.223411	5.55E-08
	g9803.t1	Gal	2.22301	1.83E-06
	g17408.t1	CG13197	2.21821	5.46E-13
	g15572.t1	CG42369	2.213462	1.75E-06
	g6283.t1	Gld	2.209262	6.62E-05
	g8056.t1	CG31064	2.206881	1.27E-09
	g17601.t1	CanA1	2.202453	2.25E-11
	g4484.t1	CG31100	2.196004	0.001035
	g7187.t1	CG42237	2.174829	0.000221
	g19201.t1	CG6912	2.164664	1.14E-09
	g12762.t1	oaf	2.156669	4.33E-28
	g11037.t1	NLaz	2.152214	1.65E-15
	g5650.t1	CG10512	2.151724	9.15E-11
	g17662.t1	Oatp33Ea	2.148655	3.13E-08
	g9523.t1	CG42272	2.148514	6.92E-05
	g8344.t1	CG3106	2.144524	0.015428
	g16165.t1	CG5037	2.138719	1.08E-39
	g4906.t1	Nox	2.132449	8.78E-05
	g8835.t1	Npc2f	2.131625	4.68E-11
	g13389.t1	GI:906468148	2.129816	0.001088
	g16759.t1	cib	2.125447	1.08E-10
	g9665.t1	Arf102F	2.116358	3.18E-05
	g15849.t1	GI:906461790	2.115259	3.68E-09
	g17907.t1	CG13077	2.110812	0.02219
	g19317.t1	CG10214	2.107629	1.65E-06
	g6489.t1	zetaTry	2.102975	7.95E-05
	g12134.t1	Mco1	2.086202	6.70E-10
	g3433.t1	CG11882	2.081922	1.97E-07
	g17974.t1	CG42255	2.078346	0.004273
	g8236.t2	CG17352	2.069011	0.014127
	g18071.t1	GlyP	2.066973	3.99E-09
	g6034.t1	Argk	2.056207	2.35E-11
	g17699.t1	RpS11	2.052228	4.63E-21
	g7698.t1	CG10098	2.042993	3.40E-19
	g19174.t1	Sld5	2.037914	2.94E-13
	g3176.t1	lute	2.03731	0.019909
	g17763.t1	Cpr51A	2.033704	0.022221
	g19148.t1	CG8927	2.033076	4.00E-08
	g6486.t1	kappaTry	2.019712	1.29E-07
	g6604.t1	Fmo-1	2.012141	1.75E-08
	g15248.t1	CG5618	2.003478	0.035173
	g2816.t1	CG15661	2.003274	0.005109
	g4257.t1	Cpr47Ea	2.001958	0.021832
	g16319.t1	CG8420	1.994616	0.000204
	g10930.t1	NimC2	1.993606	0.001267
	g12537.t1	Mt2	1.990854	5.98E-06
	g15490.t1	Gycalpha99B	1.990001	3.40E-09
	g4036.t1	CG11370	1.988063	3.38E-05
	g17533.t1	CG14291	1.98333	1.23E-09
	g9786.t1	CG31106	1.982389	0.003099
	g13051.t1	CG12020	1.981872	0.009458
	g5582.t1	raw	1.966341	5.11E-12
	g20010.t1	Mocs2	1.965602	3.04E-27
	g4392.t1	Tsp42Eg	1.96529	4.42E-05
	g5273.t1	CG6972	1.962151	3.60E-08
	g5004.t1	CG4115	1.953875	2.19E-06
	g7097.t1	GI:4539021	1.939947	0.02832
	g13031.t1	CG12910	1.939197	8.69E-23
	g7350.t1	P5cr-2	1.927081	1.68E-09
	g8431.t1	Unknown predicted protein	1.925318	3.00E-29
	g18646.t2	CG10137	1.922689	0.004896
	g14827.t1	CG8468	1.922205	1.19E-14
	g4510.t1	CG33177	1.921242	0.014361
	g1035.t1	ems	1.916719	0.00094
	g18242.t1	CG34375	1.916672	3.85E-05
	g10941.t1	NimB4	1.91302	4.29E-07
	g15489.t1	GI:906470086	1.907768	5.91E-38
	g14371.t1	CG30497	1.902285	1.87E-09
	g14154.t1	Dcr-2	1.901549	7.12E-12
	g419.t1	yellow-h	1.900001	0.001823
	g2368.t1	GI:906468581	1.89885	2.05E-05
	g20554.t1	CG31522	1.896833	5.78E-14
	g14843.t1	CG30371	1.895836	1.11E-05
	g9175.t2	Pect	1.884303	3.30E-07
	g1012.t1	CG3842	1.882485	1.80E-08
	g15419.t1	Not10	1.876801	8.39E-52
	g4505.t1	CG5599	1.876705	2.20E-09
	g20314.t1	Hn	1.87332	5.68E-05
	g8680.t1	CG7255	1.871014	3.84E-07
	g6164.t1	CG15093	1.868849	3.55E-05
	g19311.t1	CG7381	1.857007	0.001357
	g4741.t1	ect	1.853627	0.046533
	g12061.t1	dome	1.851536	1.10E-09
	g14680.t1	CG13319	1.848904	5.12E-15
	g18929.t1	AGBE	1.846776	1.60E-16
	g18515.t1	CG9004	1.846519	0.000177
	g1525.t1	GI:906470718	1.836902	0.001235
	g999.t1	CG14439	1.829421	0.000652
	g521.t1	CG9593	1.827475	8.99E-05
	g2314.t1	CG6337	1.813862	0.001099
	g10030.t1	spz5	1.813427	0.000412
	g2953.t1	DhpD	1.809039	8.40E-06
	g7444.t1	CG32262	1.808517	4.47E-26
	g8276.t1	CG30377	1.805553	0.00012
	g4494.t1	CG1673	1.804247	0.000265
	g4525.t1	Ptp36E	1.802262	3.62E-05
	g1538.t1	CG8765	1.794693	3.41E-08
	g9637.t1	CG1304	1.791537	1.23E-06
	g16510.t1	Prestin	1.787265	4.04E-10
	g16243.t1	CAH1	1.783506	9.55E-12
	g20367.t1	CG17684	1.782037	0.000248
	g8667.t1	CG9289	1.775659	0.005621
	g8389.t1	Peritrophin-A	1.775454	1.30E-07
	g19362.t1	CG31694	1.773227	1.15E-16
	g11281.t2	Tep2	1.76687	4.44E-05
	g16731.t1	Actn	1.766154	4.24E-07
	g11851.t1	for	1.766045	5.84E-12
	g153.t1	me31B	1.754721	4.87E-38
	g14526.t1	C901	1.752086	0.01166
	g16785.t1	CG17486	1.748513	1.34E-11
	g12898.t1	Eogt	1.747507	2.39E-07
	g18803.t1	CG31272	1.745086	0.000787
	g18871.t1	CG2233	1.740875	2.93E-05
	g1443.t1	Atg18b	1.740537	7.57E-06
	g4512.t1	CG10911	1.739722	0.017411
	g16113.t1	AdenoK	1.737865	7.62E-06
	g369.t1	CG8778	1.73644	2.90E-10
	g1118.t1	CG5337	1.735989	0.000898
	g13543.t1	CG7197	1.734141	2.47E-21
	g7933.t1	Ugt58Fa	1.732674	3.71E-06
	g18995.t1	Bsg	1.729941	0.033897
	g2994.t1	Unknown predicted protein	1.729684	2.02E-07
	g66.t1	tadr	1.727963	4.93E-09
	g9269.t1	CG10638	1.727824	0.001138
	g9246.t1	CG7974	1.718716	4.57E-12
	g5327.t1	ZnT63C	1.712197	6.33E-14
	g2261.t1	mRpL41	1.710914	5.75E-10
	g658.t1	CG6950	1.707977	2.30E-18
	g10904.t1	CG32758	1.701795	6.52E-11
	g6252.t1	Tsp96F	1.694528	2.22E-08
	g3011.t1	GstE7	1.690557	0.000447
	g13268.t1	P58IPK	1.690158	3.50E-05
	g14025.t1	Hip1	1.686968	7.78E-05
	g15068.t1	CG11529	1.685034	0.01164
	g4575.t1	out	1.684086	4.93E-08
	g21177.t1	NAAT1	1.683581	0.040585
	g13115.t1	Mat89Ba	1.683345	0.001107
	g7850.t1	CG8042	1.680265	3.38E-15
	g16427.t1	CG16940	1.675773	3.85E-07
	g7649.t1	bt	1.674526	6.74E-05
	g12056.t1	CG1561	1.674108	0.021137
	g20683.t1	CG30373	1.673414	8.92E-06
	g9502.t1	GI:907606355	1.672467	2.37E-05
	g20066.t1	CG14301	1.670031	0.003157
	g4372.t1	Spn43Aa	1.667951	0.006713
	g13041.t1	CG9416	1.664932	1.47E-06
	g19868.t1	Gp93	1.662793	0.000677
	g16530.t1	CG14408	1.66178	4.47E-05
	g2861.t1	CG17691	1.654981	3.25E-07
	g18319.t1	CG6353	1.65308	4.65E-08
	g1220.t1	CG9987	1.647537	6.31E-06
	g16374.t1	CG10399	1.645038	3.04E-06
	g21079.t1	Herp	1.643592	1.34E-11
	g3050.t1	zuc	1.640466	0.006731
	g3484.t1	CG31051	1.630739	0.017605
	g2586.t1	Rsf1	1.630439	1.85E-16
	g7249.t1	CG9663	1.628651	1.35E-05
	g10944.t1	NimB1	1.628044	0.000329
	g9187.t1	obst-B	1.626096	1.60E-10
	g3877.t2	CG9134	1.625236	4.90E-09
	g2835.t1	scaf	1.624778	0.009971
	g13822.t1	CG3777	1.623986	5.18E-05
	g5615.t1	dsx	1.62318	7.18E-05
	g19631.t1	CG9391	1.622918	3.25E-25
	g3476.t1	CG5282	1.62275	1.37E-17
	g20747.t1	CG1888	1.62123	2.56E-11
	g855.t1	Syx4	1.615396	1.50E-15
	g9209.t1	CG7173	1.614398	0.041488
	g17131.t1	hyd	1.610864	7.66E-13
	g16508.t1	CG7402	1.609628	0.001411
	g16895.t1	Bace	1.608403	0.020046
	g17647.t1	CG11050	1.606115	7.60E-07
	g9631.t2	Sep4	1.604828	6.73E-16
	g11440.t1	Kr	1.602561	9.72E-05
	g10992.t1	CG18249	1.596008	1.51E-16
	g315.t1	CG5380	1.595203	1.15E-09
	g19127.t1	CG31324	1.59162	0.00027
	g935.t1	CG32669	1.588374	0.000199
	g3616.t1	mtg	1.588054	0.000178
	g21202.t1	Slip1	1.584489	3.58E-16
	g7206.t1	Npc1b	1.583925	0.024781
	g8044.t1	spn-A	1.582023	1.91E-09
	g5557.t1	GI:557765089	1.579308	5.35E-16
	g4371.t1	Spn43Ab	1.578265	0.000248
	g8245.t1	Cct1	1.574779	9.17E-15
	g19535.t1	CG12950	1.574659	1.98E-05
	g14664.t1	CG12736	1.569879	3.58E-20
	g7566.t1	CG5002	1.566702	0.001046
	g20956.t1	Cat	1.560867	0.000141
	g10326.t1	CG2930	1.550639	0.005838
	g17185.t1	CG34348	1.549402	0.005027
	g17775.t1	CG15043	1.546869	0.032358
	g2947.t1	CG4721	1.541058	0.010818
	g4383.t1	GI:906468243	1.540182	0.000149
	g14601.t1	CG2765	1.537164	2.40E-11
	g9972.t1	CG13024	1.537137	0.007117
	g10276.t1	sut1	1.532907	2.16E-08
	g11754.t1	CG13323	1.528123	0.022799
	g9079.t1	l(1)G0020	1.524538	0.007202
	g10347.t1	Kmn1	1.522185	2.16E-08
	g760.t1	CG14626	1.521916	0.003782
	g12946.t1	CG17646	1.519605	2.38E-05
	g17457.t1	CG14258	1.517553	3.78E-07
	g4938.t1	CG4078	1.517173	4.76E-21
	g7907.t1	pot	1.51346	7.20E-09
	g93.t1	GI:906466530	1.512948	7.24E-06
	g6583.t1	krimp	1.511252	7.39E-20
	g21141.t1	thoc7	1.510836	1.16E-18
	g4112.t1	CG32000	1.504992	1.41E-07
	g11265.t1	CG32444	1.503378	0.007021
	g3461.t1	CG34376	1.502118	0.000204
	g6970.t1	CG3294	1.500842	1.81E-11
	g965.t1	Tango5	1.498444	2.69E-10
	g11534.t1	atl	1.496146	3.01E-18
	g10912.t1	CG5322	1.494291	0.000298
	g8175.t1	CG7728	1.491002	0.001497
	g2052.t1	Sas	1.490707	0.005896
	g12055.t1	nod	1.486975	9.84E-06
	g11030.t1	CG7506	1.486174	2.18E-06
	g17600.t1	Aph-4	1.485928	7.60E-05
	g4111.t1	GI:907626092	1.484574	0.000618
	g14654.t1	CG13185	1.478843	0.007673
	g6515.t1	Ext2	1.477698	1.52E-20
	g21000.t1	CG1698	1.476727	4.64E-05
	g14644.t1	boca	1.474145	3.53E-21
	g12206.t1	shu	1.474092	9.85E-14
	g13008.t1	CG3626	1.472557	2.53E-17
	g6381.t1	Hayan	1.470742	3.52E-05
	g14390.t1	SuUR	1.470228	4.49E-06
	g2400.t1	rtv	1.469658	8.29E-05
	g4792.t1	CG42575	1.466028	1.26E-06
	g4775.t1	CG17145	1.465983	0.000336
	g14898.t1	Cf2	1.464964	3.05E-08
	g7765.t1	Unknown predicted protein	1.464767	0.013018
	g17410.t1	CG12499	1.46415	0.010795
	g4370.t1	nec	1.457096	0.0003
	g9053.t1	GI:906475054	1.456079	4.75E-10
	g17575.t1	CG5527	1.454359	0.001136
	g2567.t1	CG11652	1.453723	4.08E-05
	g19150.t1	CG6006	1.452938	1.62E-06
	g13034.t1	CAP	1.452725	0.010993
	g18331.t1	CG2016	1.452621	0.049231
	g20896.t1	GI:906467640	1.450878	0.023423
	g8482.t1	Ddc	1.44387	1.86E-05
	g16668.t1	CG14803	1.443235	3.05E-06
	g326.t1	CG14356	1.442573	3.86E-05
	g7209.t1	tty	1.442131	0.041199
	g12194.t1	SelR	1.440291	1.27E-25
	g9566.t1	mRpL38	1.44011	5.07E-13
	g3149.t1	Cnx99A	1.439917	5.74E-07
	g4429.t1	CG43366	1.43268	0.000399
	g9245.t1	mRpL12	1.430861	3.38E-06
	g15126.t2	rdgB	1.428464	1.34E-05
	g11300.t1	rgr	1.427349	1.84E-05
	g11157.t1	CG10038	1.422906	2.77E-09
	g4077.t1	CG12010	1.417832	6.48E-05
	g20406.t1	Pfrx	1.415176	5.55E-05
	g19354.t1	APP-BP1	1.412368	1.70E-13
	g17466.t1	CG31229	1.410661	1.58E-09
	g4240.t1	Cpr49Af	1.408582	0.00457
	g11659.t1	CG6084	1.406705	4.82E-10
	g12052.t1	CG7556	1.406076	8.64E-14
	g1433.t1	CG40160	1.403375	1.00E-08
	g1523.t1	GluRIIC	1.401674	0.000295
	g8016.t1	CG3267	1.399858	4.03E-07
	g6796.t1	CG3164	1.396551	3.00E-05
	g4287.t1	pyd3	1.396425	9.74E-05
	g11007.t1	CG31198	1.396386	0.037161
	g9107.t1	CG14805	1.396342	0.001642
	g4535.t1	CG2617	1.39601	1.96E-05
	g7440.t1	Art7	1.386568	6.34E-14
	g2978.t1	lig3	1.384	7.14E-06
	g3973.t1	CG6428	1.382717	2.66E-12
	g16379.t1	Spn27A	1.375802	2.40E-09
	g11356.t1	CG30338	1.375025	2.31E-07
	g17692.t1	CG3714	1.373604	6.89E-06
	g9503.t1	Aef1	1.373518	0.005841
	g1478.t1	Amy-p	1.373225	2.33E-07
	g140.t1	ph-p	1.37321	2.13E-09
	g4288.t1	CG7737	1.372305	0.021832
	g8365.t1	CG7872	1.37219	7.35E-05
	g11482.t1	CG9005	1.368513	0.00034
	g4235.t1	CG8525	1.365882	2.07E-07
	g13240.t1	ppan	1.365825	0.005585
	g16321.t1	Drice	1.364886	4.03E-07
	g17463.t1	CG5984	1.363104	0.025091
	g6708.t1	Pgi	1.362943	1.04E-05
	g13479.t1	CG3344	1.35941	0.000885
	g13703.t1	pen	1.354227	0.004935
	g19793.t1	trol	1.35303	0.000269
	g11505.t1	CG17224	1.350976	0.003314
	g8565.t1	ERp60	1.349667	0.003224
	g10188.t1	CG9265	1.345792	0.001038
	g15809.t1	EfSec	1.345601	5.42E-05
	g5150.t1	CG5098	1.345563	5.18E-40
	g3010.t1	CG6656	1.343441	0.00016
	g9128.t1	TRAM	1.342476	0.033536
	g15298.t1	mRpL39	1.342009	2.48E-12
	g6971.t1	Clect27	1.341396	0.000547
	g17817.t1	mei-41	1.33935	2.20E-14
	g11096.t1	GI:906469171	1.333068	2.67E-10
	g15567.t1	CG16947	1.331664	2.20E-05
	g9596.t1	Rab27	1.331592	0.0013
	g20349.t1	Pten	1.330105	2.28E-06
	g6130.t1	CAHbeta	1.33007	0.040352
	g6616.t1	CG5569	1.327281	2.90E-13
	g7048.t1	CG10864	1.327264	0.012032
	g3879.t1	CG15535	1.326868	0.000371
	g14840.t1	CG18547	1.326815	0.001045
	g4058.t1	SPoCk	1.326327	5.81E-08
	g12205.t1	CG6574	1.326301	2.50E-06
	g4238.t1	Cpr49Ah	1.325763	0.018253
	g4107.t1	CG11777	1.325406	1.61E-09
	g13171.t1	regucalcin	1.324517	0.002285
	g14627.t1	CG5033	1.323866	0.009754
	g10197.t1	CG9259	1.322897	0.007041
	g19090.t1	hng2	1.320685	8.58E-06
	g15427.t1	Slbp	1.320493	4.23E-11
	g14699.t3	l(2)01289	1.319477	9.15E-05
	g9983.t1	CG6415	1.317678	0.002567
	g15403.t1	Sac1	1.317073	2.55E-18
	g9620.t1	CG42749	1.316871	0.000615
	g17908.t1	CG13077	1.312392	0.001419
	g9651.t1	CG3527	1.311956	0.041615
	g8186.t1	CG1136	1.311879	0.001144
	g6699.t1	CG10307	1.311579	0.00184
	g15446.t1	CG8773	1.307516	0.00482
	g15745.t1	Cyp12c1	1.30679	0.006486
	g16487.t1	CG13837	1.304412	0.007304
	g6596.t1	Efr	1.301027	2.66E-08
	g18520.t1	CG45186	1.297569	0.000341
	g9489.t1	mRpL48	1.29738	5.40E-05
	g1155.t1	CG32590	1.297223	6.37E-17
	g18583.t1	Tapdelta	1.296777	0.00362
	g19625.t1	CG12975	1.295454	6.47E-07
	g5470.t1	CG10237	1.292032	0.00539
	g5222.t1	beta4GalNAcTB	1.287988	2.07E-06
	g13197.t1	ea	1.286657	0.000356
	g17946.t1	CG4297	1.285879	0.001432
	g6398.t1	CG10211	1.282483	0.000674
	g7190.t1	MFS10	1.280496	2.60E-12
	g16921.t1	CG11275	1.277287	4.04E-06
	g8392.t1	sw	1.274337	2.30E-10
	g11337.t1	mwh	1.274125	0.000122
	g19938.t1	MESK4	1.2709	0.027314
	g9176.t1	NTPase	1.270562	0.006133
	g4788.t1	CG13339	1.269804	1.13E-06
	g15703.t1	CG17026	1.268128	0.001947
	g1648.t1	CG9717	1.266354	1.41E-06
	g19205.t1	GlyS	1.26607	5.17E-06
	g10136.t1	CG10566	1.264394	1.95E-07
	g13284.t1	stas	1.26128	1.37E-08
	g20559.t1	kraken	1.260841	1.33E-06
	g6288.t1	CG1234	1.256444	0.008288
	g12516.t1	CG7172	1.256161	2.10E-05
	g2558.t1	RIOK1	1.255792	0.022363
	g9204.t1	mu2	1.252415	5.64E-07
	g15718.t1	Pex14	1.251908	3.97E-05
	g16124.t1	CG9799	1.247562	0.012024
	g16157.t1	TfIIB	1.246902	2.23E-07
	g15174.t1	CG4404	1.246179	0.000773
	g4048.t1	CG7369	1.24594	0.000101
	g2973.t1	grass	1.245927	0.031511
	g15554.t1	CG13796	1.244808	9.83E-05
	g13440.t1	CG8993	1.242885	1.89E-05
	g6993.t1	CG34215	1.242827	2.53E-05
	g1801.t1	HLH106	1.241227	2.59E-13
	g1572.t1	Taf10	1.240638	6.39E-21
	g530.t1	Rab23	1.236325	0.0002
	g5954.t1	CG42808	1.234767	0.005565
	g14875.t1	meigo	1.234666	0.000175
	g193.t1	Ge-1	1.234371	4.82E-08
	g14599.t1	CG12851	1.23368	0.005686
	g20583.t1	CG11342	1.232106	4.50E-06
	g2751.t1	CG30281	1.226835	4.45E-05
	g17776.t1	CG6225	1.226482	0.001308
	g19378.t1	Rbp9	1.22564	0.001711
	g6988.t1	WRNexo	1.222658	0.009059
	g9237.t1	GNBP3	1.219548	0.020475
	g16655.t1	dome	1.218939	0.017955
	g9815.t1	ics	1.218478	3.69E-07
	g18025.t1	CG10338	1.217798	0.000137
	g3784.t1	sno	1.217228	3.81E-06
	g19933.t1	abd-A	1.216774	0.002573
	g12977.t1	CG10516	1.216137	0.001244
	g7560.t1	Dgk	1.215731	0.000748
	g11200.t1	pre-mod(mdg4)-Z	1.215638	0.000113
	g17195.t1	Hex-A	1.213987	3.05E-05
	g19430.t1	CG7099	1.213227	9.15E-10
	g20343.t1	CG10721	1.212869	5.67E-07
	g14728.t1	Pka-R2	1.210865	1.32E-07
	g20573.t1	CG5783	1.208822	0.000179
	g19111.t1	tx	1.208698	0.00109
	g16467.t1	CG9596	1.208565	0.000889
	g6399.t1	Pde11	1.205753	3.47E-05
	g14979.t1	CG3940	1.204958	0.00444
	g3326.t1	Rcd6	1.204099	1.02E-05
	g6659.t1	CG17856	1.203911	0.001622
	g7946.t1	CG8320	1.201829	0.000439
	g14603.t1	CG8249	1.200698	0.000284
	g12942.t1	Eno	1.199765	9.04E-05
	g15751.t1	GNBP1	1.198249	2.29E-09
	g6128.t1	CG9427	1.197337	0.038024
	g15001.t1	CG13920	1.196482	0.003143
	g17179.t1	Scgdelta	1.194875	0.021305
	g14896.t1	RpL34b	1.19405	1.88E-06
	g18606.t1	CG7766	1.19227	5.93E-16
	g7180.t1	Spat	1.190094	0.006971
	g19082.t1	CG8199	1.189719	0.000647
	g12888.t1	CG31688	1.189645	2.49E-06
	g10090.t1	l(3)02640	1.186876	9.42E-13
	g13225.t1	CG6136	1.184684	0.0005
	g17249.t1	CG12909	1.183763	0.015466
	g15972.t1	CG4729	1.183663	0.000155
	g11142.t1	CG31098	1.179011	6.13E-05
	g14889.t1	CG7149	1.177711	0.041249
	g13553.t1	CG1662	1.175115	0.000344
	g290.t1	Doa	1.17312	0.004326
	g15756.t1	Reck	1.172757	1.84E-05
	g6082.t1	CG9507	1.172638	0.001307
	g10067.t1	CG12016	1.172304	0.023222
	g8747.t1	CG33096	1.17201	5.04E-18
	g19681.t1	CG11755	1.170273	0.001358
	g20476.t1	Opbp	1.170219	1.26E-06
	g5654.t1	CG13126	1.169661	2.28E-10
	g13686.t1	Nse4	1.168492	0.00023
	g16648.t1	CG14230	1.1666	0.018054
	g16042.t1	CG8549	1.166539	4.51E-06
	g17851.t1	CG8177	1.164487	0.001115
	g8361.t1	CG9220	1.163145	7.01E-05
	g3467.t1	LSm-4	1.161822	3.07E-07
	g18506.t1	CG8745	1.160571	0.002783
	g10824.t1	pinta	1.159063	2.44E-05
	g7701.t1	Ugt35b	1.154978	0.003273
	g19516.t1	lok	1.154914	4.76E-06
	g4038.t1	CG14450	1.154894	0.035493
	g19060.t1	CG9386	1.154362	3.33E-05
	g17300.t1	CG7616	1.154344	1.74E-10
	g2764.t1	koko	1.1511	6.61E-07
	g13079.t1	Tnks	1.149114	3.87E-07
	g743.t1	CG42235	1.148691	2.38E-06
	g17844.t1	Der-2	1.147804	0.000575
	g2151.t1	Sec61alpha	1.145533	0.035373
	g16317.t1	CG6678	1.144367	8.59E-05
	g18528.t1	CG16758	1.143954	0.001648
	g20708.t1	RpL38	1.143451	0.02084
	g10906.t1	loh	1.142061	0.02359
	g6590.t1	CG4593	1.140282	1.57E-10
	g13062.t1	Hmt-1	1.139976	1.24E-06
	g15236.t1	Est-Q	1.138093	0.025986
	g18928.t1	eIF6	1.137104	0.001434
	g17302.t1	Hsepi	1.135472	6.84E-08
	g2541.t1	l(1)G0320	1.135072	0.043172
	g13793.t1	CG5589	1.133901	0.04485
	g872.t1	CG4573	1.133294	7.92E-07
	g2277.t1	CG3734	1.132796	0.030048
	g3455.t1	CG3999	1.132207	0.043778
	g2643.t1	TM9SF4	1.13193	1.55E-10
	g20687.t1	CG30394	1.131513	2.71E-05
	g8181.t1	wit	1.130558	0.00409
	g6367.t1	CG33722	1.130151	8.70E-09
	g16953.t1	CG7777	1.129441	1.28E-07
	g17189.t1	CG1434	1.129079	1.02E-05
	g8687.t1	Vps36	1.12854	3.73E-20
	g13719.t1	CG6041	1.124462	0.005856
	g8679.t1	CG5535	1.122076	0.010722
	g4890.t2	Mp	1.121042	0.000354
	g7806.t2	CG13004	1.119982	0.000128
	g16533.t1	Ts	1.119072	0.001543
	g10291.t1	RnrS	1.116738	0.004017
	g20342.t1	mRpS18B	1.116131	3.85E-05
	g7173.t1	CG2794	1.11577	0.015771
	g2775.t1	mRpL54	1.114341	0.001959
	g20312.t1	frac	1.112715	0.030325
	g1759.t1	Epac	1.109602	3.07E-10
	g18200.t1	spag	1.109559	0.002213
	g6487.t1	kappaTry	1.109309	0.010975
	g17293.t1	CG3420	1.106164	2.56E-05
	g1511.t1	CG31743	1.105202	9.36E-10
	g16421.t1	CG32344	1.104717	0.004422
	g17803.t2	Nnp-1	1.102926	0.040569
	g15438.t1	CG34149	1.102172	9.91E-08
	g4846.t1	l(3)72Dn	1.101532	0.019156
	g19356.t1	CG17490	1.099393	1.89E-06
	g17840.t1	CG18004	1.099313	2.63E-06
	g16014.t1	RpS17	1.098198	2.76E-06
	g11250.t1	Spn77Ba	1.097703	2.40E-11
	g14163.t1	Xbp1	1.096976	1.35E-06
	g13672.t1	caps	1.096363	3.70E-05
	g1614.t1	l(1)G0045	1.092033	0.000774
	g6020.t1	Glut1	1.088983	0.025939
	g5253.t1	CG31475	1.087924	0.002877
	g5404.t1	Hmr	1.087312	8.42E-05
	g13074.t1	CG6654	1.084613	0.007272
	g10540.t1	CG5270	1.084375	0.000242
	g1204.t1	Tm1	1.084327	1.59E-06
	g20172.t1	CG9706	1.084319	0.00038
	g4123.t1	qsm	1.082567	4.42E-08
	g21081.t1	Ude	1.082473	0.00042
	g1009.t1	CG3823	1.081732	0.000541
	g14360.t1	Rad51C	1.080427	0.011859
	g16065.t1	stck	1.078417	4.86E-10
	g5962.t1	mthl9	1.077992	0.000104
	g1357.t1	CG6966	1.077964	0.004844
	g6331.t1	CG12299	1.076176	0.005833
	g12577.t1	CG6712	1.07525	0.027298
	g2058.t1	GI:906471486	1.074091	0.023123
	g2019.t1	geminin	1.074061	0.001784
	g10354.t1	CG4239	1.073327	0.000519
	g5037.t1	CG10562	1.072776	0.014481
	g4338.t1	Jheh1	1.071977	0.022413
	g3990.t1	nrm	1.07158	0.015669
	g20206.t1	Cht7	1.070908	2.93E-05
	g7351.t1	l(3)07882	1.07052	0.013777
	g561.t1	GI:906466193	1.067075	0.002137
	g8592.t1	Nrk	1.06617	5.62E-05
	g11807.t1	sqa	1.065642	0.000333
	g20955.t1	Indy	1.064397	5.61E-07
	g15645.t2	Miro	1.064336	3.56E-12
	g14679.t1	NAT1	1.063446	1.23E-05
	g7577.t1	CG5707	1.063394	0.042589
	g5088.t1	BI-1	1.062726	2.43E-09
	g3415.t1	CG11267	1.06248	0.020802
	g3434.t1	Pglym78	1.061823	1.35E-05
	g10091.t1	CG2889	1.060829	1.35E-06
	g20868.t1	CG3246	1.059783	1.48E-06
	g11586.t1	Ucp4A	1.059166	0.035258
	g13927.t1	CG17841	1.05813	1.14E-06
	g2055.t1	CG13531	1.052881	0.000667
	g2935.t1	CG8611	1.052233	0.014706
	g15308.t1	GXIVsPLA2	1.052147	0.007493
	g7931.t1	CG8195	1.051164	5.00E-05
	g14015.t1	CG9436	1.04978	1.55E-11
	g854.t1	CG32795	1.049674	0.001031
	g15413.t1	tsl	1.049583	6.41E-07
	g3648.t1	CG34195	1.048686	0.000532
	g15300.t1	NUCB1	1.046733	1.61E-08
	g1500.t1	stmA	1.045553	0.000632
	g19940.t1	CG17556	1.044073	9.36E-08
	g3404.t1	DCX-EMAP	1.043123	0.049778
	g18416.t1	CG6951	1.04198	0.022465
	g15191.t1	Nufip	1.039761	0.021035
	g17081.t1	Pgant35A	1.038971	4.40E-07
	g9301.t1	CG4797	1.038779	0.038396
	g9699.t1	qtc	1.037635	0.000577
	g17549.t1	Tig	1.037545	0.010456
	g4773.t1	CG7298	1.034461	2.96E-10
	g12964.t1	mtTFB2	1.034201	0.000205
	g2034.t1	Mms19	1.033857	0.000191
	g11818.t1	CG8257	1.033587	2.16E-08
	g5795.t1	jbug	1.033511	1.73E-06
	g11543.t1	CG6345	1.032323	0.003295
	g19009.t1	CG4230	1.031566	0.000372
	g13850.t1	drd	1.030976	0.013121
	g18572.t1	CG42663	1.030831	0.000534
	g13063.t1	cv-d	1.029603	0.000532
	g15605.t1	jet	1.029429	0.002332
	g19932.t1	Ubx	1.02915	0.001888
	g2955.t1	CG42726	1.028563	0.001387
	g2095.t1	Ski6	1.027661	0.048309
	g11480.t1	Eap	1.025111	0.033559
	g802.t1	CG3775	1.023352	0.007827
	g2399.t1	Lint-1	1.022748	0.000667
	g17771.t1	CG12582	1.019129	4.40E-10
	g15253.t1	CG6928	1.018636	8.25E-06
	g6510.t1	CG4585	1.018258	4.31E-06
	g4985.t1	Synj	1.017959	0.002266
	g13121.t1	AP-2alpha	1.01517	3.86E-05
	g12053.t1	CG15760	1.01345	0.013204
	g18925.t1	hts	1.012544	4.20E-08
	g18436.t1	CG13183	1.011764	0.020608
	g13878.t1	Sec16	1.010566	0.000106
	g13085.t1	CG9399	1.006168	0.002991
	g6551.t1	Mes4	1.005072	4.04E-09
	g12521.t1	SMC5	1.003463	2.15E-05
	g10572.t1	CG17593	1.002949	0.000211
	g17278.t1	CG8388	1.002639	0.000106
	g4387.t1	Tsp42El	0.999041	0.004864
	g18315.t1	CG8116	0.998957	0.022054
	g19316.t1	Lsd-1	0.998547	5.61E-13
	g12207.t1	Nf-YC	0.997922	1.13E-08
	g947.t1	CG3295	0.996703	4.64E-05
	g518.t1	CG14882	0.995237	0.006785
	g20167.t1	CG7839	0.993382	0.047269
	g10785.t1	GstE12	0.991751	4.28E-07
	g4308.t1	CG8311	0.991285	0.00059
	g17684.t1	Snoo	0.991236	0.00489
	g2557.t1	Aats-gly	0.989362	0.000312
	g15460.t1	vret	0.988499	3.59E-16
	g18442.t1	Cul1	0.986759	0.016728
	g10467.t1	spag	0.985345	2.45E-08
	g4777.t1	mTerf3	0.985043	3.60E-07
	g20887.t1	CG3764	0.9848	0.005199
	g1375.t1	CG2747	0.983981	1.48E-08
	g8160.t1	SrpRbeta	0.981182	0.04989
	g20945.t1	Ctr1A	0.977862	2.57E-05
	g7562.t1	CG12822	0.977548	4.20E-06
	g18566.t1	mRpL18	0.976743	0.006026
	g10343.t1	GI:907624389	0.97575	8.84E-05
	g13523.t1	Hr39	0.97264	0.000762
	g5324.t1	CG32103	0.972548	0.005388
	g3975.t1	if	0.972498	3.12E-07
	g17902.t2	smg	0.968471	0.002882
	g4929.t1	CG15771	0.967025	0.012002
	g3459.t1	CG5805	0.96632	2.36E-10
	g19224.t1	Fur1	0.96616	3.70E-05
	g19115.t1	CG33970	0.964332	0.007523
	g10050.t1	Girdin	0.962314	1.39E-06
	g21182.t1	CG3309	0.961766	2.47E-07
	g16054.t1	CG1307	0.96109	0.017658
	g8191.t1	CG6745	0.960595	0.026073
	g7211.t1	CG1486	0.960406	2.92E-15
	g18202.t1	CG3328	0.960173	0.006634
	g13187.t1	DNApol-epsilon255	0.958828	0.000462
	g17205.t1	CG12125	0.956096	5.78E-07
	g17967.t1	Pbgs	0.955961	0.039318
	g13340.t1	CG34313	0.953269	0.002974
	g13869.t1	CG31950	0.952253	0.001944
	g9273.t1	CG1707	0.950654	0.003601
	g5726.t1	CG13901	0.949962	0.014794
	g4986.t1	CG11474	0.949923	0.005398
	g16248.t1	mRpS23	0.946822	0.008771
	g16318.t1	dnd	0.945405	0.006112
	g3637.t1	CG7156	0.944861	5.03E-05
	g10821.t1	lqfR	0.943882	3.03E-13
	g18705.t1	CG11679	0.943018	0.003352
	g10484.t1	ctrip	0.94227	0.004374
	g9417.t1	trus	0.938961	0.002169
	g11542.t1	alpha-Man-II	0.937639	1.38E-06
	g8623.t1	gk	0.936739	0.001935
	g20060.t1	fray	0.93623	0.00109
	g15231.t1	Gbs-70E	0.935583	0.012603
	g16429.t1	Kaz1-ORFB	0.933714	0.002743
	g8367.t1	CG6659	0.933135	1.22E-08
	g14639.t1	CG1358	0.932694	0.001622
	g2535.t1	TAF1C-like	0.931371	0.009116
	g20935.t1	FucT6	0.929109	0.003789
	g11167.t1	svp	0.929101	0.001681
	g11830.t1	CG33156	0.929043	1.64E-05
	g6281.t1	modSP	0.928263	0.000198
	g1950.t1	DNApol-epsilon58	0.926313	0.015339
	g15072.t1	Ect4	0.92597	0.000241
	g16750.t1	Gtp-bp	0.925907	0.007364
	g15891.t1	mino	0.92575	0.015466
	g10731.t1	Adgf-A	0.921842	0.005921
	g10995.t1	Gie	0.921589	3.85E-12
	g9597.t1	CG14780	0.921269	0.028046
	g10544.t1	Ranbp9	0.920713	0.00361
	g10989.t2	Best1	0.918223	0.000393
	g10202.t1	CG7852	0.917	4.67E-07
	g11054.t1	CG5118	0.916379	5.88E-08
	g17260.t1	levy	0.914846	0.048601
	g19468.t1	Ect4	0.91421	0.015619
	g1925.t1	CG30392	0.913873	0.001915
	g18388.t1	CG3645	0.913083	0.03934
	g5423.t1	CG9547	0.912086	0.008349
	g12039.t1	EF-G2	0.911757	3.69E-07
	g876.t1	lmgB	0.910904	0.001613
	g9427.t1	CG11334	0.909605	4.35E-06
	g10384.t1	sicily	0.90907	0.017568
	g9484.t2	ine	0.906697	0.021406
	g4099.t1	lola	0.906465	0.03549
	g9294.t1	CG5532	0.904343	0.002064
	g8973.t3	nero	0.904231	0.007566
	g20228.t1	Pxn	0.896692	0.001525
	g12736.t1	CG12081	0.896048	3.83E-06
	g433.t1	porin	0.895799	0.007566
	g16063.t1	CG18549	0.895054	0.01126
	g990.t1	kz	0.894634	0.029801
	g18938.t1	SdhA	0.894281	4.23E-05
	g6981.t1	Tg	0.893947	1.07E-08
	g7853.t1	CG9149	0.892217	0.002595
	g17223.t1	Rrp47	0.891655	0.004102
	g14245.t1	LamC	0.891577	0.000642
	g20925.t1	CG1074	0.891009	0.01878
	g6270.t1	CG4019	0.89014	0.026123
	g10362.t1	CG1738	0.889182	0.036792
	g1539.t1	CG13204	0.888128	0.004961
	g12370.t1	SamDC	0.887961	0.006643
	g1920.t1	eIF2B-gamma	0.885468	0.002786
	g14623.t1	CG4953	0.882989	2.88E-05
	g2859.t1	DNApol-gamma35	0.882305	0.000615
	g16143.t1	Cpr57A	0.880151	0.008584
	g5868.t1	CG9119	0.880145	0.003461
	g18221.t1	CG5537	0.879058	0.016131
	g5857.t1	CG8613	0.878625	0.001618
	g18299.t1	CG4572	0.878333	1.68E-05
	g20523.t1	CG18003	0.877914	0.038638
	g8945.t1	CG18048	0.875335	0.009553
	g16493.t1	CG5567	0.875146	0.001846
	g13472.t1	CG4629	0.874916	0.001302
	g3898.t1	l(3)72Dp	0.873112	0.022146
	g18393.t1	CG11594	0.872918	0.002492
	g19431.t1	CG9581	0.868203	1.77E-10
	g13552.t1	Ing3	0.868006	0.000329
	g18050.t1	CG5149	0.867922	0.014786
	g9177.t1	betaggt-II	0.867667	3.74E-06
	g9588.t1	HPS1	0.867106	1.47E-13
	g14678.t1	sel	0.865338	0.049544
	g2912.t1	Utx	0.865227	1.50E-10
	g11031.t1	CG33276	0.863419	6.43E-05
	g8885.t1	Hrd3	0.863185	4.63E-07
	g13463.t1	mbm	0.862376	0.033768
	g17673.t1	Dap160	0.862007	0.013674
	g13209.t1	Cisd2	0.860666	0.011362
	g3400.t1	MYPT-75D	0.860547	0.001196
	g11166.t1	svp	0.85953	0.000747
	g14657.t1	CG8726	0.854788	0.001121
	g2975.t2	Men-b	0.850233	0.034708
	g2638.t1	CG18094	0.848826	0.009042
	g5870.t1	Dmtn	0.847659	0.003475
	g4389.t1	Tsp42Ej	0.847262	0.000222
	g764.t1	CG4407	0.847047	0.000694
	g8353.t1	adp	0.846736	0.000783
	g873.t1	PIG-U	0.846489	5.84E-07
	g20391.t1	Oatp30B	0.845401	0.000444
	g1462.t1	CG6805	0.844834	0.001918
	g1586.t1	CG3338	0.84276	3.63E-15
	g20161.t1	armi	0.841794	1.52E-14
	g17120.t1	5PtaseI	0.840708	4.56E-09
	g18747.t1	mus101	0.840068	0.000608
	g8883.t1	Hmgcr	0.839974	5.26E-05
	g14172.t1	CG34396	0.83712	0.041664
	g5261.t1	psidin	0.83637	0.040326
	g8008.t1	l(2)k10201	0.835908	0.004031
	g9919.t1	Arp8	0.835595	2.98E-06
	g1178.t1	Pkcdelta	0.835331	0.023259
	g14726.t1	CG12128	0.835019	0.02173
	g4901.t1	Mtap	0.830977	0.002028
	g489.t1	Sp7	0.830682	0.001448
	g15835.t1	CG30456	0.8305	3.47E-05
	g17940.t1	ush	0.830212	0.005691
	g17667.t1	CG6094	0.830022	0.035374
	g20326.t1	CG8281	0.828175	0.040565
	g12886.t1	CG31688	0.827376	0.00629
	g20769.t1	dl	0.8269	7.21E-06
	g974.t1	elav	0.826037	0.006548
	g2150.t1	mmy	0.824913	0.039794
	g17798.t1	Surf4	0.823768	0.020841
	g15604.t1	betaggt-I	0.82355	2.46E-08
	g3614.t1	CG2118	0.823482	0.001273
	g18256.t1	GI:1036742826	0.823286	0.033468
	g294.t1	CG14526	0.822389	0.017814
	g9922.t1	mthl1	0.821276	0.022909
	g15754.t1	26-29-p	0.820143	0.008277
	g13445.t1	CG32066	0.820117	0.022639
	g10779.t1	CG30496	0.819653	1.29E-05
	g3416.t1	mRpL20	0.818256	0.038649
	g6654.t1	CG11190	0.818085	2.71E-08
	g9243.t1	CG5660	0.817142	0.000189
	g12195.t1	Tim9b	0.815328	0.004524
	g12682.t1	tos	0.815093	0.018426
	g2536.t1	CG14270	0.811222	0.030977
	g13693.t1	Vap-33A	0.810377	1.51E-19
	g20883.t1	Saf-B	0.810282	8.46E-07
	g12561.t1	CG5758	0.808673	1.35E-07
	g16311.t1	Gdh	0.807483	0.035412
	g18516.t2	CG15877	0.806837	0.001307
	g9862.t1	CG34401	0.806081	0.030468
	g2639.t1	CG10189	0.805956	0.041125
	g9105.t1	in	0.805466	0.034028
	g13469.t1	CG14341	0.803303	1.07E-12
	g5655.t1	CG5850	0.803068	0.001076
	g8238.t1	CG7182	0.8014	0.030727
	g17528.t1	CG17271	0.801093	0.031821
	g1427.t3	srp	0.799238	0.007455
	g2874.t1	Rab30	0.798272	5.32E-05
	g19626.t1	Ilk	0.796752	6.35E-06
	g8985.t1	pygo	0.795852	4.08E-05
	g18408.t1	cue	0.795135	0.01691
	g17938.t6	tweek	0.794868	0.016499
	g4418.t1	Trpm	0.794717	0.005484
	g10895.t1	CG42593	0.794523	0.000114
	g15440.t1	CG8449	0.79359	0.015148
	g15206.t1	CG7289	0.791022	9.49E-09
	g6977.t1	Scox	0.788031	2.54E-05
	g4940.t1	IntS6	0.786778	0.036304
	g17691.t1	Snoo	0.785828	0.012809
	g9877.t1	CG7339	0.785456	0.040049
	g13791.t1	CG3740	0.783703	0.000938
	g12351.t1	mael	0.783596	0.000825
	g19861.t1	CG15546	0.782798	0.026912
	g15576.t1	CG42370	0.782442	0.032899
	g7561.t1	Atg10	0.782285	0.00454
	g16426.t1	elg1	0.780165	0.028147
	g9139.t1	CG12075	0.779857	0.005641
	g10324.t1	CG5111	0.779495	0.022905
	g6196.t1	CG12991	0.778843	0.00242
	g18394.t1	Mul1	0.77741	0.002527
	g9982.t1	Cpr78Ca	0.776175	0.027541
	g9518.t1	ebd2	0.775966	0.000245
	g15851.t1	RhoGAP54D	0.775808	0.026191
	g473.t1	sgll	0.775651	0.005042
	g7060.t3	syd	0.775598	0.005951
	g17526.t1	RpS20	0.774722	0.008857
	g1939.t1	RabX1	0.772674	4.47E-08
	g17586.t1	CG31038	0.772643	0.000387
	g11318.t1	CG33332	0.771803	0.000349
	g19966.t1	mRpS11	0.770804	0.009435
	g15512.t1	Gpdh	0.769609	0.018569
	g16634.t1	O-fut2	0.765631	0.00963
	g14168.t1	CG4050	0.763699	0.017649
	g19314.t1	Sec13	0.763616	0.0104
	g8345.t1	CG16952	0.763614	4.05E-07
	g3395.t1	CG6833	0.763291	0.014898
	g8951.t1	cnir	0.762526	0.025291
	g15192.t1	MED11	0.762269	0.001606
	g4320.t1	CG7492	0.761908	1.84E-07
	g7261.t1	crol	0.761469	0.026418
	g10658.t1	Pk17E	0.760636	0.026611
	g19432.t1	CG9578	0.760306	0.00255
	g1289.t1	Vrp1	0.760094	0.00849
	g15997.t1	Galk	0.759129	0.00315
	g16768.t1	Rbf	0.758571	1.38E-06
	g7224.t1	CG1632	0.75721	0.020626
	g5306.t1	CG1091	0.755574	0.000562
	g11277.t2	Trc8	0.755327	7.35E-06
	g2644.t1	CG10188	0.754347	0.01701
	g2858.t1	Fis1	0.753257	5.30E-07
	g6765.t1	CG8010	0.752438	0.002695
	g17273.t1	Snx16	0.750939	2.50E-06
	g12694.t1	CG9932	0.749791	0.025619
	g13398.t1	CG9288	0.748066	0.015371
	g14655.t2	Fpps	0.745306	0.003153
	g3121.t1	CG1582	0.743674	0.006176
	g18334.t1	CG7218	0.741122	0.000151
	g14683.t1	CG17019	0.740021	0.000117
	g5663.t1	Apf	0.738205	0.002471
	g9772.t1	lic	0.736205	6.67E-07
	g6807.t1	CG7492	0.735823	0.00178
	g6873.t2	Flo2	0.732511	0.000515
	g18889.t1	CG15443	0.729452	0.015002
	g19998.t1	Cad96Ca	0.727651	0.000172
	g5325.t1	Sin	0.726101	0.044692
	g8865.t1	WASp	0.72579	0.032466
	g8959.t1	CG1815	0.725101	0.005042
	g1189.t1	Mes2	0.723787	0.016396
	g8996.t1	Kat60	0.723339	2.42E-05
	g15264.t1	Aats-ile	0.721933	0.005422
	g15840.t1	CG8950	0.721131	0.033655
	g7749.t1	Pvf3	0.720895	0.023928
	g11017.t1	bigmax	0.72041	0.007097
	g11317.t1	CG33331	0.720293	0.017558
	g3473.t1	Hpr1	0.720009	8.38E-09
	g14912.t1	Hop	0.719455	0.027157
	g9857.t1	Sucb	0.719321	0.008114
	g464.t1	sas	0.719081	0.018805
	g5991.t1	subdued	0.717837	0.014129
	g13669.t1	Ets98B	0.717135	0.006624
	g15608.t1	CG14043	0.716639	0.000287
	g12604.t1	Pih1D1	0.713518	0.034969
	g10561.t1	CG2818	0.71344	0.000133
	g17492.t1	Atg18a	0.713104	0.017878
	g11766.t1	Gyk	0.712489	0.011215
	g2303.t1	ste24a	0.711344	1.63E-08
	g19323.t1	CG5412	0.710615	0.021833
	g14675.t1	Aats-asp	0.709562	0.042966
	g4511.t2	Lsd-2	0.708891	0.048209
	g19517.t1	CG8460	0.708336	0.031228
	g16801.t1	GC1	0.706655	0.000122
	g13293.t1	Csl4	0.70575	0.043167
	g6135.t1	CG1104	0.704846	0.006272
	g3854.t1	I-2	0.704189	2.54E-08
	g1822.t1	P5CDh1	0.70209	0.001542
	g1803.t1	GI:906475670	0.701511	0.028799
	g9312.t1	S2P	0.700221	3.96E-09
	g5607.t1	rasp	0.699617	0.023011
	g977.t1	CG4293	0.69876	0.015147
	g16805.t1	loco	0.698425	0.028844
	g14802.t1	vlc	0.698173	0.004255
	g17079.t1	CG42817	0.698148	0.02
	g4789.t1	mRpL2	0.697839	0.04613
	g566.t1	jp	0.697833	0.009084
	g560.t1	scat	0.697071	0.000333
	g6602.t1	CG3803	0.696992	0.00184
	g16414.t1	Ppat-Dpck	0.695796	0.009308
	g5496.t1	CG14446	0.695766	0.001213
	g19935.t1	Abd-B	0.693346	0.038034
	g6578.t1	CG13506	0.693224	0.016803
	g7168.t1	ric8a	0.692874	3.60E-06
	g16925.t1	CG4266	0.689925	0.001667
	g17123.t1	GI:906470951	0.688279	1.79E-13
	g15237.t2	Glg1	0.68821	0.000336
	g2343.t1	CG3356	0.687495	0.020475
	g19674.t1	Best2	0.686632	0.003453
	g21167.t1	ea	0.684668	0.000157
	g11063.t1	CG14407	0.684131	0.006277
	g3331.t1	GalNAc-T1	0.684051	0.000309
	g15522.t1	CG8861	0.683643	0.037348
	g14593.t2	Pfk	0.682637	0.016041
	g21198.t1	Rfabg	0.682439	0.043475
	g9725.t1	CG9304	0.680194	0.001555
	g5858.t1	CG8617	0.67795	0.007326
	g18323.t1	CG7049	0.677207	0.004418
	g20179.t1	Oatp74D	0.677075	0.040326
	g19377.t1	lilli	0.677033	0.039318
	g17295.t1	CG33228	0.676614	0.02756
	g13068.t1	CG5013	0.676581	0.001028
	g3737.t1	CG7192	0.676195	0.008929
	g2322.t1	FK506-bp2	0.675975	6.24E-05
	g14552.t1	CG2144	0.675966	0.001468
	g20001.t1	tw	0.675882	0.007355
	g14642.t1	blow	0.67516	0.001541
	g1995.t1	CG3634	0.674726	7.13E-11
	g14070.t1	CG30291	0.674483	0.008338
	g19145.t1	CG6126	0.670821	0.020709
	g12329.t1	CG1888	0.667894	0.049207
	g20785.t1	mio	0.66744	0.016783
	g20997.t1	fat-spondin	0.666739	0.007907
	g11434.t1	CG15118	0.664624	0.049475
	g4421.t2	CG8079	0.663926	5.07E-05
	g2321.t1	CG6758	0.663757	7.23E-06
	g9205.t1	thoc6	0.663384	3.74E-06
	g5590.t1	Pka-C1	0.661389	0.041213
	g14264.t1	CG9849	0.660584	0.01819
	g5351.t1	Tgs1	0.65895	0.035429
	g3936.t1	CG33129	0.658856	0.036936
	g4866.t1	CG33108	0.658487	0.001313
	g6133.t1	CG1105	0.656913	6.49E-06
	g6806.t1	CG3702	0.656055	0.008652
	g1079.t2	kkv	0.655854	0.001752
	g14630.t1	CG8027	0.651685	0.017658
	g11722.t1	CG10395	0.650617	0.002476
	g7227.t1	par-6	0.649251	0.001566
	g20979.t1	CG10082	0.647593	0.005716
	g10776.t1	CG12107	0.644612	0.015798
	g2939.t1	CG5613	0.644345	0.010128
	g5556.t1	RhoGAP18B	0.643879	0.048714
	g770.t1	phl	0.642925	4.44E-08
	g8706.t1	ltl	0.64241	0.046184
	g3168.t1	CG4360	0.642169	0.048309
	g2897.t1	CSN8	0.641773	3.46E-05
	g3327.t1	CG16742	0.636733	0.024498
	g9875.t1	CG42709	0.636014	0.001778
	g11954.t1	CG31998	0.634951	0.000959
	g9200.t1	Vdup1	0.63155	4.70E-05
	g13281.t1	CG7386	0.630078	0.019724
	g10078.t1	RasGAP1	0.629393	0.021029
	g3303.t1	GI:906470168	0.628278	0.046994
	g5698.t1	oxt	0.626684	0.014992
	g19129.t1	tara	0.626426	0.002961
	g12571.t1	CG4496	0.623815	0.027465
	g8197.t1	ergic53	0.622054	0.01888
	g12798.t1	flr	0.621974	0.000626
	g252.t1	CG8516	0.620205	0.000238
	g12642.t1	pug	0.619423	0.000247
	g309.t2	yata	0.61678	0.001278
	g11321.t1	CG3631	0.616217	0.046425
	g7171.t1	Syx16	0.615146	9.21E-08
	g17014.t1	CG9175	0.614054	0.00516
	g19866.t1	GI:906475372	0.611451	9.65E-05
	g4393.t1	Tsp42Ef	0.61094	0.000518
	g13709.t1	UbcE2H	0.610716	0.020544
	g14816.t1	conv	0.608821	0.002472
	g18258.t1	CG3342	0.60758	3.32E-05
	g4430.t1	CG1824	0.605833	0.005673
	g9184.t1	Trp1	0.605477	0.005495
	g1582.t1	CG3077	0.604959	0.002156
	g20374.t1	CG4968	0.60239	0.00034
	g1887.t1	CG10444	0.601109	0.025986
	g20187.t1	CG7564	0.600582	0.020709
	g20181.t1	Edc3	0.599588	2.05E-05
	g4870.t1	CHOp24	0.598395	0.037344
	g12412.t1	UGP	0.597945	0.04977
	g12025.t1	CG8405	0.597862	0.003337
	g9423.t1	Rassf	0.596787	0.00474
	g19669.t1	l(3)psg2	0.596682	0.034948
	g15510.t1	CG7837	0.594602	0.013282
	g16724.t1	CG12096	0.593857	0.027704
	g1808.t1	CG14100	0.593041	0.019165
	g1561.t1	Reph	0.592161	0.014069
	g15502.t1	alph	0.589646	4.37E-06
	g10669.t1	Ipk2	0.588243	0.01735
	g18710.t1	bbx	0.58805	0.006275
	g8524.t1	CG2493	0.585763	0.037926
	g5448.t1	Ras64B	0.582896	0.000646
	g9938.t1	CG42673	0.582799	0.043094
	g5406.t1	CG1311	0.582544	0.000331
	g2875.t1	Caper	0.582099	2.53E-05
	g15603.t1	mRpL24	0.579988	0.034173
	g7734.t1	CG12883	0.579751	0.000412
	g9202.t2	Eip63F-1	0.578797	0.001214
	g1702.t1	jub	0.577073	0.000403
	g13897.t1	vap	0.575696	0.017463
	g13251.t2	mib2	0.573918	3.22E-05
	g2952.t1	aux	0.5737	0.027282
	g16712.t1	Taf8	0.57228	1.85E-06
	g15479.t1	CG18731	0.571873	0.019916
	g10482.t1	CG1129	0.57185	0.006758
	g7851.t1	CG9153	0.568108	0.00179
	g19232.t1	CG5281	0.566117	0.01665
	g3901.t1	Tudor-SN	0.565369	0.026337
	g14890.t1	tkv	0.564484	0.034447
	g17543.t1	Cht2	0.564343	0.008857
	g2600.t1	CG4733	0.563515	0.005305
	g18297.t1	CG4686	0.561033	0.010963
	g4444.t1	CG5190	0.561014	0.039591
	g13942.t1	Sep1	0.560076	0.038953
	g7182.t1	dx	0.559571	0.002789
	g13868.t1	CG3038	0.554753	0.048519
	g14233.t1	clu	0.552618	0.002827
	g10829.t1	knk	0.552573	0.002185
	g13621.t1	Ubpy	0.551407	0.013549
	g12723.t2	CG9328	0.550574	0.02034
	g19679.t1	CG2604	0.549529	0.00645
	g7035.t1	Osbp	0.547434	8.94E-05
	g3212.t1	CSN1b	0.54682	1.86E-07
	g5642.t1	bs	0.545907	3.14E-06
	g20549.t1	CG32022	0.545822	0.041188
	g3454.t1	pont	0.545312	0.001748
	g2826.t1	CG10795	0.543878	0.002935
	g15902.t1	trbd	0.5432	0.000703
	g13049.t1	GI:906473818	0.543092	0.013585
	g7263.t1	CG5131	0.542898	0.024064
	g19167.t1	CG10898	0.541775	0.015895
	g16722.t1	CG4332	0.541712	0.041826
	g20423.t1	homer	0.537972	0.001475
	g14088.t1	ear	0.534927	0.012322
	g6595.t1	thoc5	0.534274	0.005054
	g4786.t1	Pex3	0.533492	0.049181
	g12972.t1	Ssl1	0.531867	0.013412
	g5381.t1	CG4074	0.531619	0.00078
	g12752.t1	CG13784	0.530709	0.007627
	g7264.t1	Zw10	0.530058	0.004651
	g13486.t1	Cul3	0.529277	0.000406
	g17708.t1	Fnta	0.528653	0.004644
	g17895.t1	CG8003	0.528497	0.029289
	g9259.t1	CG10616	0.528141	0.020928
	g12493.t1	CG10973	0.525104	0.004423
	g9880.t1	CG14103	0.522815	0.037309
	g11887.t1	nrv3	0.521784	0.028963
	g19025.t1	CG7371	0.521358	0.000271
	g12042.t1	kra	0.519489	0.033466
	g14661.t1	l(2)k01209	0.518077	0.049006
	g3958.t1	CG7810	0.516769	0.002068
	g3694.t1	CG31357	0.514996	0.002868
	g6907.t4	Bsg25D	0.513078	0.008416
	g15454.t1	pr-set7	0.512284	0.009584
	g19168.t1	sea	0.510355	0.03761
	g12237.t1	atilla	0.508623	0.036032
	g19359.t1	CG1344	0.508348	0.00047
	g12751.t1	GI:907652778	0.507347	0.003355
	g14595.t1	CG30344	0.506442	0.047766
	g6087.t1	vir-1	0.506301	0.013382
	g2258.t1	CG11807	0.506032	0.005118
	g17336.t1	Abi	0.504914	0.001829
	g16555.t1	CG4901	0.504034	0.031643
	g323.t1	twf	0.503595	0.003096
	g21047.t1	CG31028	0.501928	0.019651
	g1672.t1	CG2224	0.501104	0.003671
	g254.t1	CG9467	0.500242	3.02E-05
	g8633.t1	CG11247	0.499924	0.02328
	g570.t1	CG8372	0.499806	0.009584
	g9388.t1	H	0.497549	0.045214
	g1574.t1	aph-1	0.496699	0.017208
	g14385.t1	Shc	0.495996	0.015997
	g19290.t1	elB	0.490823	0.002876
	g9222.t1	CG33145	0.490541	0.008033
	g19142.t1	CG14712	0.490315	0.00206
	g8952.t1	CG2943	0.488033	0.001663
	g12953.t1	Moe	0.485903	0.002094
	g20556.t1	CG17912	0.484195	0.004049
	g2163.t1	nrv1	0.483962	0.015136
	g17491.t1	sds22	0.481763	0.036639
	g15986.t2	sowah	0.478004	0.011569
	g17441.t1	MAPk-Ak2	0.475304	0.032358
	g3630.t1	mTerf5	0.473882	0.004789
	g8638.t1	Trpml	0.473027	0.013739
	g997.t1	Nipsnap	0.467797	0.028092
	g16492.t1	GI:906472535	0.462342	0.009576
	g15229.t1	CG34039	0.462118	0.020791
	g15893.t1	CG5514	0.461051	0.018484
	g12651.t1	CG4287	0.45959	0.044438
	g14446.t1	NDUFS3	0.459334	0.031141
	g13403.t1	RhoL	0.459307	0.00178
	g1798.t1	Grx-1	0.457997	0.02952
	g6494.t1	CG8298	0.456971	0.008286
	g16268.t1	beta'COP	0.45587	0.01304
	g3020.t1	lsn	0.454749	0.000296
	g16793.t1	CG10425	0.45358	0.011969
	g13470.t1	Plap	0.45276	0.009275
	g4103.t1	CG17765	0.451445	0.021189
	g10797.t1	casp	0.447571	0.015218
	g19006.t1	Snx1	0.447527	0.02018
	g18456.t1	CG8671	0.446511	0.009724
	g5866.t1	CG8735	0.445621	0.016906
	g7031.t1	Nmnat	0.445184	0.034178
	g11810.t1	drk	0.444377	0.032058
	g9917.t1	CG8944	0.442409	0.036483
	g1060.t1	CG7071	0.441927	0.009767
	g14643.t1	Vps13	0.441484	0.037541
	g16865.t1	CG3436	0.438831	0.006731
	g16444.t1	CG6695	0.435041	0.044757
	g20763.t1	Reps	0.433186	0.006413
	g15791.t1	CG8230	0.431344	0.022421
	g260.t1	CG6204	0.429196	0.033109
	g18310.t1	CycG	0.428872	0.022059
	g6630.t1	step	0.427048	0.032265
	g17666.t1	SC35	0.427016	0.030377
	g15935.t1	Ptp61F	0.425587	1.92E-05
	g17134.t1	Unc-13-4B	0.425311	0.02018
	g6505.t1	TBPH	0.419627	0.001045
	g20776.t1	CLIP-190	0.41478	0.026213
	g16796.t1	Snr1	0.409718	0.042214
	g4114.t1	Amph	0.408059	0.010072
	g16884.t1	Rab21	0.404692	0.024435
	g10714.t1	Rab10	0.40465	0.000467
	g12704.t1	CG5525	0.402851	0.009328
	g19158.t1	Akt1	0.402557	0.014992
	g16509.t1	Tsp74F	0.400537	0.02469
	g8899.t2	put	0.400486	0.029499
	g16662.t1	Arp10	0.39528	0.008309
	g4408.t1	Sec24AB	0.394888	0.002099
	g10096.t1	siz	0.393871	0.045652
	g8123.t1	CG6812	0.393261	0.024276
	g18884.t1	MFS18	0.387775	0.048581
	g11414.t1	CG4603	0.387349	0.012322
	g8849.t1	CG5986	0.381316	0.031281
	g19073.t1	CG1116	0.37926	0.009234
	g16345.t1	Rb97D	0.372937	0.007438
	g4443.t1	Prp19	0.369668	0.039941
	g20774.t1	CG15141	0.369134	0.026144
	g6407.t1	Faf	0.367757	0.032
	g4118.t1	CG7791	0.366649	0.046396
	g5298.t1	GCC185	0.361999	0.046656
	g4996.t1	CG8920	0.357906	0.041524
	g10718.t1	CG11178	0.354118	0.042978
	g3953.t1	loco	0.353086	0.015671
	g2199.t1	Deaf1	0.35284	0.005201
	g222.t1	Xe7	0.352062	0.011707
	g10687.t1	Myb	0.345454	0.009971
	g6507.t1	Galphas	0.345005	0.017208
	g18555.t1	Syx6	0.341602	0.00513
	g19133.t1	GCC88	0.340409	0.035891
	g16974.t1	gus	0.337766	0.002254
	g5481.t1	Dok	0.336175	0.02193
	g533.t1	CG14710	0.332556	0.001508
	g535.t1	CG17565	0.312545	0.046199
	g16760.t1	sqh	0.309842	0.024214
	g2882.t1	milt	0.308264	0.044054
	g203.t1	CG2974	0.307386	0.016989
	g9782.t1	CG4041	0.301553	0.008374
	g3036.t1	MED27	0.300866	0.038821
	g13561.t1	CG10585	0.296497	0.028519
	g16156.t1	CG17768	0.273645	0.035866
	g14805.t1	MED16	0.249743	0.040024
	g16864.t1	CG33635	0.24691	0.009819
	g17143.t1	CG40045	-0.22604	0.049929
	g12170.t1	CSN3	-0.23687	0.045438
	g9292.t1	Dek	-0.2429	0.041482
	g2584.t1	CG7427	-0.27999	0.037927
	g4476.t1	tgo	-0.29459	0.034178
	g8728.t1	Sc2	-0.3	0.032743
	g12994.t1	endos	-0.30039	0.046396
	g12490.t1	Klc	-0.30127	0.047989
	g1991.t2	Nrx-IV	-0.30183	0.011138
	g10278.t1	Vps28	-0.30221	0.001468
	g10015.t1	CG12084	-0.30577	0.032156
	g119.t1	CG10144	-0.3089	0.038345
	g3439.t1	lkb1	-0.30931	0.017956
	g447.t1	CG6453	-0.31506	0.021185
	g5756.t1	CG34133	-0.3159	0.046941
	g6953.t1	mts	-0.31617	0.001336
	g14128.t1	fu2	-0.31937	0.023795
	g9492.t1	cpb	-0.33049	0.012332
	g8354.t1	CG9941	-0.33173	0.018803
	g20073.t1	CG9855	-0.33862	0.022898
	g5491.t1	Aats-ser	-0.34262	0.035363
	g10643.t1	Arpc3A	-0.34634	0.012338
	g13301.t2	sws	-0.34656	0.04764
	g6518.t1	Fak	-0.34888	0.000481
	g5130.t1	Jra	-0.34908	0.014077
	g16781.t1	CG6398	-0.35183	0.013382
	g11721.t1	CG10465	-0.35208	0.001619
	g3858.t1	CG10809	-0.3538	0.009328
	g8444.t1	CG3815	-0.35652	0.025727
	g16072.t1	Hcf	-0.35791	0.002203
	g6521.t1	CG7222	-0.35919	0.038345
	g13618.t1	CG6195	-0.36122	0.038873
	g11699.t1	CG8949	-0.36662	0.014959
	g5418.t1	CG4452	-0.36674	0.012259
	g15698.t1	CG11137	-0.36737	0.032923
	g4401.t1	CG17002	-0.36778	0.011026
	g2569.t1	CG7656	-0.36928	0.000595
	g11315.t1	CG7265	-0.37043	0.017991
	g19376.t2	CG4747	-0.3717	0.041717
	g6612.t1	Spt5	-0.37235	0.000955
	g16048.t1	akirin	-0.37395	0.043041
	g19315.t1	CG10217	-0.37436	0.02173
	g3134.t1	CG18292	-0.3756	0.014113
	g4601.t1	CG8379	-0.37669	0.046104
	g7438.t1	Uev1A	-0.37844	0.006277
	g8375.t1	hop	-0.37936	0.03761
	g14757.t1	MAN1	-0.3838	0.005004
	g4767.t1	CG7017	-0.38589	0.023425
	g17118.t1	CG17454	-0.38621	0.000177
	g16951.t1	pen-2	-0.38707	0.008125
	g2092.t1	CG16812	-0.38821	0.003062
	g1366.t1	Vps2	-0.38862	0.011602
	g14825.t1	CG8485	-0.3921	0.017225
	g14771.t1	Not11	-0.39244	0.046825
	g15267.t2	Csp	-0.39404	0.033692
	g6591.t1	Gprk1	-0.39463	0.003679
	g1211.t1	CG4203	-0.39737	0.048448
	g16783.t1	Rpp20	-0.39901	0.000621
	g4489.t1	CG3773	-0.39963	0.040569
	g7497.t1	CG13926	-0.39987	0.026134
	g4400.t1	CG30159	-0.40043	0.039889
	g13480.t1	RabX6	-0.4006	0.028006
	g10659.t2	CG18259	-0.40447	0.002236
	g9081.t1	CG7706	-0.40702	0.027455
	g7967.t2	Pabp2	-0.40879	0.017062
	g17839.t1	Taf5	-0.409	0.043456
	g10795.t1	CG8397	-0.40934	0.033109
	g20174.t1	JIL-1	-0.40979	0.028989
	g16667.t1	Pak	-0.41095	0.049045
	g13443.t1	E(z)	-0.41132	0.011905
	g10016.t1	CG10907	-0.41228	0.023074
	g18831.t1	CG9940	-0.41532	0.049333
	g18924.t1	CG5554	-0.41791	0.002348
	g15746.t1	Chmp1	-0.42033	0.004136
	g6314.t1	CG9062	-0.42119	0.005337
	g16015.t1	CG5355	-0.42185	0.000555
	g11664.t1	Mi-2	-0.42188	0.005
	g15157.t1	Pp4-19C	-0.42315	0.003343
	g18160.t1	Prp8	-0.42332	0.002461
	g1430.t1	SIDL	-0.42427	0.019051
	g2154.t1	EF2	-0.42618	0.030207
	g9526.t1	Bre1	-0.42629	0.004611
	g5235.t1	Madm	-0.42693	0.006731
	g19424.t1	dsh	-0.42849	0.000113
	g6260.t1	hyx	-0.43042	0.006764
	g5258.t1	vib	-0.43107	0.004591
	g13113.t1	asun	-0.43107	0.02864
	g10005.t1	MED14	-0.43157	0.010786
	g6251.t1	Pk92B	-0.43513	0.043212
	g7208.t1	l(2)k05819	-0.43637	0.013585
	g6455.t1	tho2	-0.43874	0.001949
	g19457.t1	CG9302	-0.43941	0.011338
	g17804.t1	l(2)35Bd	-0.44039	0.019505
	g14773.t1	DCP1	-0.44175	0.001464
	g4814.t1	CG7600	-0.44201	0.018652
	g16986.t1	brn	-0.44351	0.033056
	g16416.t1	Nf-YA	-0.44445	0.018427
	g14772.t1	IntS1	-0.44555	0.027731
	g2806.t1	kune	-0.44588	0.000854
	g1575.t1	CG7261	-0.44966	0.015347
	g4927.t1	car	-0.45037	0.026771
	g558.t1	numb	-0.45425	0.043247
	g17598.t1	dco	-0.45523	0.000845
	g5334.t1	Nmt	-0.45524	0.00016
	g4569.t1	CG11023	-0.45692	0.015996
	g12515.t1	CG32441	-0.45781	0.000153
	g16639.t1	Mer	-0.45894	0.000534
	g14014.t1	CG33969	-0.45978	0.006718
	g9742.t1	Upf2	-0.46004	0.000776
	g3463.t1	AP-2mu	-0.46105	0.026479
	g13795.t1	TH1	-0.46124	0.002412
	g6511.t1	p120ctn	-0.4619	0.024647
	g118.t1	CG8270	-0.46582	0.01309
	g10293.t1	alc	-0.4672	0.001473
	g16743.t1	CG4119	-0.47098	0.000891
	g19518.t1	Atxn7	-0.47207	0.040159
	g13871.t1	CG13377	-0.47471	0.012491
	g5336.t1	Unr	-0.47664	0.001761
	g19956.t1	CG16941	-0.47761	0.006856
	g19059.t1	CG7523	-0.4777	0.028192
	g10019.t1	scramb1	-0.47799	0.017878
	g15978.t1	nst	-0.479	0.003755
	g16056.t1	Taf1	-0.47927	0.002195
	g20667.t1	CG4936	-0.47997	8.85E-07
	g8426.t1	CaMKII	-0.48007	0.028286
	g8445.t1	CG15891	-0.48077	0.009433
	g10742.t1	CG6418	-0.48095	0.013888
	g16756.t1	Tomosyn	-0.48271	0.044782
	g15239.t1	CG9330	-0.48345	0.036897
	g906.t1	CG9723	-0.48367	0.003195
	g3426.t1	CG8833	-0.48769	0.011215
	g1327.t1	Ranbp16	-0.4877	0.000199
	g16561.t1	Grip163	-0.48852	0.014881
	g9791.t1	CG9915	-0.48934	0.003061
	g1256.t1	CG5484	-0.48963	0.0058
	g14754.t1	yki	-0.48966	0.000805
	g4667.t1	kin17	-0.48983	0.034184
	g9853.t1	CG15602	-0.48988	0.003558
	g1286.t1	Bub3	-0.49076	0.015379
	g16861.t1	CG3008	-0.49368	0.015197
	g10606.t1	CG3876	-0.49404	0.024734
	g2053.t1	CG5641	-0.49561	0.00034
	g5975.t1	Arp3	-0.49563	0.000689
	g14402.t1	Mcm7	-0.49611	0.031276
	g9769.t1	Usp7	-0.49721	0.04424
	g16782.t1	Dbp80	-0.50085	1.23E-06
	g18367.t1	emc	-0.50251	0.00516
	g255.t1	CG9667	-0.50295	0.045397
	g11179.t1	Sgt1	-0.50379	0.000156
	g675.t1	ari-2	-0.5042	0.000961
	g6844.t1	Esyt2	-0.50541	0.028013
	g13306.t2	Rok	-0.5064	0.038631
	g17151.t1	CG8501	-0.50796	0.018987
	g20173.t1	Int6	-0.50878	0.0125
	g13194.t1	PpD3	-0.50974	0.000114
	g12358.t1	mod(r)	-0.51029	0.002455
	g2046.t1	Aos1	-0.5115	0.006366
	g141.t1	dUTPase	-0.51563	1.03E-06
	g2876.t1	cta	-0.51643	0.003664
	g2587.t1	CG7358	-0.51682	0.04153
	g8448.t1	PpV	-0.51698	0.001337
	g13930.t1	CG2453	-0.51699	0.043393
	g13708.t1	CG32699	-0.51748	0.049846
	g19089.t1	hng2	-0.51752	0.025763
	g5452.t1	defl	-0.51911	0.000637
	g142.t1	CG6144	-0.51972	0.025398
	g6524.t1	ken	-0.52036	0.010759
	g14915.t1	eIF-3p40	-0.52052	0.041371
	g16787.t1	CkIalpha	-0.52108	2.68E-06
	g1566.t1	CG4025	-0.52391	0.037719
	g2754.t1	Cog7	-0.52489	0.000329
	g9485.t1	CG17840	-0.52581	0.013447
	g17797.t1	Rbp1-like	-0.52681	0.001568
	g20327.t1	CG8111	-0.52759	0.034151
	g6305.t1	Odc1	-0.52797	0.048209
	g1062.t1	ldlCp	-0.5283	0.001303
	g8867.t1	CG1646	-0.52901	0.009116
	g2048.t1	pps	-0.52953	0.007907
	g14820.t1	CG8531	-0.5296	0.000121
	g364.t1	CG14722	-0.53176	0.022684
	g15288.t1	scyl	-0.5351	0.007333
	g15356.t1	Rab11	-0.53553	0.002805
	g10120.t1	Sgf29	-0.53553	0.037586
	g3638.t1	14-3-3epsilon	-0.53558	2.69E-08
	g14918.t1	CG44000	-0.5362	0.002677
	g10665.t1	CG1812	-0.53665	0.03755
	g1170.t1	nmd	-0.53756	5.43E-06
	g9555.t2	Nrg	-0.53876	0.002196
	g18123.t1	rgr	-0.53905	0.014999
	g442.t1	pkaap	-0.54013	0.022297
	g3453.t2	CG43143	-0.54102	0.016443
	g12165.t1	CG8108	-0.54114	0.021835
	g12016.t1	CG7747	-0.54191	0.03115
	g20159.t1	eIF5B	-0.5447	0.042452
	g9453.t1	CG12547	-0.54503	0.006518
	g275.t1	MED6	-0.54602	0.017558
	g18080.t1	CG8892	-0.5462	7.79E-05
	g19899.t1	DnaJ-60	-0.54677	0.01755
	g18115.t1	rgr	-0.54695	0.042357
	g2318.t1	tum	-0.54721	0.03652
	g14240.t1	CG8435	-0.55055	0.00735
	g2763.t1	CG9346	-0.55297	5.65E-05
	g362.t1	Arc42	-0.55324	0.009703
	g280.t1	CG13601	-0.55419	0.006396
	g7821.t1	CG9666	-0.55461	0.019708
	g17446.t1	Marf	-0.55543	0.042502
	g11320.t1	Rrp6	-0.55599	0.04558
	g15043.t1	GlcAT-I	-0.55623	0.01819
	g15534.t1	CG12207	-0.55657	0.014514
	g15702.t1	brm	-0.55672	0.005216
	g2039.t1	Sry-delta	-0.55787	0.009196
	g20926.t1	eIF3-S10	-0.56108	0.005499
	g9487.t1	CG15435	-0.56143	0.001879
	g12822.t1	crim	-0.5635	0.015788
	g4232.t1	Nup54	-0.56379	0.012199
	g3959.t1	CG7818	-0.56437	0.000143
	g13883.t1	CG9281	-0.56556	0.027704
	g16454.t1	RhoGAP92B	-0.56563	0.005802
	g15009.t1	mei-9	-0.56819	0.027541
	g6443.t1	grp	-0.56843	0.013551
	g4784.t1	Msh6	-0.57018	0.024759
	g13917.t1	eIF5	-0.57124	6.20E-05
	g5804.t2	psq	-0.57173	0.018957
	g19171.t1	GI:906458565	-0.57188	0.002008
	g10539.t1	Vps39	-0.57268	0.000124
	g5673.t1	CG17544	-0.57272	0.019629
	g15235.t1	elgi	-0.57282	0.002434
	g20668.t1	CG4390	-0.57492	0.019834
	g8007.t1	grau	-0.57502	0.002422
	g13005.t1	eIF3-S8	-0.5759	0.000643
	g14226.t1	shark	-0.57686	0.016291
	g9068.t1	CG7715	-0.57701	2.33E-05
	g9420.t1	Ublcp1	-0.57709	0.000408
	g4570.t1	CG14195	-0.5777	0.031014
	g9986.t2	CG13667	-0.5779	0.001619
	g15526.t1	CG8121	-0.57833	0.027635
	g21205.t1	PMCA	-0.57871	0.002505
	g15644.t1	Ime4	-0.58014	3.14E-05
	g4039.t1	CG11367	-0.58023	0.016807
	g17282.t1	Ubc10	-0.58083	2.15E-05
	g9411.t1	nac	-0.581	0.003969
	g16723.t1	Bap60	-0.58142	2.51E-06
	g11662.t1	Prp3	-0.58181	0.016604
	g2868.t2	CG10132	-0.58252	0.0022
	g20875.t1	CG5807	-0.58327	0.047805
	g18614.t1	Bx42	-0.58377	1.02E-06
	g13170.t1	SelG	-0.58479	0.014421
	g12335.t1	CG10576	-0.58538	0.003239
	g16640.t1	CG14229	-0.58584	0.01197
	g4738.t1	CG42268	-0.58838	0.01596
	g2589.t1	CG11069	-0.58941	0.038953
	g7535.t1	sdt	-0.58946	0.037348
	g15536.t1	su(Hw)	-0.59008	0.00139
	g12045.t1	CG7372	-0.59024	0.02273
	g123.t2	CG7971	-0.59293	0.014684
	g6384.t1	CG2469	-0.59434	0.004399
	g8244.t1	CG12099	-0.59492	0.008097
	g9554.t1	VhaAC39-1	-0.59571	1.75E-05
	g20977.t1	Rae1	-0.59813	0.00397
	g10899.t1	crol	-0.59904	0.005544
	g14672.t1	CG11127	-0.60019	2.11E-05
	g14399.t1	eIF3-S9	-0.60215	0.00058
	g11545.t1	CG42557	-0.60243	0.000257
	g829.t1	CG5674	-0.60289	0.001336
	g15626.t1	Pex5	-0.60305	0.021131
	g18070.t1	cact	-0.60406	0.011346
	g18018.t1	TfIIS	-0.60444	0.017936
	g8048.t1	CG7946	-0.60461	0.001222
	g5657.t1	CG4709	-0.60785	0.000239
	g971.t1	AMPKalpha	-0.60789	0.001563
	g8544.t1	Caf1	-0.60849	2.25E-06
	g6855.t1	GI:906461703	-0.6085	0.031783
	g16780.t1	Socs16D	-0.60865	0.000678
	g11808.t1	dap	-0.60995	0.038261
	g180.t1	aub	-0.61054	0.009635
	g3446.t1	sle	-0.61102	0.006289
	g9425.t1	CG31365	-0.61143	0.018996
	g14185.t1	Mmp2	-0.61313	0.045157
	g17800.t1	NC2beta	-0.61436	0.040057
	g14911.t1	U2af38	-0.61496	5.49E-05
	g15533.t1	TfIIA-S	-0.61682	0.002188
	g11309.t1	CG31342	-0.61757	0.004242
	g13694.t1	CG32786	-0.61799	0.000122
	g5262.t1	CG14711	-0.61804	0.000375
	g5422.t1	CG31638	-0.6198	0.000233
	g14710.t1	CG18870	-0.62037	7.15E-06
	g17480.t1	Moca-cyp	-0.62067	1.50E-09
	g8356.t1	Lst8	-0.62077	0.001601
	g18259.t1	CG3918	-0.62143	0.004271
	g1466.t1	ZnT49B	-0.62148	9.51E-08
	g4928.t1	Tao	-0.62166	0.003362
	g4783.t1	Prp31	-0.62279	0.00013
	g4661.t1	CG18262	-0.62396	0.001284
	g335.t1	mRpS30	-0.62511	0.026689
	g12579.t1	Pex19	-0.62533	0.000154
	g8684.t1	Abp1	-0.6254	2.28E-05
	g4199.t1	CG1677	-0.62635	2.70E-06
	g14706.t1	CG2269	-0.62684	0.003812
	g2561.t1	CG18815	-0.62804	0.005124
	g16462.t1	GI:906465456	-0.63031	0.044983
	g14103.t1	ksr	-0.63082	0.001075
	g1992.t1	eap	-0.6313	0.032743
	g12210.t1	Set	-0.63176	0.000196
	g11095.t2	gw	-0.63272	8.80E-10
	g15217.t1	dlp	-0.6336	0.000283
	g2662.t1	lark	-0.63395	0.000894
	g3277.t1	gny	-0.6357	9.74E-06
	g9418.t1	CG5961	-0.63638	0.011377
	g12327.t1	CG31224	-0.63755	0.001413
	g1201.t1	MRG15	-0.63842	8.60E-05
	g11988.t1	CG5168	-0.6386	8.25E-06
	g11207.t1	mod(mdg4)	-0.63957	0.005329
	g18808.t1	Rat1	-0.64127	0.017487
	g1432.t1	Rpb7	-0.64248	0.013412
	g18615.t1	IntS4	-0.64568	0.014929
	g9275.t1	CG11107	-0.64678	0.006225
	g8556.t1	CG10324	-0.64743	0.035852
	g14109.t2	Itp-r83A	-0.64875	0.043764
	g10607.t1	Pex12	-0.65027	0.004337
	g10739.t1	CG7484	-0.65225	0.031867
	g261.t1	twin	-0.65364	0.001223
	g16184.t1	Unknown predicted protein	-0.65433	0.000311
	g9984.t1	pzg	-0.65568	5.17E-05
	g9138.t1	CG7288	-0.65605	0.001137
	g13829.t1	nonC	-0.65647	0.001099
	g17222.t2	AlkB	-0.6579	3.86E-05
	g1073.t1	CG1161	-0.66105	6.08E-07
	g20878.t1	CG5808	-0.66149	0.000708
	g276.t1	CG8478	-0.66459	0.026525
	g13067.t1	spn-E	-0.66979	0.041643
	g8666.t1	Hsc70Cb	-0.67	0.003028
	g18706.t1	Atg9	-0.67089	0.020338
	g9642.t1	xmas-2	-0.6709	2.56E-05
	g797.t1	CG3857	-0.6714	0.028306
	g18736.t1	kat80	-0.672	0.001582
	g11949.t1	PIP4K	-0.67293	1.48E-06
	g7269.t1	phr6-4	-0.67395	0.009787
	g15252.t1	rols	-0.67499	0.005437
	g4327.t1	sax	-0.67561	0.000412
	g20798.t1	GI:906470396	-0.67594	0.014959
	g14164.t1	Magi	-0.67622	0.038438
	g20451.t1	CG1024	-0.67756	0.011181
	g12071.t1	CG8713	-0.67801	0.049967
	g13192.t1	CG16908	-0.67809	0.003062
	g8349.t1	NELF-B	-0.67945	9.08E-06
	g14417.t1	bsf	-0.68031	0.02749
	g14268.t1	CG3800	-0.6826	5.86E-06
	g18785.t1	RhoGAP19D	-0.68319	0.003548
	g15439.t1	Su(var)3-7	-0.6843	1.54E-05
	g12059.t1	eas	-0.6859	0.009709
	g13226.t1	glo	-0.68607	5.58E-05
	g6850.t1	crn	-0.68644	9.46E-05
	g16989.t1	CG13993	-0.68707	0.0324
	g19867.t1	CG4951	-0.68711	2.15E-10
	g17228.t1	baz	-0.68736	0.027704
	g7757.t1	CG17259	-0.68795	0.005704
	g20475.t2	Sec31	-0.68856	3.01E-05
	g10898.t1	CG5245	-0.69093	0.012667
	g308.t1	IntS11	-0.69175	0.002891
	g13277.t1	dik	-0.69265	0.010768
	g13662.t1	abs	-0.69391	0.037318
	g14821.t1	Hsc70-5	-0.69569	0.007907
	g18034.t1	Tfb4	-0.70064	0.007404
	g13827.t1	nonC	-0.70154	0.036792
	g15983.t1	sowah	-0.70218	0.000747
	g13099.t1	CG2931	-0.70422	0.001542
	g16629.t1	pn	-0.70498	6.61E-05
	g15246.t1	CG9372	-0.70501	0.002316
	g4657.t1	CG10959	-0.70607	0.007272
	g6955.t1	CG7115	-0.70624	0.03974
	g1587.t1	Traf4	-0.7077	0.043734
	g2894.t1	CG4908	-0.70779	0.000117
	g10668.t1	CG2807	-0.70883	7.10E-08
	g15058.t1	cert	-0.71	0.00348
	g16519.t1	Galk	-0.71081	0.002451
	g4834.t1	klar	-0.71218	0.047802
	g5337.t1	Cbl	-0.71301	1.35E-08
	g20649.t1	Kr-h2	-0.71331	2.02E-07
	g4119.t1	Sin1	-0.71486	0.000164
	g12511.t1	kug	-0.71487	0.01284
	g1063.t1	Trax	-0.71524	0.000256
	g8866.t1	CG1647	-0.7173	6.66E-05
	g18120.t1	rgr	-0.71806	0.000623
	g19506.t1	tup	-0.71848	0.005545
	g2787.t1	CG5335	-0.7185	0.028317
	g10787.t1	CG12848	-0.71883	0.044403
	g1383.t1	fz3	-0.71959	0.01309
	g8953.t1	Taf7	-0.71971	2.90E-07
	g8738.t1	Rcc1	-0.722	0.009591
	g6935.t1	CG1246	-0.72221	0.015191
	g1405.t1	Neos	-0.72265	0.000197
	g18293.t1	Axn	-0.72288	0.004568
	g6389.t1	Myt1	-0.72443	0.035514
	g9563.t1	CG12236	-0.7247	0.002548
	g6343.t1	Ubc2	-0.72507	1.03E-06
	g20680.t1	Sema-2a	-0.7255	0.003694
	g12640.t1	pug	-0.7257	0.041643
	g3870.t1	CG6511	-0.72635	0.01105
	g6691.t1	cnn	-0.72699	0.011593
	g12552.t1	CG8915	-0.72713	0.001033
	g7795.t1	CG7065	-0.72743	0.0076
	g15647.t1	Fbl6	-0.72769	0.01164
	g4905.t1	CG8060	-0.72864	0.000891
	g2951.t1	rumi	-0.72977	0.000433
	g58.t1	CG12253	-0.72978	0.02364
	g16128.t1	wdn	-0.73077	0.000311
	g18529.t1	Spn	-0.73128	0.018996
	g18407.t1	CG8038	-0.73259	0.028771
	g7068.t1	cp309	-0.73419	0.001432
	g18791.t1	CG9836	-0.73449	0.000451
	g10356.t1	CG6401	-0.73478	0.009971
	g415.t1	Eph	-0.73613	0.004979
	g14229.t1	calypso	-0.73887	0.000766
	g9757.t1	Dip-C	-0.73904	0.013326
	g9552.t1	Dlic	-0.73944	1.30E-06
	g409.t1	Cals	-0.73957	0.000184
	g4533.t1	vari	-0.73991	1.35E-05
	g9562.t1	CG3011	-0.74063	1.60E-05
	g11402.t1	CG5642	-0.74098	1.69E-06
	g5684.t1	CG7504	-0.74403	0.028046
	g14902.t1	CG11927	-0.74465	5.70E-18
	g2889.t1	emb	-0.74757	7.82E-06
	g20489.t1	Dg	-0.74764	0.022812
	g9973.t1	nudC	-0.74875	0.000816
	g13832.t1	CG5902	-0.74928	0.004719
	g1930.t1	l(2)tid	-0.7497	0.001852
	g13937.t1	CG5245	-0.74974	8.68E-07
	g13249.t1	Atu	-0.75038	0.000261
	g15700.t1	CG7148	-0.75072	0.012674
	g1202.t1	CG4338	-0.75088	0.032222
	g9978.t1	CG11309	-0.75204	0.013326
	g3039.t1	pic	-0.75216	1.73E-09
	g2562.t1	CG32085	-0.75271	0.021458
	g15477.t1	Ssadh	-0.75271	0.001182
	g20085.t1	Src64B	-0.75285	0.005642
	g10355.t1	CG4996	-0.753	0.001189
	g3309.t1	drosha	-0.75378	0.004023
	g5749.t1	pain	-0.75534	2.15E-08
	g18220.t1	att-ORFA	-0.75609	0.000282
	g19673.t1	Mdr65	-0.75648	0.003702
	g9926.t1	cdc2rk	-0.75709	0.005705
	g211.t1	Grip91	-0.75727	0.001411
	g18887.t1	Gs1l	-0.75952	0.000199
	g443.t1	crp	-0.76	6.40E-05
	g14968.t2	CG3925	-0.76018	3.78E-06
	g216.t1	CG44325	-0.76106	0.002195
	g14826.t3	Opa1	-0.76183	0.000261
	g1804.t1	GI:906475670	-0.76229	0.006381
	g6651.t1	CG17834	-0.76261	0.043325
	g3650.t1	CG13698	-0.76271	0.018996
	g256.t1	RpA-70	-0.76274	0.003969
	g10053.t1	CG43295	-0.76284	0.039596
	g18222.t1	CG5180	-0.76478	0.005398
	g18049.t1	Uvrag	-0.76543	0.000108
	g6448.t1	CG2685	-0.76545	0.000158
	g20669.t1	MBD-like	-0.76614	1.08E-06
	g6134.t1	CG1965	-0.7664	2.15E-07
	g15249.t1	Sema-5c	-0.7668	0.001441
	g9298.t1	Ssrp	-0.76719	0.000258
	g19176.t1	nAChRbeta2	-0.76724	0.004101
	g4632.t1	CG2116	-0.76764	4.49E-05
	g1700.t1	Nup93-2	-0.76771	0.001468
	g1503.t1	CG16935	-0.76859	0.02785
	g781.t1	CG2556	-0.76929	0.02364
	g12563.t1	Tbc1d15-17	-0.76985	0.001111
	g19944.t1	ana3	-0.7707	0.033494
	g19233.t1	tinc	-0.7707	0.001935
	g13442.t1	hay	-0.77098	2.37E-07
	g16267.t1	loqs	-0.77149	0.001784
	g1483.t1	CG8740	-0.7719	0.000198
	g1290.t1	GI:906473674	-0.77294	0.003886
	g5195.t1	CG15673	-0.77318	0.021835
	g19075.t1	ald	-0.77325	0.021423
	g6033.t1	CG32068	-0.77405	0.003012
	g525.t1	Mst85C	-0.77553	0.000761
	g18718.t1	CG4278	-0.7765	0.005802
	g8447.t1	GI:907673031	-0.77678	3.16E-05
	g10796.t1	CG8399	-0.77817	0.001663
	g10297.t1	uri	-0.77827	1.34E-05
	g13704.t1	dod	-0.78027	3.54E-06
	g15289.t1	scyl	-0.78079	0.002422
	g768.t1	exd	-0.78301	1.10E-07
	g4597.t1	CG6621	-0.78308	0.002934
	g14682.t1	Rad51D	-0.78477	0.042982
	g15525.t1	CG8866	-0.78492	1.77E-05
	g3329.t1	CG9945	-0.78519	0.002223
	g8347.t1	Pdp	-0.78638	0.000945
	g8358.t1	sog	-0.78672	0.002017
	g1470.t1	Iswi	-0.78705	3.05E-06
	g13713.t1	shtd	-0.78773	0.001278
	g20709.t1	CG10904	-0.78843	0.019961
	g13154.t1	rut	-0.78872	0.002057
	g8831.t1	cactin	-0.78934	3.10E-09
	g14919.t1	CG33995	-0.78943	0.001317
	g12287.t1	Lap1	-0.79022	7.47E-05
	g6658.t1	Gpi1	-0.79031	0.004074
	g15643.t1	Stlk	-0.79073	3.27E-05
	g5224.t1	rod	-0.79079	0.015143
	g14147.t1	Ns2	-0.79082	0.005118
	g17242.t1	dve	-0.79106	0.004806
	g18427.t1	CG6650	-0.79353	1.92E-06
	g5769.t1	Zwilch	-0.79363	0.018994
	g4926.t2	Grip84	-0.79496	0.001001
	g18124.t1	rgr	-0.79546	0.016521
	g2153.t1	Hakai	-0.79636	6.67E-13
	g5727.t1	CG42554	-0.79705	0.032824
	g16742.t1	sol	-0.79803	0.000321
	g1505.t1	CG8378	-0.79849	2.16E-08
	g8190.t1	CG6683	-0.79849	0.012545
	g5955.t2	Atg16	-0.79913	0.0052
	g19512.t1	SLC5A11	-0.80059	0.011269
	g19086.t1	mura	-0.80126	0.003295
	g572.t1	ifc	-0.80244	3.59E-06
	g20463.t1	GI:906458891	-0.8037	0.035373
	g7330.t1	gwl	-0.80628	0.012333
	g15952.t1	CG4080	-0.80648	0.000206
	g14953.t1	LRP1	-0.80679	0.02555
	g16803.t1	CG12162	-0.80782	1.08E-09
	g7740.t1	CG33213	-0.80802	4.60E-05
	g1793.t1	Ten-m	-0.80948	0.025645
	g859.t1	crm	-0.81184	0.000492
	g9886.t1	l(3)76BDm	-0.81223	5.80E-05
	g3211.t1	CG6843	-0.81237	0.000571
	g4902.t1	Lhr	-0.81315	0.002969
	g4943.t1	Shawn	-0.8135	0.000637
	g1542.t1	CG6686	-0.81363	1.59E-05
	g13290.t1	Nup160	-0.8153	4.84E-05
	g3321.t1	ERp60	-0.8161	1.67E-05
	g13975.t1	Wwox	-0.81666	0.001824
	g5499.t1	CG14445	-0.81683	0.002114
	g9780.t1	Ptp10D	-0.81712	0.005068
	g18874.t2	CG33123	-0.81756	1.74E-05
	g12799.t1	CG10222	-0.81901	6.30E-05
	g13830.t1	CG4557	-0.8205	0.000184
	g5234.t1	Sym	-0.82106	0.000333
	g13429.t1	msl-3	-0.82209	0.000914
	g4868.t1	KrT95D	-0.82226	0.001825
	g798.t1	GI:907600074	-0.82304	0.038638
	g11186.t1	CG5919	-0.82308	1.43E-05
	g16511.t1	CG14353	-0.82441	0.000304
	g10566.t1	sob	-0.82504	0.002429
	g13431.t1	CG14966	-0.8259	5.09E-05
	g8732.t1	CTCF	-0.82691	0.001926
	g16577.t1	CkIIalpha	-0.82742	9.67E-10
	g19093.t1	Tcp-1eta	-0.82756	8.11E-07
	g9432.t1	Gcn2	-0.82795	0.001506
	g1390.t1	fng	-0.8306	0.014965
	g1921.t1	CG30467	-0.83069	5.97E-05
	g8039.t1	CG31140	-0.83246	0.01801
	g2294.t1	pds5	-0.83428	6.58E-07
	g4013.t1	lat	-0.83481	0.025247
	g12633.t1	ImpL2	-0.835	0.027392
	g11596.t1	ph-d	-0.83517	0.001644
	g7170.t1	l(1)G0004	-0.83529	0.014886
	g13302.t1	sn	-0.83604	0.003361
	g4321.t1	Mat1	-0.83836	0.000317
	g8838.t1	Tsc1	-0.83854	0.01819
	g979.t1	CG13366	-0.83902	0.012794
	g10844.t1	CG32486	-0.83975	0.011328
	g13069.t1	Dhod	-0.83991	4.15E-06
	g13369.t1	CG16890	-0.84096	5.18E-06
	g13455.t1	CG31739	-0.84163	2.60E-07
	g12716.t1	CG31675	-0.84534	0.007566
	g6922.t1	aop	-0.84654	0.003224
	g9003.t1	CG12163	-0.84955	0.005427
	g18389.t1	Papst2	-0.8496	0.000268
	g9594.t1	rush	-0.84979	2.25E-23
	g13237.t1	Sec15	-0.85065	1.07E-08
	g15515.t1	spn-F	-0.85145	9.03E-14
	g21007.t1	CG13604	-0.85186	0.004423
	g208.t1	GI:906457931	-0.85344	0.016161
	g16332.t1	Cdc16	-0.85344	0.001041
	g1955.t1	CG10916	-0.85347	6.03E-06
	g8075.t1	CG31195	-0.85371	0.000432
	g7794.t1	GI:906463107	-0.85509	0.043238
	g19988.t1	Spc105R	-0.85571	0.000283
	g13278.t1	Rad17	-0.85624	4.39E-06
	g1929.t1	l(2)not	-0.8564	1.41E-10
	g13467.t1	CG6791	-0.85782	0.044692
	g15214.t1	CG7337	-0.86025	0.000107
	g1689.t1	Grip128	-0.861	5.45E-06
	g12202.t1	CG4367	-0.86158	0.042064
	g1562.t1	CG3407	-0.86195	3.53E-05
	g5453.t1	CG1309	-0.86241	7.24E-06
	g9819.t1	kuz	-0.86339	0.000305
	g2259.t1	row	-0.86446	0.001001
	g8719.t1	CG8560	-0.86553	0.035278
	g9212.t1	CapaR	-0.86747	0.000452
	g18608.t1	erm	-0.86754	1.12E-06
	g10002.t1	Unknown predicted protein	-0.86756	0.002685
	g3310.t1	CG8728	-0.86801	5.69E-09
	g13870.t1	cin	-0.86915	1.39E-07
	g11016.t1	unk	-0.87132	0.007897
	g9916.t1	Rab35	-0.87149	1.40E-22
	g13788.t1	nmdyn-D6	-0.87211	0.014122
	g9530.t1	CG13921	-0.87276	0.007272
	g17263.t1	CG3530	-0.87463	0.000193
	g16001.t1	mle	-0.87643	9.99E-21
[truncated: 2,992 more rows]
