# Supplementary material for: Divergent Genetic Pathways Underlying Convergent Parasitic Behaviours in Blowflies
Source: Mol Ecol. 2025 May 5;34(11):e17785. doi: 10.1111/mec.17785 (PMC12100580; doi:10.1111/mec.17785)
Supplement: Supplementary file 10 — Table S7. [file MEC-34-e17785-s020.xlsx]

## Sheet: Página1
Supplementary Table 7. List of differentially expressed genes in the comparison between Chrysomya bezziana and Chrysomya megacephala. In the cases in which there was a sequence belonging to Co. hominivorax in the cluster, it was used as a reference for annotation. When there was none, annotation comes from eggNOG mapper. NA indicats that it was not possible to annotate the sequence through either…
Life stage	Ortholog in Co. hominivorax	Ortholog in Ch. bezziana	Annotation	log2 FC	Adjusted p-value
Larvae	NA	Cbez@TRINITY_DN14360_c0_g1_i1_p1	FTH1	30.73962	0.041781
	NA	Cbez@TRINITY_DN652_c0_g4_i2_p1	EGLN1	18.91069	0.002213
	NA	Cbez@TRINITY_DN5168_c0_g1_i1_p1	TSPAN33	18.80899	2.96E-10
	NA	Cbez@TRINITY_DN5132_c0_g1_i1_p1	RRP8	17.21489	5.98E-07
	NA	Cbez@TRINITY_DN6884_c0_g1_i1_p1	GTF2F1	16.35923	5.91E-08
	g7451.t1	Cbez@TRINITY_DN157_c2_g1_i1_p1	Fbp2	14.76088	1.45E-09
	g12726.t1	Cbez@TRINITY_DN659_c1_g1_i1_p2	GI:906470745	11.37876	8.52E-06
	g14550.t1	Cbez@TRINITY_DN2862_c0_g1_i4_p2	Tina-1	10.60233	1.24E-08
	NA	Cbez@TRINITY_DN507_c0_g1_i1_p2	RPL11	10.24589	4.26E-07
	g4512.t1	Cbez@TRINITY_DN54789_c0_g1_i1_p1	CG10911	9.869931	0.001377
	g1056.t1	Cbez@TRINITY_DN125_c2_g1_i1_p1	rdhB	7.948379	0.003125
	g2864.t1	Cbez@TRINITY_DN1815_c0_g1_i1_p1	b	7.926261	0.001845
	g19622.t1	Cbez@TRINITY_DN1891_c0_g1_i1_p1	ple	7.229825	0.001114
	g2993.t1	Cbez@TRINITY_DN1106_c0_g1_i1_p1	GI:906462645	7.213947	0.00108
	g21023.t1	Cbez@TRINITY_DN1862_c0_g1_i3_p2	CG9733	6.98333	0.000186
	g11641.t1	Cbez@TRINITY_DN11644_c0_g1_i1_p1	Cubn	6.935895	0.021867
	g10930.t1	Cbez@TRINITY_DN9034_c2_g1_i2_p1	NimC2	6.73159	0.028368
	g15961.t1	Cbez@TRINITY_DN1009_c0_g1_i1_p1	Hsp23	6.715202	0.006008
	g858.t1	Cbez@TRINITY_DN2615_c0_g1_i1_p1	Syx4	6.328585	7.28E-05
	g969.t2	Cbez@TRINITY_DN1566_c0_g1_i2_p1	RhoGAP16F	6.233701	3.90E-07
	g646.t1	Cbez@TRINITY_DN9015_c0_g2_i3_p1	amd	6.090371	0.014485
	g15424.t1	Cbez@TRINITY_DN2271_c0_g1_i5_p1	bond	6.081896	0.025212
	g1326.t1	Cbez@TRINITY_DN3230_c0_g1_i1_p1	por	5.88083	2.23E-08
	g15866.t1	Cbez@TRINITY_DN4048_c0_g1_i6_p1	CG8303	5.850033	1.20E-06
	g2973.t1	Cbez@TRINITY_DN7007_c0_g1_i1_p1	grass	5.814679	0.0378
	g15423.t1	Cbez@TRINITY_DN1095_c0_g1_i2_p1	CG5278	5.733189	0.020314
	g20168.t1	Cbez@TRINITY_DN285_c1_g1_i1_p1	Bgb	5.566255	0.0165
	NA	Cbez@TRINITY_DN1596_c0_g1_i1_p1	NA	5.48527	0.000405
	g15701.t1	Cbez@TRINITY_DN5206_c0_g1_i1_p1	rt	5.476724	0.000309
	g12747.t1	Cbez@TRINITY_DN14354_c0_g1_i2_p1	CG6739	5.234838	0.0044
	g798.t1	Cbez@TRINITY_DN719_c3_g1_i1_p2	GI:907600074	5.071201	0.049677
	g10375.t1	Cbez@TRINITY_DN5585_c0_g1_i1_p1	CG9609	4.91205	2.97E-10
	g19077.t1	Cbez@TRINITY_DN173_c0_g1_i1_p1	RpS25	4.855889	0.006004
	g21180.t1	Cbez@TRINITY_DN4031_c0_g1_i1_p1	RpL36	4.784073	0.002024
	g18799.t1	Cbez@TRINITY_DN1628_c0_g1_i1_p1	St3	4.686953	0.037978
	g12612.t1	Cbez@TRINITY_DN1434_c0_g1_i1_p1	Uro	4.626708	0.040144
	g2807.t1	Cbez@TRINITY_DN1289_c0_g2_i1_p1	CG3781	4.473582	0.024511
	g8951.t1	Cbez@TRINITY_DN15771_c0_g1_i1_p1	cnir	4.393473	0.000442
	g886.t1	Cbez@TRINITY_DN4738_c0_g1_i1_p1	NtR	4.331716	0.004192
	g8482.t1	Cbez@TRINITY_DN4106_c0_g2_i2_p1	Ddc	4.308582	0.000315
	g6087.t1	Cbez@TRINITY_DN914_c1_g1_i2_p1	vir-1	4.255658	8.47E-11
	g1870.t1	Cbez@TRINITY_DN5339_c0_g1_i1_p1	Atac1	4.206996	0.019583
	g13822.t1	Cbez@TRINITY_DN1433_c0_g1_i1_p1	CG3777	4.198581	0.001589
	g16368.t1	Cbez@TRINITY_DN6188_c0_g1_i2_p1	Gasp	4.14645	0.009547
	g10687.t1	Cbez@TRINITY_DN2270_c0_g1_i3_p1	Myb	4.143073	1.06E-21
	g19793.t1	Cbez@TRINITY_DN551_c0_g1_i4_p1	trol	4.133759	0.000186
	g9048.t1	Cbez@TRINITY_DN4473_c1_g1_i1_p1	Tl	4.091761	0.001114
	g14842.t1	Cbez@TRINITY_DN867_c0_g1_i1_p1	mfas	4.077637	0.001598
	g11751.t1	Cbez@TRINITY_DN1686_c0_g1_i1_p1	CG33998	4.066373	0.045656
	g13302.t1	Cbez@TRINITY_DN4336_c0_g1_i2_p1	sn	4.036538	4.00E-05
	g3019.t1	Cbez@TRINITY_DN8691_c0_g1_i1_p1	CG11880	3.944634	0.016315
	g2826.t1	Cbez@TRINITY_DN7063_c0_g1_i1_p1	CG10795	3.937975	8.87E-07
	g17662.t1	Cbez@TRINITY_DN5844_c0_g1_i1_p1	Oatp33Ea	3.917654	0.008089
	g8180.t1	Cbez@TRINITY_DN946_c0_g1_i1_p1	Faa	3.87272	0.011763
	g13480.t1	Cbez@TRINITY_DN3360_c0_g1_i1_p1	RabX6	3.862678	5.91E-09
	g9035.t1	Cbez@TRINITY_DN3282_c0_g1_i7_p1	loh	3.775729	0.006249
	g3161.t1	Cbez@TRINITY_DN4012_c0_g1_i1_p1	CG14528	3.740756	7.70E-05
	g9484.t2	Cbez@TRINITY_DN1468_c0_g2_i3_p1	ine	3.737875	0.008163
	NA	Cbez@TRINITY_DN1080_c0_g4_i1_p2	NA	3.724878	0.000335
	g2567.t1	Cbez@TRINITY_DN1027_c0_g1_i2_p1	CG11652	3.703791	0.003255
	g5205.t1	Cbez@TRINITY_DN8179_c0_g1_i1_p1	Hs6st	3.658803	0.02483
	g13974.t1	Cbez@TRINITY_DN5427_c0_g1_i1_p1	Spn28Dc	3.643364	0.000443
	g9982.t1	Cbez@TRINITY_DN15985_c0_g1_i1_p1	Cpr78Ca	3.634359	0.01766
	g18238.t1	Cbez@TRINITY_DN9381_c1_g1_i4_p1	CG17121	3.590201	0.000587
	g13429.t1	Cbez@TRINITY_DN1975_c0_g1_i1_p2	msl-3	3.576383	0.015808
	g8065.t1	Cbez@TRINITY_DN4679_c0_g1_i2_p1	CG16734	3.555038	0.015736
	g18920.t1	Cbez@TRINITY_DN1147_c0_g2_i1_p1	CG44250	3.539032	0.005907
	g789.t1	Cbez@TRINITY_DN2183_c0_g1_i4_p1	Bzd	3.534455	0.007539
	g12672.t1	Cbez@TRINITY_DN36825_c0_g1_i1_p1	CG10623	3.513268	0.006146
	g9746.t1	Cbez@TRINITY_DN6366_c0_g1_i3_p1	gbb	3.482773	1.73E-06
	g11091.t1	Cbez@TRINITY_DN7824_c0_g1_i1_p1	CG1732	3.462796	0.01766
	g12086.t1	Cbez@TRINITY_DN3318_c0_g1_i2_p1	CG32521	3.415797	4.91E-06
	g7508.t1	Cbez@TRINITY_DN849_c0_g1_i2_p1	Irk2	3.397696	0.011916
	g20082.t1	Cbez@TRINITY_DN4357_c0_g2_i1_p1	axo	3.389675	0.001394
	g17213.t2	Cbez@TRINITY_DN6487_c0_g1_i4_p1	CG12065	3.387594	2.34E-05
	g14106.t1	Cbez@TRINITY_DN4217_c0_g1_i5_p1	CG31547	3.379621	0.002235
	g11726.t1	Cbez@TRINITY_DN2985_c0_g1_i2_p1	laccase2	3.36587	0.024336
	g5469.t1	Cbez@TRINITY_DN1998_c1_g1_i1_p1	CdGAPr	3.352156	0.002919
	g14185.t1	Cbez@TRINITY_DN10800_c0_g1_i1_p1	Mmp2	3.350312	0.043308
	g5558.t1	Cbez@TRINITY_DN2457_c0_g1_i1_p1	RhoGAP18B	3.348912	8.78E-05
	g8842.t1	Cbez@TRINITY_DN6263_c0_g1_i1_p1	CG13607	3.348041	0.000315
	g12977.t1	Cbez@TRINITY_DN14012_c0_g1_i4_p1	CG10516	3.333312	0.018939
	g18667.t1	Cbez@TRINITY_DN749_c1_g1_i1_p1	CG31855	3.332852	0.016315
	g19496.t1	Cbez@TRINITY_DN2443_c0_g1_i4_p1	capu	3.324094	0.013223
	NA	Cbez@TRINITY_DN736_c1_g1_i1_p1	NA	3.322647	0.026512
	g12711.t1	Cbez@TRINITY_DN2496_c0_g1_i1_p1	CG3036	3.314874	0.010992
	g2793.t1	Cbez@TRINITY_DN18876_c0_g1_i1_p1	Dh44-R2	3.289906	0.005485
	g13050.t1	Cbez@TRINITY_DN4320_c0_g1_i1_p1	Vps35	3.244351	0.008911
	g12749.t1	Cbez@TRINITY_DN9839_c0_g1_i5_p1	RapGAP1	3.241377	2.76E-05
	g13313.t1	Cbez@TRINITY_DN7632_c0_g1_i1_p1	Hexo2	3.234157	0.037443
	g8485.t1	Cbez@TRINITY_DN5752_c0_g3_i1_p1	CG42321	3.224486	0.00307
	g19563.t2	Cbez@TRINITY_DN1604_c0_g1_i6_p1	LpR1	3.184816	0.020734
	g10778.t3	Cbez@TRINITY_DN11827_c0_g1_i9_p1	CG1399	3.158172	0.015774
	g11187.t1	Cbez@TRINITY_DN1502_c0_g1_i1_p1	CG3308	3.135458	0.004192
	g11356.t1	Cbez@TRINITY_DN4560_c0_g2_i1_p1	CG30338	3.069381	0.00551
	g18685.t1	Cbez@TRINITY_DN2161_c0_g1_i2_p1	fw	3.06572	1.44E-05
	g14272.t1	Cbez@TRINITY_DN36_c0_g1_i1_p1	CG42678	3.0008	3.91E-08
	g4419.t1	Cbez@TRINITY_DN3383_c0_g1_i7_p1	scb	2.995101	0.008089
	g10062.t1	Cbez@TRINITY_DN3617_c1_g1_i6_p1	PGRP-LA	2.960649	0.008037
	g21047.t1	Cbez@TRINITY_DN6598_c0_g1_i1_p1	CG31028	2.958079	0.000203
	g18319.t1	Cbez@TRINITY_DN4325_c0_g1_i1_p1	CG6353	2.928913	0.026512
	g12561.t1	Cbez@TRINITY_DN5054_c1_g1_i1_p1	CG5758	2.89283	6.17E-07
	g10660.t1	Cbez@TRINITY_DN3388_c0_g1_i2_p1	CG6891	2.870185	0.000412
	g17228.t1	Cbez@TRINITY_DN5756_c0_g1_i3_p1	baz	2.851743	0.013506
	g16788.t1	Cbez@TRINITY_DN3854_c0_g1_i2_p1	Rab40	2.844241	4.00E-05
	g14609.t1	Cbez@TRINITY_DN549_c0_g1_i4_p1	MESK2	2.837481	0.000939
	g8676.t1	Cbez@TRINITY_DN3900_c0_g2_i1_p1	CG14567	2.83584	0.000362
	g15253.t1	Cbez@TRINITY_DN4932_c0_g1_i3_p1	CG6928	2.835548	0.001078
	g12306.t1	Cbez@TRINITY_DN709_c0_g1_i1_p1	Aats-ala	2.799304	0.001975
	g8449.t1	Cbez@TRINITY_DN2499_c0_g1_i1_p1	RhoGAP5A	2.79251	0.000172
	g6971.t1	Cbez@TRINITY_DN2994_c0_g1_i1_p2	Clect27	2.791686	0.032317
	g8557.t1	Cbez@TRINITY_DN1260_c0_g1_i2_p1	Cctgamma	2.765631	0.000388
	g20041.t1	Cbez@TRINITY_DN1437_c1_g1_i1_p1	CG9701	2.744688	0.01874
	g17533.t1	Cbez@TRINITY_DN25081_c0_g1_i1_p1	CG14291	2.742928	0.022658
	g15647.t1	Cbez@TRINITY_DN2087_c0_g1_i2_p1	Fbl6	2.742589	0.012886
	g1328.t1	Cbez@TRINITY_DN1034_c0_g1_i6_p1	Gbeta13F	2.740769	0.000682
	g558.t1	Cbez@TRINITY_DN2000_c0_g1_i1_p1	numb	2.73722	0.000422
	g21198.t1	Cbez@TRINITY_DN68128_c0_g1_i1_p1	Rfabg	2.734837	0.00515
	g18988.t1	Cbez@TRINITY_DN1912_c0_g1_i1_p1	Spn88Ea	2.709912	9.26E-06
	g15293.t1	Cbez@TRINITY_DN951_c0_g2_i5_p1	scyl	2.677249	0.025493
	g15641.t1	Cbez@TRINITY_DN16481_c1_g1_i1_p1	Alr	2.672638	0.029995
	g13862.t1	Cbez@TRINITY_DN251_c0_g1_i1_p1	Rop	2.663813	1.99E-05
	g19315.t1	Cbez@TRINITY_DN2211_c0_g1_i1_p1	CG10217	2.65404	3.51E-06
	g13636.t1	Cbez@TRINITY_DN1399_c0_g1_i6_p1	shep	2.635914	0.000264
	g14802.t1	Cbez@TRINITY_DN1561_c0_g1_i10_p1	vlc	2.629055	0.001658
	g10276.t1	Cbez@TRINITY_DN3894_c0_g1_i1_p1	sut1	2.621314	0.005907
	g5448.t1	Cbez@TRINITY_DN4607_c0_g1_i1_p1	Ras64B	2.614438	3.23E-05
	g13403.t1	Cbez@TRINITY_DN2366_c0_g1_i2_p1	RhoL	2.613039	4.11E-06
	g16045.t1	Cbez@TRINITY_DN1346_c0_g1_i1_p1	Sec63	2.594446	0.004192
	g17528.t1	Cbez@TRINITY_DN1403_c0_g1_i2_p1	CG17271	2.591521	0.043785
	g8389.t1	Cbez@TRINITY_DN2037_c0_g1_i7_p3	Peritrophin-A	2.58541	0.031911
	g8863.t1	Cbez@TRINITY_DN2094_c1_g1_i1_p1	CHORD	2.574967	0.033766
	g9770.t1	Cbez@TRINITY_DN6715_c0_g1_i1_p1	CG11436	2.570416	0.037275
	g12208.t1	Cbez@TRINITY_DN9201_c0_g1_i1_p1	CG6236	2.561456	0.043165
	g21202.t1	Cbez@TRINITY_DN412_c0_g1_i2_p1	Slip1	2.559616	0.002824
	NA	Cbez@TRINITY_DN572_c0_g1_i4_p3	NA	2.556606	0.000118
	g3904.t1	Cbez@TRINITY_DN7554_c0_g1_i8_p1	miple2	2.551865	0.047771
	g11250.t1	Cbez@TRINITY_DN5823_c0_g1_i1_p1	Spn77Ba	2.526737	5.86E-06
	g4784.t1	Cbez@TRINITY_DN1919_c1_g1_i1_p1	Msh6	2.510931	0.031952
	g3149.t1	Cbez@TRINITY_DN2077_c0_g1_i1_p1	Cnx99A	2.491074	0.02483
	g8549.t1	Cbez@TRINITY_DN990_c0_g2_i1_p1	Jupiter	2.473126	0.020954
	g14816.t1	Cbez@TRINITY_DN4532_c0_g1_i1_p1	conv	2.466918	0.003685
	g14710.t1	Cbez@TRINITY_DN2750_c0_g1_i3_p1	CG18870	2.455836	0.000402
	g18034.t1	Cbez@TRINITY_DN134_c0_g1_i1_p2	Tfb4	2.446927	0.045739
	g7227.t1	Cbez@TRINITY_DN16496_c0_g1_i2_p1	par-6	2.436231	0.01677
	g19957.t1	Cbez@TRINITY_DN3657_c0_g1_i1_p2	CG3534	2.412808	0.013346
	g6196.t1	Cbez@TRINITY_DN2946_c0_g1_i6_p1	CG12991	2.370165	0.037443
	g9138.t1	Cbez@TRINITY_DN6248_c0_g1_i1_p1	CG7288	2.370091	0.019363
	g1924.t1	Cbez@TRINITY_DN649_c0_g1_i1_p1	CG33671	2.339653	0.006285
	g2338.t1	Cbez@TRINITY_DN1775_c0_g1_i2_p1	Snx6	2.33945	0.000426
	g8988.t1	Cbez@TRINITY_DN5852_c0_g1_i1_p1	CG9773	2.33631	4.36E-06
	g7975.t1	Cbez@TRINITY_DN1290_c0_g1_i4_p1	Pal1	2.332029	0.025885
	g16312.t1	Cbez@TRINITY_DN3422_c0_g1_i1_p1	CG5854	2.329333	0.010894
	g11185.t1	Cbez@TRINITY_DN35974_c0_g1_i1_p1	AP-2sigma	2.32599	5.75E-05
	g5635.t1	Cbez@TRINITY_DN1377_c1_g2_i1_p1	Cdep	2.325855	0.00342
	g20228.t1	Cbez@TRINITY_DN12538_c0_g1_i4_p1	Pxn	2.325482	0.028807
	g12713.t1	Cbez@TRINITY_DN6221_c0_g1_i1_p1	Mtp	2.320777	0.018605
	g20351.t1	Cbez@TRINITY_DN1216_c0_g1_i5_p1	CG5381	2.312761	0.000432
	g8763.t1	Cbez@TRINITY_DN2131_c0_g1_i3_p1	Ets97D	2.311807	0.020763
	g17518.t1	Cbez@TRINITY_DN893_c0_g1_i9_p1	CG2698	2.311074	9.91E-06
	g872.t1	Cbez@TRINITY_DN862_c0_g2_i1_p2	CG4573	2.309766	0.036524
	g9508.t1	Cbez@TRINITY_DN667_c1_g1_i1_p1	rgn	2.301544	0.031333
	g15315.t1	Cbez@TRINITY_DN21319_c0_g1_i1_p1	CG14562	2.301003	0.003033
	g15294.t1	Cbez@TRINITY_DN156_c1_g1_i5_p1	CG42671	2.297037	0.005007
	g15924.t1	Cbez@TRINITY_DN972_c0_g1_i1_p1	CG4670	2.297001	0.030264
	g6765.t1	Cbez@TRINITY_DN5407_c0_g1_i1_p1	CG8010	2.295213	0.027471
	g6654.t1	Cbez@TRINITY_DN68285_c0_g1_i1_p1	CG11190	2.279921	0.000264
	g5749.t1	Cbez@TRINITY_DN7491_c0_g1_i4_p1	pain	2.277087	4.14E-05
	g8605.t1	Cbez@TRINITY_DN3118_c0_g1_i1_p1	CG7745	2.27486	0.024352
	g14015.t1	Cbez@TRINITY_DN3013_c0_g1_i2_p1	CG9436	2.273597	0.001845
	g4229.t1	Cbez@TRINITY_DN8236_c0_g1_i1_p1	CG30051	2.26892	0.042524
	g1644.t1	Cbez@TRINITY_DN1461_c0_g1_i1_p1	Ance-4	2.253079	0.021157
	g1017.t1	Cbez@TRINITY_DN3703_c0_g1_i7_p1	CG11448	2.240287	0.03393
	g3316.t1	Cbez@TRINITY_DN5053_c0_g2_i1_p1	CG30381	2.236827	0.028262
	g2514.t1	Cbez@TRINITY_DN17263_c0_g1_i1_p1	RNaseX25	2.232237	0.024857
	g15268.t1	Cbez@TRINITY_DN4734_c0_g1_i1_p1	ste14	2.227149	0.01766
	g6534.t1	Cbez@TRINITY_DN3020_c0_g1_i2_p1	Spt-I	2.210394	0.000162
	g10830.t1	Cbez@TRINITY_DN4000_c0_g1_i2_p1	m-cup	2.20649	0.004059
	g20997.t1	Cbez@TRINITY_DN1226_c0_g1_i1_p1	fat-spondin	2.196801	0.00456
	g14385.t1	Cbez@TRINITY_DN2395_c1_g1_i3_p2	Shc	2.195697	0.048913
	g19305.t1	Cbez@TRINITY_DN1327_c0_g1_i1_p1	ea	2.180045	0.000432
	g14684.t1	Cbez@TRINITY_DN4676_c0_g1_i2_p1	CG13322	2.168724	0.000727
	g8188.t1	Cbez@TRINITY_DN133_c0_g1_i1_p1	GstO1	2.168178	1.00E-05
	g2592.t1	Cbez@TRINITY_DN12156_c0_g2_i1_p1	PIG-S	2.130708	0.019583
	g5673.t1	Cbez@TRINITY_DN4645_c0_g1_i5_p1	CG17544	2.12505	0.01766
	g4868.t1	Cbez@TRINITY_DN1976_c0_g1_i4_p1	KrT95D	2.11784	0.029204
	g9187.t1	Cbez@TRINITY_DN68169_c0_g1_i1_p1	obst-B	2.111382	0.01677
	g16793.t1	Cbez@TRINITY_DN7498_c0_g1_i1_p1	CG10425	2.096902	0.005842
	g17885.t1	Cbez@TRINITY_DN3112_c0_g1_i5_p1	galectin	2.095335	0.00053
	g7168.t1	Cbez@TRINITY_DN6505_c0_g1_i1_p1	ric8a	2.093326	0.001845
	g7978.t1	Cbez@TRINITY_DN1239_c0_g1_i2_p1	CG2915	2.066297	0.016971
	g9268.t1	Cbez@TRINITY_DN2607_c0_g1_i2_p1	CG10638	2.062973	0.022082
	NA	Cbez@TRINITY_DN1783_c0_g1_i2_p1	LIX1L	2.042039	0.008099
	g231.t2	Cbez@TRINITY_DN357_c1_g2_i2_p1	CG10359	2.029529	0.024014
	g12503.t1	Cbez@TRINITY_DN974_c0_g1_i2_p1	Ptp69D	2.020507	0.032381
	g3914.t1	Cbez@TRINITY_DN3778_c0_g2_i1_p1	CG11147	2.00016	0.049381
	g14611.t1	Cbez@TRINITY_DN7224_c0_g1_i1_p1	Sara	1.997513	0.006146
	g7204.t1	Cbez@TRINITY_DN10220_c0_g1_i2_p1	Edem1	1.991592	0.027755
	g14615.t1	Cbez@TRINITY_DN5271_c0_g1_i1_p1	CG17712	1.990901	0.004643
	g1613.t1	Cbez@TRINITY_DN992_c0_g1_i6_p1	CG4282	1.988718	0.01766
	g14667.t1	Cbez@TRINITY_DN1348_c1_g1_i2_p1	CG1620	1.988033	0.013829
	g9934.t1	Cbez@TRINITY_DN4940_c0_g3_i1_p1	LanB2	1.98475	0.010478
	g855.t1	Cbez@TRINITY_DN2872_c0_g1_i4_p1	Syx4	1.976402	0.033815
	g6362.t1	Cbez@TRINITY_DN752_c0_g1_i1_p1	Aats-arg	1.974856	0.036183
	g21079.t1	Cbez@TRINITY_DN1576_c0_g1_i4_p1	Herp	1.974248	0.026512
	g5795.t1	Cbez@TRINITY_DN2498_c0_g1_i9_p1	jbug	1.952325	0.025198
	g9416.t1	Cbez@TRINITY_DN1605_c0_g1_i1_p1	Sra-1	1.948083	0.02909
	g14103.t1	Cbez@TRINITY_DN1591_c1_g1_i1_p1	ksr	1.936016	0.00396
	g14672.t1	Cbez@TRINITY_DN3364_c0_g3_i1_p1	CG11127	1.929553	0.006908
	g1578.t1	Cbez@TRINITY_DN7822_c0_g1_i1_p2	Snapin	1.923172	0.014403
	g10992.t1	Cbez@TRINITY_DN7015_c0_g1_i1_p1	CG18249	1.912781	0.013606
	g20889.t1	Cbez@TRINITY_DN787_c0_g1_i1_p1	CG6664	1.912404	0.031333
	g6570.t1	Cbez@TRINITY_DN4845_c1_g1_i1_p1	NaPi-T	1.907669	0.030383
	g10372.t1	Cbez@TRINITY_DN10901_c0_g1_i1_p1	AP-1gamma	1.901864	0.027755
	g2097.t1	Cbez@TRINITY_DN2248_c0_g1_i1_p1	CG9426	1.900612	0.013103
	g8040.t1	Cbez@TRINITY_DN1850_c0_g1_i1_p1	AP-1sigma	1.89493	0.022831
	g16783.t1	Cbez@TRINITY_DN1872_c0_g1_i2_p2	Rpp20	1.893356	0.000357
	g4470.t1	Cbez@TRINITY_DN8205_c0_g1_i2_p1	CG12746	1.890251	0.03393
	g14805.t1	Cbez@TRINITY_DN4429_c0_g1_i1_p1	MED16	1.876637	0.00824
	g16577.t1	Cbez@TRINITY_DN833_c0_g1_i4_p1	CkIIalpha	1.856569	0.000113
	g13764.t1	Cbez@TRINITY_DN184_c0_g2_i3_p1	Mapmodulin	1.823795	0.02442
	g9205.t1	Cbez@TRINITY_DN2905_c0_g1_i1_p1	thoc6	1.818615	0.025212
	g13069.t1	Cbez@TRINITY_DN2074_c0_g1_i1_p1	Dhod	1.80867	0.021229
	g3858.t1	Cbez@TRINITY_DN25669_c0_g1_i2_p1	CG10809	1.801149	0.01813
	g19308.t1	Cbez@TRINITY_DN2574_c0_g1_i8_p2	Dlc90F	1.800425	0.018183
	g12968.t1	Cbez@TRINITY_DN584_c0_g1_i1_p1	lost	1.790495	0.003839
	g15751.t1	Cbez@TRINITY_DN6900_c0_g1_i1_p1	GNBP1	1.786545	0.01609
	g10304.t1	Cbez@TRINITY_DN3048_c0_g1_i3_p1	pio	1.785263	0.012241
	g21167.t1	Cbez@TRINITY_DN2461_c1_g2_i2_p1	ea	1.765315	0.016971
	g11542.t1	Cbez@TRINITY_DN2503_c0_g1_i3_p1	alpha-Man-II	1.755193	0.031683
	g873.t1	Cbez@TRINITY_DN5883_c0_g2_i1_p1	PIG-U	1.739693	0.028424
	g4016.t1	Cbez@TRINITY_DN1186_c0_g1_i3_p3	Rep	1.73942	0.032838
	g11404.t1	Cbez@TRINITY_DN1648_c0_g1_i1_p1	CG10671	1.72821	0.001997
	g10445.t1	Cbez@TRINITY_DN388_c0_g1_i6_p1	AnxB11	1.717831	0.034894
	g770.t1	Cbez@TRINITY_DN41314_c0_g1_i1_p1	phl	1.715054	0.005007
	g7792.t1	Cbez@TRINITY_DN1779_c0_g1_i1_p1	dalao	1.710782	0.024857
	g8067.t1	Cbez@TRINITY_DN7118_c0_g1_i1_p1	Smu1	1.705337	0.007233
	g14612.t1	Cbez@TRINITY_DN659_c0_g1_i7_p1	PTP-ER	1.695001	0.016642
	g2806.t1	Cbez@TRINITY_DN156_c0_g4_i1_p1	kune	1.691756	0.005571
	g2876.t1	Cbez@TRINITY_DN10238_c0_g1_i1_p1	cta	1.679304	0.041029
	NA	Cbez@TRINITY_DN1445_c0_g1_i2_p1	PABPC4	1.675519	0.043785
	g2827.t1	Cbez@TRINITY_DN2972_c0_g1_i1_p1	CG8818	1.628654	0.026938
	g3953.t1	Cbez@TRINITY_DN5652_c1_g1_i1_p1	loco	1.596723	0.024014
	g4945.t1	Cbez@TRINITY_DN2255_c0_g1_i1_p1	Tango10	1.595656	0.037275
	g17144.t1	Cbez@TRINITY_DN1511_c0_g1_i8_p1	CG17698	1.590262	0.041008
	NA	Cbez@TRINITY_DN2434_c1_g1_i4_p1	ARHGDIA	1.577325	0.004623
	g1079.t2	Cbez@TRINITY_DN711_c0_g1_i10_p1	kkv	1.557202	0.043844
	g5975.t1	Cbez@TRINITY_DN997_c0_g1_i1_p1	Arp3	1.55339	0.004748
	g533.t1	Cbez@TRINITY_DN5341_c0_g1_i2_p2	CG14710	1.551956	0.029215
	g11721.t1	Cbez@TRINITY_DN2107_c0_g1_i3_p1	CG10465	1.538105	0.02442
	g14161.t1	Cbez@TRINITY_DN2672_c0_g2_i1_p1	Tango11	1.537621	0.019471
	g13561.t1	Cbez@TRINITY_DN1055_c1_g1_i1_p1	CG10585	1.534005	0.007566
	g19083.t1	Cbez@TRINITY_DN884_c0_g1_i5_p2	AP-1mu	1.525309	0.006285
	g5406.t1	Cbez@TRINITY_DN1206_c0_g1_i1_p1	CG1311	1.521575	0.007118
	g9916.t1	Cbez@TRINITY_DN24550_c0_g1_i1_p1	Rab35	1.520364	0.007083
	g18614.t1	Cbez@TRINITY_DN5887_c0_g1_i1_p1	Bx42	1.518281	0.003033
	g6133.t1	Cbez@TRINITY_DN2626_c0_g1_i2_p1	CG1105	1.510268	0.016539
	g8894.t1	Cbez@TRINITY_DN4112_c0_g1_i1_p1	eIF4AIII	1.509945	0.023573
	g1655.t1	Cbez@TRINITY_DN1057_c0_g1_i1_p1	jdp	1.508069	0.006285
	g12994.t1	Cbez@TRINITY_DN3738_c1_g1_i1_p1	endos	1.507704	0.017683
	g19624.t1	Cbez@TRINITY_DN2995_c0_g1_i1_p1	SP1173	1.502653	0.014409
	g14900.t1	Cbez@TRINITY_DN4608_c0_g1_i1_p1	Mon1	1.493514	0.017157
	g2334.t1	Cbez@TRINITY_DN719_c0_g1_i2_p1	CG8963	1.486493	0.001505
	g16760.t1	Cbez@TRINITY_DN21_c0_g1_i1_p1	sqh	1.484987	0.002021
	g9784.t1	Cbez@TRINITY_DN224_c0_g1_i4_p3	CG4686	1.481613	0.032977
	g15263.t1	Cbez@TRINITY_DN1557_c0_g1_i1_p1	Hem	1.445165	0.014124
	g6314.t1	Cbez@TRINITY_DN7021_c0_g1_i1_p1	CG9062	1.441319	0.047521
	g2858.t1	Cbez@TRINITY_DN58_c0_g1_i3_p1	Fis1	1.41662	0.019191
	g12170.t1	Cbez@TRINITY_DN3224_c0_g1_i2_p1	CSN3	1.406986	0.00322
	g20722.t1	Cbez@TRINITY_DN4131_c1_g1_i4_p1	Khc	1.403573	0.00108
	g11019.t1	Cbez@TRINITY_DN1553_c0_g1_i3_p1	Hmu	1.392799	0.014615
	g16639.t1	Cbez@TRINITY_DN5457_c0_g1_i1_p1	Mer	1.389292	0.022658
	g18927.t1	Cbez@TRINITY_DN155_c0_g1_i2_p1	hts	1.362794	0.01581
	g1170.t1	Cbez@TRINITY_DN54492_c0_g1_i2_p1	nmd	1.350146	0.004657
	g15425.t1	Cbez@TRINITY_DN9021_c0_g1_i1_p1	AdipoR	1.341589	0.036428
	g14754.t1	Cbez@TRINITY_DN3713_c1_g1_i1_p1	yki	1.34021	0.009594
	g7035.t1	Cbez@TRINITY_DN255_c0_g2_i1_p1	Osbp	1.325373	0.005571
	g13173.t1	Cbez@TRINITY_DN1460_c0_g1_i3_p1	CG10424	1.324856	0.045914
	g254.t1	Cbez@TRINITY_DN3407_c0_g1_i1_p1	CG9467	1.324043	0.004294
	g1327.t1	Cbez@TRINITY_DN10265_c0_g1_i2_p1	Ranbp16	1.319394	0.009547
	g5408.t1	Cbez@TRINITY_DN2279_c0_g1_i2_p1	CG1316	1.314021	0.005747
	g2882.t1	Cbez@TRINITY_DN3341_c0_g2_i3_p1	milt	1.3071	0.01677
	g17338.t1	Cbez@TRINITY_DN37005_c0_g1_i1_p1	CG8507	1.304841	0.039846
	g17342.t1	Cbez@TRINITY_DN1640_c0_g1_i1_p1	CG1532	1.285643	0.031036
	g9552.t1	Cbez@TRINITY_DN710_c0_g3_i4_p1	Dlic	1.282413	0.034974
	g13005.t1	Cbez@TRINITY_DN2466_c0_g1_i1_p1	eIF3-S8	1.255179	0.029412
	g18924.t1	Cbez@TRINITY_DN856_c0_g2_i1_p1	CG5554	1.250264	0.02655
	g16889.t1	Cbez@TRINITY_DN5803_c0_g1_i2_p1	cm	1.210102	0.04642
	g2303.t1	Cbez@TRINITY_DN4218_c0_g1_i1_p1	ste24a	1.185452	0.03742
	NA	Cbez@TRINITY_DN762_c0_g1_i3_p1	BCAP31	1.128138	0.037217
	g15420.t1	Cbez@TRINITY_DN5035_c0_g1_i1_p1	Snx3	1.086744	0.011737
	g12542.t1	Cbez@TRINITY_DN68129_c0_g1_i1_p1	His3.3A	-0.81138	0.042366
	g19657.t1	Cbez@TRINITY_DN957_c0_g1_i1_p1	Mo25	-1.25277	0.027907
	g11184.t1	Cbez@TRINITY_DN3368_c1_g1_i1_p1	Rab1	-1.30033	0.031285
	g15650.t1	Cbez@TRINITY_DN793_c0_g1_i4_p1	CG3760	-1.31863	0.012939
	g15644.t1	Cbez@TRINITY_DN4477_c0_g1_i1_p1	Ime4	-1.37331	0.047081
	g11095.t2	Cbez@TRINITY_DN1381_c0_g1_i1_p1	gw	-1.39613	0.001034
	g16673.t1	Cbez@TRINITY_DN5596_c0_g1_i1_p1	Vinc	-1.43352	0.012241
	g5334.t1	Cbez@TRINITY_DN6581_c0_g1_i1_p1	Nmt	-1.49083	0.007347
	g1476.t1	Cbez@TRINITY_DN1173_c1_g1_i1_p1	CG11208	-1.50984	0.043255
	g20917.t1	Cbez@TRINITY_DN440_c0_g1_i1_p1	CG6455	-1.51184	0.016025
	g14729.t1	Cbez@TRINITY_DN1376_c0_g1_i2_p1	TER94	-1.51334	0.049416
	g16904.t1	Cbez@TRINITY_DN2053_c0_g1_i1_p1	Prosbeta5	-1.51508	0.025831
	g4841.t1	Cbez@TRINITY_DN1319_c0_g1_i1_p1	CG6404	-1.52815	0.045662
	g20568.t1	Cbez@TRINITY_DN165_c0_g1_i1_p1	Acon	-1.54408	0.049657
	g12862.t1	Cbez@TRINITY_DN784_c0_g1_i4_p1	Got1	-1.55553	0.014745
	g18989.t1	Cbez@TRINITY_DN4010_c0_g1_i6_p1	CG42542	-1.59413	0.032311
	g8174.t1	Cbez@TRINITY_DN60201_c0_g1_i1_p1	RpL14	-1.59704	0.048926
	g584.t1	Cbez@TRINITY_DN959_c0_g1_i3_p1	colt	-1.61432	0.032838
	g126.t1	Cbez@TRINITY_DN1246_c0_g1_i1_p1	CG6512	-1.66912	0.016025
	g4479.t1	Cbez@TRINITY_DN5383_c0_g1_i5_p1	CG11984	-1.68105	0.006285
	g18606.t1	Cbez@TRINITY_DN5366_c0_g1_i4_p1	CG7766	-1.69017	0.008163
	g18929.t1	Cbez@TRINITY_DN5181_c0_g2_i1_p1	AGBE	-1.69693	0.039272
	g323.t1	Cbez@TRINITY_DN5715_c0_g1_i2_p1	twf	-1.74859	0.023253
	g8426.t1	Cbez@TRINITY_DN1271_c0_g1_i12_p1	CaMKII	-1.77699	0.014734
	g15890.t1	Cbez@TRINITY_DN213_c0_g1_i1_p1	RpL4	-1.80536	0.023985
	g160.t1	Cbez@TRINITY_DN12145_c0_g1_i2_p1	RluA-1	-1.8076	0.043972
	g11907.t1	Cbez@TRINITY_DN1979_c0_g1_i1_p1	CG4858	-1.81398	0.029212
	g1822.t1	Cbez@TRINITY_DN1353_c0_g1_i3_p1	P5CDh1	-1.81462	0.013657
	g19504.t1	Cbez@TRINITY_DN2546_c0_g1_i1_p1	CG10602	-1.83596	1.86E-05
	g18737.t1	Cbez@TRINITY_DN1131_c0_g1_i2_p1	Mfe2	-1.83884	0.020757
	g14593.t2	Cbez@TRINITY_DN2754_c0_g1_i2_p1	Pfk	-1.85082	0.042366
	g6579.t1	Cbez@TRINITY_DN6531_c0_g1_i2_p1	Ide	-1.8582	0.001997
	g12736.t1	Cbez@TRINITY_DN3677_c0_g1_i4_p1	CG12081	-1.85875	0.023393
	g10368.t1	Cbez@TRINITY_DN3362_c0_g1_i1_p1	Rpt6	-1.85904	0.033801
	g14792.t1	Cbez@TRINITY_DN1826_c0_g1_i1_p1	CG3776	-1.86921	0.009861
	g4790.t1	Cbez@TRINITY_DN2558_c1_g1_i1_p1	Ufd1-like	-1.87748	0.030383
	g2889.t1	Cbez@TRINITY_DN4992_c0_g1_i1_p1	emb	-1.88482	0.000875
	NA	Cbez@TRINITY_DN846_c0_g1_i1_p1	NA	-1.89609	0.009003
	g16243.t1	Cbez@TRINITY_DN2122_c0_g1_i1_p1	CAH1	-1.91066	0.041042
	g14313.t1	Cbez@TRINITY_DN2302_c0_g1_i1_p1	Aven	-1.91649	0.028445
	NA	Cbez@TRINITY_DN1824_c0_g1_i1_p2	NA	-1.94038	0.005388
	g15157.t1	Cbez@TRINITY_DN1728_c0_g1_i3_p1	Pp4-19C	-1.9431	0.034894
	g6251.t1	Cbez@TRINITY_DN5964_c1_g1_i3_p1	Pk92B	-1.97788	0.033144
	g6332.t1	Cbez@TRINITY_DN4410_c1_g1_i2_p1	CG6443	-1.98073	0.043377
	g15477.t1	Cbez@TRINITY_DN4861_c0_g1_i1_p1	Ssadh	-1.98179	0.020364
	g1057.t1	Cbez@TRINITY_DN420_c0_g1_i6_p1	Sar1	-1.99065	0.005493
	g12257.t1	Cbez@TRINITY_DN814_c0_g3_i1_p1	l(2)06225	-1.99163	0.049078
	NA	Cbez@TRINITY_DN7050_c0_g1_i1_p1	PSMB2	-1.99726	0.03742
	NA	Cbez@TRINITY_DN1848_c0_g1_i1_p2	PSMA2	-2.0079	0.01926
	g9135.t1	Cbez@TRINITY_DN11849_c0_g1_i2_p1	CG1440	-2.01069	0.013452
	g16676.t1	Cbez@TRINITY_DN2820_c0_g1_i1_p1	Top3beta	-2.03198	0.03293
	g5443.t1	Cbez@TRINITY_DN5247_c0_g1_i1_p1	CG14968	-2.04718	0.044403
	g11306.t1	Cbez@TRINITY_DN864_c4_g1_i1_p1	CG8031	-2.09049	0.018296
	g8953.t1	Cbez@TRINITY_DN6506_c0_g1_i1_p1	Taf7	-2.09097	0.006285
	g16748.t1	Cbez@TRINITY_DN4952_c0_g1_i1_p1	Rpt3	-2.09974	0.049657
	g20444.t1	Cbez@TRINITY_DN2870_c0_g1_i1_p1	CIAPIN1	-2.11198	0.005908
	g275.t1	Cbez@TRINITY_DN192_c0_g1_i3_p2	MED6	-2.11227	0.021926
	g11766.t1	Cbez@TRINITY_DN3325_c0_g1_i1_p1	Gyk	-2.11715	0.043994
	NA	Cbez@TRINITY_DN407_c0_g1_i2_p1	DLD	-2.12807	0.017635
	g11097.t1	Cbez@TRINITY_DN6813_c1_g1_i3_p1	mav	-2.13247	0.049686
	g14446.t1	Cbez@TRINITY_DN6267_c0_g1_i1_p1	NDUFS3	-2.14283	0.001564
	g3511.t1	Cbez@TRINITY_DN1513_c0_g1_i4_p1	Acsl	-2.14667	0.037484
	g19168.t1	Cbez@TRINITY_DN5093_c0_g1_i2_p1	sea	-2.14748	0.010478
	g16254.t1	Cbez@TRINITY_DN759_c0_g1_i1_p1	CG5384	-2.15263	0.036805
	g409.t1	Cbez@TRINITY_DN267_c0_g2_i1_p1	Cals	-2.15531	0.000622
	g13708.t1	Cbez@TRINITY_DN3368_c0_g1_i4_p1	CG32699	-2.17241	0.017078
	NA	Cbez@TRINITY_DN1664_c0_g1_i2_p1	NA	-2.18357	0.032758
	NA	Cbez@TRINITY_DN8399_c0_g1_i1_p2	PIGP	-2.184	0.048113
	g3232.t1	Cbez@TRINITY_DN13575_c1_g1_i4_p1	CG6841	-2.21618	0.013605
	g13532.t1	Cbez@TRINITY_DN8177_c0_g1_i1_p1	fand	-2.2265	0.013034
	g869.t1	Cbez@TRINITY_DN6565_c0_g1_i1_p1	CG18508	-2.23107	0.015818
	g10052.t1	Cbez@TRINITY_DN947_c0_g1_i3_p1	GI:906459021	-2.23424	0.012241
	g16309.t1	Cbez@TRINITY_DN1940_c0_g1_i3_p1	grsm	-2.23591	0.036325
	g19432.t1	Cbez@TRINITY_DN45116_c0_g1_i1_p1	CG9578	-2.23703	0.047504
	g13412.t1	Cbez@TRINITY_DN1603_c0_g1_i6_p1	CG13625	-2.25488	0.040219
	g2614.t1	Cbez@TRINITY_DN215_c0_g1_i1_p1	ND42	-2.28837	0.007539
	g4944.t1	Cbez@TRINITY_DN870_c0_g1_i1_p1	prtp	-2.29052	0.002859
	g9653.t1	Cbez@TRINITY_DN257_c0_g1_i8_p1	fs(1)h	-2.2941	0.003385
	g13101.t1	Cbez@TRINITY_DN353_c0_g1_i1_p1	Ho	-2.3056	0.04416
	g12641.t1	Cbez@TRINITY_DN194_c0_g2_i1_p1	CG14683	-2.30899	0.021954
	g9984.t1	Cbez@TRINITY_DN887_c5_g1_i3_p1	pzg	-2.32567	0.002386
	g2585.t1	Cbez@TRINITY_DN2688_c0_g1_i1_p1	FRG1	-2.33292	0.01349
	g13306.t2	Cbez@TRINITY_DN3726_c0_g1_i2_p1	Rok	-2.33336	0.041008
	g17649.t1	Cbez@TRINITY_DN6383_c0_g1_i1_p1	Ku80	-2.34388	0.042898
	g18710.t1	Cbez@TRINITY_DN222_c0_g3_i3_p1	bbx	-2.35413	0.002001
	g17298.t1	Cbez@TRINITY_DN905_c0_g1_i3_p1	NDUFA8	-2.37016	0.024857
	NA	Cbez@TRINITY_DN3518_c0_g1_i1_p1	PSMD6	-2.37557	0.000198
	g12574.t1	Cbez@TRINITY_DN1221_c1_g1_i1_p1	Klp68D	-2.37948	0.01349
	g564.t1	Cbez@TRINITY_DN1066_c0_g1_i1_p1	Mtpalpha	-2.38379	0.03681
	NA	Cbez@TRINITY_DN522_c0_g1_i1_p2	CHMP4B	-2.39215	0.011916
	NA	Cbez@TRINITY_DN54473_c0_g1_i1_p1	NA	-2.40695	0.001179
	g15192.t1	Cbez@TRINITY_DN802_c4_g1_i1_p1	MED11	-2.40742	0.024857
	g16731.t1	Cbez@TRINITY_DN1240_c0_g1_i5_p1	Actn	-2.42709	0.046799
	g9652.t1	Cbez@TRINITY_DN3183_c0_g2_i1_p1	CG11444	-2.45956	0.012943
	NA	Cbez@TRINITY_DN15670_c0_g1_i1_p1	PSMB1	-2.46418	0.001394
	g14485.t1	Cbez@TRINITY_DN617_c0_g1_i3_p1	Sod2	-2.46714	0.022269
	g18784.t1	Cbez@TRINITY_DN247_c0_g2_i1_p1	GstT3	-2.47518	0.019955
	g332.t1	Cbez@TRINITY_DN4931_c0_g1_i1_p1	Upf1	-2.48777	0.047771
	g7854.t1	Cbez@TRINITY_DN2109_c0_g1_i1_p1	CG2277	-2.52537	0.023985
	g2137.t1	Cbez@TRINITY_DN2505_c0_g2_i1_p1	Rab14	-2.52898	0.002906
	g18220.t1	Cbez@TRINITY_DN2165_c1_g1_i3_p1	att-ORFA	-2.54287	0.006446
	g2975.t2	Cbez@TRINITY_DN78_c0_g1_i2_p1	Men-b	-2.6086	0.037122
	g18506.t1	Cbez@TRINITY_DN13_c2_g1_i1_p1	CG8745	-2.61277	0.043573
	g1465.t1	Cbez@TRINITY_DN1633_c0_g1_i1_p1	CG30094	-2.61413	0.024888
	g16831.t1	Cbez@TRINITY_DN49789_c0_g2_i1_p1	Kaz-m1	-2.61734	0.014409
	g12942.t1	Cbez@TRINITY_DN7294_c0_g2_i1_p1	Eno	-2.61886	0.007233
	g13209.t1	Cbez@TRINITY_DN3752_c0_g1_i1_p1	Cisd2	-2.62846	0.012571
	g15646.t1	Cbez@TRINITY_DN1365_c0_g1_i1_p1	CG13220	-2.65957	0.00322
	g20816.t1	Cbez@TRINITY_DN3676_c0_g1_i2_p1	Tsp29Fa	-2.68937	0.01457
	g17525.t1	Cbez@TRINITY_DN312_c0_g1_i1_p1	AdSS	-2.6947	9.75E-05
	g6522.t1	Cbez@TRINITY_DN3670_c0_g1_i1_p1	Nipped-A	-2.71527	0.022082
	g2628.t1	Cbez@TRINITY_DN1397_c0_g1_i1_p1	CG9140	-2.73014	0.004342
	g2873.t1	Cbez@TRINITY_DN43_c0_g1_i1_p1	CG17508	-2.73192	0.030189
	g1063.t1	Cbez@TRINITY_DN1492_c0_g1_i1_p1	Trax	-2.74692	0.001398
	g2770.t1	Cbez@TRINITY_DN1671_c0_g2_i2_p1	shg	-2.77252	0.02327
	g6030.t1	Cbez@TRINITY_DN4114_c0_g1_i1_p1	CG13890	-2.80372	0.002747
	g8664.t1	Cbez@TRINITY_DN76_c0_g1_i5_p1	bmm	-2.82052	0.037443
	g6935.t1	Cbez@TRINITY_DN4333_c0_g1_i2_p1	CG1246	-2.83049	0.004192
	g17259.t1	Cbez@TRINITY_DN3507_c0_g1_i1_p1	Dcp-1	-2.84827	0.038891
	g1503.t1	Cbez@TRINITY_DN3051_c0_g1_i1_p1	CG16935	-2.84963	0.007863
	g7319.t1	Cbez@TRINITY_DN53_c3_g1_i1_p1	CG15247	-2.85039	0.047081
	g8156.t1	Cbez@TRINITY_DN2081_c0_g1_i1_p3	CG14977	-2.86642	0.015888
	g433.t1	Cbez@TRINITY_DN2840_c0_g1_i1_p1	porin	-2.87918	0.004331
	g16771.t1	Cbez@TRINITY_DN4074_c2_g1_i2_p1	CG3160	-2.89113	0.014403
	g14688.t1	Cbez@TRINITY_DN932_c0_g2_i1_p1	CG13321	-2.92089	0.003167
	NA	Cbez@TRINITY_DN5739_c1_g1_i1_p1	SLC25A21	-2.9516	0.002235
	g7567.t1	Cbez@TRINITY_DN4190_c0_g1_i1_p1	Sardh	-2.95317	0.03962
	g14961.t1	Cbez@TRINITY_DN2579_c0_g1_i2_p1	ImpL3	-2.95858	0.007004
	g17261.t1	Cbez@TRINITY_DN4767_c0_g1_i1_p1	eIF2B-delta	-2.95997	0.048468
	g12516.t1	Cbez@TRINITY_DN4564_c0_g1_i1_p1	CG7172	-2.96533	0.004276
	g16806.t1	Cbez@TRINITY_DN453_c0_g2_i7_p1	sals	-2.97616	0.00808
	g13839.t1	Cbez@TRINITY_DN7981_c0_g1_i2_p1	CG9172	-2.9888	0.005761
	NA	Cbez@TRINITY_DN937_c0_g1_i1_p1	NA	-3.00651	0.041882
	g10363.t1	Cbez@TRINITY_DN4996_c0_g1_i1_p1	Rpn12	-3.01122	0.002386
	g9394.t1	Cbez@TRINITY_DN254_c0_g1_i3_p1	CG8132	-3.0171	0.039106
	g1519.t1	Cbez@TRINITY_DN3095_c0_g1_i1_p3	CG12859	-3.0482	0.01514
	g15848.t1	Cbez@TRINITY_DN3056_c0_g1_i1_p1	CG6984	-3.05443	0.000264
	g2147.t1	Cbez@TRINITY_DN942_c0_g1_i4_p1	Neurochondrin	-3.06452	0.001845
	g9749.t1	Cbez@TRINITY_DN4470_c0_g1_i1_p1	CG9921	-3.0748	0.001574
	g5727.t1	Cbez@TRINITY_DN10729_c0_g1_i1_p1	CG42554	-3.09685	0.021201
	g7395.t1	Cbez@TRINITY_DN3441_c0_g1_i1_p1	CG15043	-3.11197	0.014843
	g18071.t1	Cbez@TRINITY_DN2583_c0_g3_i1_p1	GlyP	-3.11622	0.007121
	NA	Cbez@TRINITY_DN422_c0_g2_i1_p1	NDUFS8	-3.12601	0.011786
	g7295.t1	Cbez@TRINITY_DN3562_c1_g2_i1_p1	CG3106	-3.14058	0.004294
	NA	Cbez@TRINITY_DN4131_c2_g1_i1_p1	NA	-3.15211	0.019526
	g11505.t1	Cbez@TRINITY_DN5669_c0_g1_i1_p1	CG17224	-3.15434	0.046593
	g20821.t2	Cbez@TRINITY_DN1552_c0_g2_i4_p1	PRL-1	-3.15926	0.002235
	g9960.t1	Cbez@TRINITY_DN656_c0_g1_i1_p1	CG6463	-3.1659	0.025255
	g13552.t1	Cbez@TRINITY_DN3000_c0_g1_i1_p1	Ing3	-3.17906	0.027907
	g3464.t1	Cbez@TRINITY_DN3296_c1_g3_i1_p1	CG5377	-3.18614	0.000498
	g16713.t1	Cbez@TRINITY_DN2623_c0_g1_i1_p1	jnj	-3.18698	0.047081
	g16386.t2	Cbez@TRINITY_DN100_c1_g1_i3_p1	CG18304	-3.19333	0.001218
	g5683.t1	Cbez@TRINITY_DN8758_c1_g1_i1_p1	CdsA	-3.20631	0.012142
	g14592.t1	Cbez@TRINITY_DN522_c0_g1_i1_p1	Prp38	-3.21453	0.019753
	g7207.t2	Cbez@TRINITY_DN315_c0_g1_i4_p1	AMPdeam	-3.21685	0.000209
	g15001.t1	Cbez@TRINITY_DN2346_c0_g1_i3_p1	CG13920	-3.2291	0.017657
	g2120.t1	Cbez@TRINITY_DN12548_c0_g2_i1_p1	CG31728	-3.23743	0.033815
	g20729.t1	Cbez@TRINITY_DN7379_c0_g1_i2_p1	CG34445	-3.26565	0.045046
	g7649.t1	Cbez@TRINITY_DN3443_c0_g1_i1_p1	bt	-3.27558	0.017803
	g1899.t1	Cbez@TRINITY_DN2937_c2_g1_i1_p1	CG12895	-3.28646	0.002566
	NA	Cbez@TRINITY_DN1259_c0_g1_i1_p1	NA	-3.30984	0.033318
	g5323.t1	Cbez@TRINITY_DN3060_c0_g1_i1_p1	Smyd4	-3.35372	0.018959
	g12161.t1	Cbez@TRINITY_DN8353_c0_g1_i1_p1	Taf2	-3.35769	0.041295
	g13303.t1	Cbez@TRINITY_DN3803_c0_g1_i1_p1	su(r)	-3.36152	0.017803
	g17698.t1	Cbez@TRINITY_DN2299_c0_g1_i1_p1	CG11455	-3.36906	0.014284
	g6659.t1	Cbez@TRINITY_DN3110_c0_g1_i1_p1	CG17856	-3.40906	0.003766
	g18798.t1	Cbez@TRINITY_DN3383_c1_g1_i1_p1	TfIIFbeta	-3.4163	0.038539
	g6870.t1	Cbez@TRINITY_DN913_c0_g1_i1_p1	rngo	-3.44998	0.001845
	g2755.t1	Cbez@TRINITY_DN12760_c0_g1_i5_p1	CG11883	-3.47524	0.023393
	NA	Cbez@TRINITY_DN13158_c0_g1_i1_p1	Obp44a	-3.48436	8.83E-06
	g4532.t1	Cbez@TRINITY_DN4151_c0_g1_i1_p1	Pomp	-3.49064	3.07E-05
	NA	Cbez@TRINITY_DN1844_c0_g1_i2_p1	TTC19	-3.49543	0.018959
	g12789.t1	Cbez@TRINITY_DN355_c0_g1_i1_p1	CG10732	-3.51474	0.004703
	g19505.t1	Cbez@TRINITY_DN962_c0_g1_i1_p1	mRpL13	-3.51661	0.025831
	g16451.t1	Cbez@TRINITY_DN4147_c0_g1_i1_p1	CG14512	-3.52667	0.015013
	g8261.t1	Cbez@TRINITY_DN5399_c0_g1_i1_p1	CG5376	-3.52922	0.007083
	g8352.t1	Cbez@TRINITY_DN2838_c1_g1_i1_p1	Sirt6	-3.53848	0.00471
	g10124.t1	Cbez@TRINITY_DN9817_c0_g2_i3_p1	E(bx)	-3.54841	0.003839
	g13225.t1	Cbez@TRINITY_DN45591_c0_g1_i1_p1	CG6136	-3.5687	0.002501
	NA	Cbez@TRINITY_DN947_c2_g1_i3_p1	NA	-3.58142	0.001271
	g4009.t1	Cbez@TRINITY_DN13935_c0_g1_i5_p1	AQP	-3.58704	0.001385
	g9677.t1	Cbez@TRINITY_DN178_c2_g1_i1_p1	Cyp4d2	-3.59229	0.004192
	g7176.t1	Cbez@TRINITY_DN1842_c0_g1_i1_p2	CG12118	-3.59428	0.000439
	g20363.t1	Cbez@TRINITY_DN1064_c0_g1_i1_p1	CG4995	-3.60045	0.019441
	g14194.t1	Cbez@TRINITY_DN441_c0_g2_i3_p1	CG15117	-3.61132	0.012011
	g13562.t1	Cbez@TRINITY_DN1055_c1_g1_i1_p2	CG10584	-3.61629	0.042392
	g20365.t1	Cbez@TRINITY_DN7471_c0_g1_i1_p1	Mal-A7	-3.66238	0.003033
	g1869.t1	Cbez@TRINITY_DN3786_c0_g1_i1_p1	mRpL17	-3.67685	0.020312
	g21134.t1	Cbez@TRINITY_DN1788_c0_g1_i5_p1	CG45050	-3.71338	0.000154
	g19069.t1	Cbez@TRINITY_DN2602_c0_g1_i2_p1	Cbp20	-3.75282	0.006908
	g2588.t1	Cbez@TRINITY_DN21348_c0_g1_i1_p1	CG12119	-3.77275	0.016534
	g12745.t1	Cbez@TRINITY_DN1995_c0_g1_i1_p1	Cyt-c-p	-3.78661	0.035723
	g12669.t1	Cbez@TRINITY_DN2632_c0_g1_i2_p1	CG10639	-3.78755	0.01237
	g10569.t1	Cbez@TRINITY_DN5491_c0_g1_i1_p1	Spindly	-3.81475	0.018714
	g13866.t1	Cbez@TRINITY_DN8385_c0_g1_i1_p1	CG15916	-3.82794	0.007233
	g17776.t1	Cbez@TRINITY_DN1634_c1_g1_i1_p1	CG6225	-3.84245	0.014745
	g4373.t1	Cbez@TRINITY_DN11556_c0_g1_i1_p1	CG10361	-3.85228	3.43E-09
	g15524.t1	Cbez@TRINITY_DN15412_c0_g1_i1_p1	CG12951	-3.8788	0.000485
	g17260.t1	Cbez@TRINITY_DN1874_c0_g1_i1_p1	levy	-3.88197	0.003453
	g20689.t1	Cbez@TRINITY_DN2113_c0_g1_i1_p1	CG9485	-3.89269	8.30E-05
	g20730.t1	Cbez@TRINITY_DN3176_c0_g1_i1_p1	CG3746	-3.90058	0.010992
	g10485.t1	Cbez@TRINITY_DN7624_c0_g1_i1_p1	CG14655	-3.90157	0.010546
	g266.t1	Cbez@TRINITY_DN770_c2_g1_i2_p1	hth	-3.90621	0.001078
	NA	Cbez@TRINITY_DN9857_c0_g1_i1_p2	NA	-3.92357	0.047682
	g3120.t1	Cbez@TRINITY_DN21824_c0_g1_i1_p1	Ork1	-3.92489	0.030051
	g14139.t1	Cbez@TRINITY_DN1029_c0_g1_i2_p1	Cap-D2	-3.95908	0.007157
	g7855.t2	Cbez@TRINITY_DN17_c0_g1_i1_p1	mtacp1	-3.96352	1.14E-06
	g5500.t1	Cbez@TRINITY_DN4917_c1_g1_i1_p1	mRpL16	-3.97113	0.000988
	NA	Cbez@TRINITY_DN2236_c0_g1_i1_p1	SDHC	-3.98701	0.014843
	g15704.t1	Cbez@TRINITY_DN1657_c0_g1_i1_p1	CG17029	-4.01804	0.002477
	g14880.t1	Cbez@TRINITY_DN3730_c0_g1_i1_p1	CG3792	-4.08801	0.013416
	g11798.t1	Cbez@TRINITY_DN69149_c0_g1_i1_p1	CG7712	-4.1257	0.000449
	NA	Cbez@TRINITY_DN16659_c0_g1_i1_p1	CCDC53	-4.1294	0.004623
	g5696.t1	Cbez@TRINITY_DN2230_c0_g1_i2_p1	CG2034	-4.15761	0.009066
	g6611.t1	Cbez@TRINITY_DN183_c0_g1_i2_p1	Ca-P60A	-4.23225	8.83E-06
	NA	Cbez@TRINITY_DN4374_c0_g1_i1_p1	Adk1	-4.36961	0.008099
	g9055.t1	Cbez@TRINITY_DN3935_c2_g1_i1_p1	IntS12	-4.38465	0.007083
	g10326.t1	Cbez@TRINITY_DN6381_c0_g1_i2_p1	CG2930	-4.39326	0.026087
	g2356.t1	Cbez@TRINITY_DN3327_c0_g1_i1_p1	CG10731	-4.42698	0.000902
	NA	Cbez@TRINITY_DN12658_c0_g1_i1_p1	NA	-4.5014	0.001078
	g20685.t1	Cbez@TRINITY_DN3065_c0_g1_i5_p1	CG4945	-4.62218	0.000335
	g3389.t1	Cbez@TRINITY_DN4922_c0_g1_i1_p1	Pex1	-4.67123	0.03264
	g20367.t1	Cbez@TRINITY_DN7837_c0_g2_i1_p1	CG17684	-4.70283	0.026911
	g5218.t1	Cbez@TRINITY_DN2765_c0_g5_i1_p1	wat	-4.72027	0.042598
	g18307.t2	Cbez@TRINITY_DN12251_c0_g1_i8_p1	GluClalpha	-4.73458	0.001839
	NA	Cbez@TRINITY_DN1440_c0_g1_i3_p1	GYG1	-4.84252	0.045656
	g10278.t1	Cbez@TRINITY_DN1615_c0_g1_i1_p1	Vps28	-4.86182	2.44E-11
	g17381.t1	Cbez@TRINITY_DN6726_c1_g1_i1_p1	CG42700	-4.87439	0.005387
	g3233.t1	Cbez@TRINITY_DN1455_c0_g1_i1_p1	CG18136	-4.89168	0.001564
	g2605.t1	Cbez@TRINITY_DN3781_c0_g1_i1_p1	CG11160	-5.08355	0.022082
	g2159.t2	Cbez@TRINITY_DN1586_c0_g1_i3_p1	CG11321	-5.17647	8.21E-05
	g11807.t1	Cbez@TRINITY_DN503_c1_g1_i1_p2	sqa	-5.20663	1.23E-07
	g11543.t1	Cbez@TRINITY_DN11762_c0_g1_i1_p1	CG6345	-5.24833	0.021926
	g11278.t2	Cbez@TRINITY_DN613_c0_g1_i2_p1	CG2010	-5.25132	6.04E-05
	g6151.t1	Cbez@TRINITY_DN2084_c0_g1_i5_p1	Npl4	-5.27633	0.000334
	g1479.t1	Cbez@TRINITY_DN7239_c0_g1_i1_p1	CG11099	-5.29203	0.043255
	g2582.t1	Cbez@TRINITY_DN3131_c0_g1_i4_p1	CG6597	-5.31159	0.022001
	g15308.t1	Cbez@TRINITY_DN4554_c0_g1_i1_p1	GXIVsPLA2	-5.37082	0.020171
	g18274.t1	Cbez@TRINITY_DN9186_c0_g1_i1_p1	CG11412	-5.40741	0.008167
	g13718.t1	Cbez@TRINITY_DN4873_c0_g1_i2_p1	CG6041	-5.44346	0.000167
	g435.t1	Cbez@TRINITY_DN1368_c0_g1_i1_p1	CG43129	-5.58786	5.23E-07
	g20915.t1	Cbez@TRINITY_DN627_c0_g1_i1_p1	CG6028	-5.7729	4.30E-09
	g12202.t1	Cbez@TRINITY_DN11636_c0_g1_i1_p1	CG4367	-5.78255	0.000206
	g16865.t1	Cbez@TRINITY_DN13809_c0_g1_i1_p1	CG3436	-5.9014	0.047081
	g5418.t1	Cbez@TRINITY_DN9796_c0_g2_i2_p2	CG4452	-5.91864	0.045152
	g6535.t1	Cbez@TRINITY_DN6434_c0_g1_i1_p1	Ctf4	-6.01103	0.047771
	g14758.t1	Cbez@TRINITY_DN4255_c0_g1_i1_p1	CG16787	-6.03218	0.049746
	g20229.t1	Cbez@TRINITY_DN12538_c0_g1_i4_p2	CG16986	-6.06136	8.73E-05
	g19214.t1	Cbez@TRINITY_DN10137_c0_g1_i1_p1	AOX1	-6.11235	0.047517
	g5698.t1	Cbez@TRINITY_DN4717_c0_g1_i3_p1	oxt	-6.11836	0.044246
	g4959.t1	Cbez@TRINITY_DN4600_c0_g1_i4_p1	wapl	-6.13626	0.041194
	g2979.t1	Cbez@TRINITY_DN7540_c0_g1_i2_p1	Cyp9f2	-6.16051	0.013416
	g13694.t1	Cbez@TRINITY_DN6540_c0_g1_i1_p1	CG32786	-6.27873	0.032275
	g1376.t2	Cbez@TRINITY_DN19536_c0_g1_i2_p1	Pbp95	-6.27889	0.039016
	g13788.t1	Cbez@TRINITY_DN13401_c0_g1_i1_p1	nmdyn-D6	-6.33702	0.042596
	g2093.t1	Cbez@TRINITY_DN24169_c0_g1_i1_p1	CG7492	-6.43566	0.035044
	g16111.t1	Cbez@TRINITY_DN5526_c0_g1_i1_p2	antdh	-6.45187	0.031683
	g2929.t1	Cbez@TRINITY_DN11678_c3_g1_i2_p1	CG12863	-6.46596	0.039505
	g12686.t1	Cbez@TRINITY_DN7017_c0_g1_i1_p1	Sir2	-6.47225	0.037522
	g3426.t1	Cbez@TRINITY_DN8407_c0_g1_i6_p1	CG8833	-6.53157	0.025198
	g13036.t1	Cbez@TRINITY_DN8_c3_g1_i1_p1	Klp98A	-6.538	0.029412
	g5105.t2	Cbez@TRINITY_DN2543_c1_g1_i4_p1	E(Pc)	-6.54799	0.030432
	g5496.t1	Cbez@TRINITY_DN4346_c0_g2_i1_p1	CG14446	-6.55017	0.026897
	g12961.t1	Cbez@TRINITY_DN11098_c0_g1_i1_p1	CG5521	-6.58749	0.024816
	g2049.t1	Cbez@TRINITY_DN40834_c0_g1_i1_p1	Scgbeta	-6.61612	0.028368
	g8050.t1	Cbez@TRINITY_DN834_c1_g1_i3_p1	sima	-6.67637	0.028539
	g13719.t1	Cbez@TRINITY_DN66438_c0_g1_i1_p1	CG6041	-6.70181	0.035304
	g13070.t1	Cbez@TRINITY_DN2843_c0_g1_i1_p1	CG4743	-6.85328	0.026359
	g3011.t1	Cbez@TRINITY_DN45402_c0_g1_i1_p1	GstE7	-6.95514	0.032311
	NA	Cbez@TRINITY_DN2963_c0_g1_i2_p2	CHTF8	-6.99117	0.045073
	g419.t1	Cbez@TRINITY_DN8155_c0_g1_i2_p1	yellow-h	-7.00392	0.042843
	g3261.t1	Cbez@TRINITY_DN31664_c0_g1_i1_p1	Rgk3	-7.01387	0.03962
	g6128.t1	Cbez@TRINITY_DN12623_c0_g1_i2_p1	CG9427	-7.2777	0.029995
	g11946.t2	Cbez@TRINITY_DN1407_c0_g1_i6_p1	Ca-alpha1D	-7.28676	0.013364
	g1569.t1	Cbez@TRINITY_DN16471_c0_g1_i1_p1	santa-maria	-7.33127	0.032311
	g11498.t1	Cbez@TRINITY_DN13848_c0_g1_i1_p1	Cda9	-7.37099	0.008991
	g17463.t1	Cbez@TRINITY_DN19572_c1_g1_i1_p1	CG5984	-7.37572	0.032136
	g8458.t1	Cbez@TRINITY_DN11710_c0_g1_i1_p1	CG14298	-7.38446	0.038866
	g4839.t1	Cbez@TRINITY_DN6906_c0_g1_i1_p1	CG1233	-7.55447	0.013533
	g1440.t1	Cbez@TRINITY_DN3167_c0_g1_i1_p1	GluRIIA	-7.55761	0.000807
	g8731.t1	Cbez@TRINITY_DN16190_c0_g1_i1_p1	Cralbp	-7.56893	0.024939
	NA	Cbez@TRINITY_DN32_c0_g1_i1_p4	NA	-7.60973	0.029212
	g18134.t1	Cbez@TRINITY_DN20198_c0_g1_i2_p1	CG42249	-7.61777	0.014749
	g20070.t1	Cbez@TRINITY_DN9360_c0_g1_i1_p1	Cpsf73	-7.6455	0.006502
	g8547.t1	Cbez@TRINITY_DN32173_c0_g1_i1_p1	CG34316	-7.72259	0.03006
	g16607.t1	Cbez@TRINITY_DN3196_c0_g1_i1_p1	GI:906473433	-7.82511	0.016971
	g13009.t1	Cbez@TRINITY_DN3539_c0_g1_i1_p1	CG14130	-7.89032	0.022269
	g3044.t2	Cbez@TRINITY_DN6418_c0_g1_i1_p1	CG3822	-7.91787	0.029033
	g2788.t1	Cbez@TRINITY_DN21419_c0_g1_i6_p2	Atg7	-7.93881	0.007491
	g475.t1	Cbez@TRINITY_DN7448_c0_g1_i2_p1	CG18268	-7.99347	0.009594
	g19660.t1	Cbez@TRINITY_DN3579_c0_g1_i1_p1	ERR	-8.29903	0.004192
	g15170.t1	Cbez@TRINITY_DN1846_c0_g1_i1_p1	Obp19a	-8.75662	0.009538
	g17161.t1	Cbez@TRINITY_DN4443_c0_g1_i1_p1	CG17374	-9.00633	0.008351
	g4384.t1	Cbez@TRINITY_DN45973_c0_g1_i1_p1	Tsp42Eo	-9.3063	0.00273
	NA	Cbez@TRINITY_DN11429_c0_g1_i1_p1	CRKL	-9.39722	0.001007
	g7794.t1	Cbez@TRINITY_DN7572_c0_g1_i1_p1	GI:906463107	-9.44058	0.001016
	NA	Cbez@TRINITY_DN22064_c0_g2_i1_p1	NA	-9.54973	0.000238
	g11342.t1	Cbez@TRINITY_DN6042_c0_g1_i1_p1	CG33514	-9.59474	0.000653
	g20462.t1	Cbez@TRINITY_DN3304_c0_g1_i1_p1	CG8353	-9.98003	0.000579
	g14888.t1	Cbez@TRINITY_DN25_c1_g1_i1_p1	TpnC25D	-10.3578	8.52E-06
	NA	Cbez@TRINITY_DN36317_c0_g1_i1_p1	AttA	-11.4371	0.000498
	NA	Cbez@TRINITY_DN18462_c0_g1_i1_p1	RRP9	-15.2212	0.004294
	NA	Cbez@TRINITY_DN984_c0_g1_i1_p2	FAM32A	-20.2561	1.57E-07
Females	g13970.t1	Cbez@TRINITY_DN4212_c0_g1_i1_p1	CG7777	19.36485	1.94E-06
	g1044.t1	Cbez@TRINITY_DN19367_c0_g1_i2_p2	SKIP	15.46749	8.87E-06
	NA	Cbez@TRINITY_DN3871_c0_g1_i7_p2	NA	11.74657	0.045553
	g15956.t1	Cbez@TRINITY_DN329_c0_g2_i1_p1	Hsp27	10.72713	0.000788
	g14550.t1	Cbez@TRINITY_DN2862_c0_g1_i4_p2	Tina-1	10.59737	1.96E-15
	g15934.t1	Cbez@TRINITY_DN11172_c0_g1_i1_p1	Inx5	10.20268	7.44E-05
	g12726.t1	Cbez@TRINITY_DN659_c1_g1_i1_p2	GI:906470745	9.771038	2.08E-09
	g7451.t1	Cbez@TRINITY_DN157_c2_g1_i1_p1	Fbp2	9.611675	0.006155
	NA	Cbez@TRINITY_DN26_c1_g4_i2_p1	NA	7.966815	0.002466
	g19947.t1	Cbez@TRINITY_DN11617_c0_g1_i1_p1	CG18213	7.774071	0.000716
	g2995.t1	Cbez@TRINITY_DN53_c1_g1_i1_p1	CycB3	7.502321	0.002111
	g9190.t1	Cbez@TRINITY_DN871_c0_g1_i1_p1	Pen	6.934571	0.03042
	g12682.t1	Cbez@TRINITY_DN11399_c0_g1_i2_p1	tos	6.64296	0.027326
	g13608.t1	Cbez@TRINITY_DN6935_c0_g1_i1_p1	Sse	6.524455	0.002834
	g16325.t1	Cbez@TRINITY_DN7503_c1_g1_i1_p1	ncd	6.429244	0.005535
	g20519.t1	Cbez@TRINITY_DN4239_c0_g1_i1_p1	Orc6	6.394116	0.000365
	g7330.t1	Cbez@TRINITY_DN3161_c0_g1_i3_p1	gwl	6.364017	0.016074
	g8565.t1	Cbez@TRINITY_DN2057_c0_g2_i1_p1	ERp60	6.314971	0.008623
	g4356.t1	Cbez@TRINITY_DN1584_c4_g1_i1_p1	Incenp	6.286715	0.005062
	g5224.t1	Cbez@TRINITY_DN6567_c0_g1_i1_p1	rod	6.249092	0.002171
	g15459.t1	Cbez@TRINITY_DN2629_c0_g1_i1_p1	CG9925	6.190764	0.004578
	g5786.t1	Cbez@TRINITY_DN83_c0_g1_i2_p1	CycB	6.183075	0.04805
	g10295.t1	Cbez@TRINITY_DN3482_c0_g1_i1_p1	GI:906473401	6.027039	0.018585
	g17683.t1	Cbez@TRINITY_DN4061_c0_g1_i2_p1	CG3238	5.945326	0.015427
	g7038.t1	Cbez@TRINITY_DN1048_c0_g1_i1_p1	Fancl	5.775622	0.003225
	g6854.t1	Cbez@TRINITY_DN8762_c0_g1_i1_p1	feo	5.725822	0.036639
	g19535.t1	Cbez@TRINITY_DN8768_c0_g1_i2_p1	CG12950	5.664693	0.036651
	g2495.t1	Cbez@TRINITY_DN4669_c0_g1_i1_p1	Caf1-105	5.635602	0.018077
	g19516.t1	Cbez@TRINITY_DN13635_c0_g1_i1_p1	lok	5.608621	0.003411
	g9762.t1	Cbez@TRINITY_DN6736_c0_g1_i1_p1	sub	5.555251	0.043647
	g1927.t1	Cbez@TRINITY_DN6586_c0_g1_i1_p1	dgt5	5.545818	0.030606
	g2583.t1	Cbez@TRINITY_DN3342_c0_g1_i2_p1	polo	5.501131	0.01532
	g20231.t1	Cbez@TRINITY_DN1099_c0_g1_i2_p1	pav	5.487153	0.019647
	g4313.t1	Cbez@TRINITY_DN45053_c0_g1_i1_p1	mms4	5.47379	0.011505
	g2019.t1	Cbez@TRINITY_DN1459_c0_g1_i1_p1	geminin	5.439832	0.002908
	g276.t1	Cbez@TRINITY_DN192_c0_g1_i3_p1	CG8478	5.365349	0.02959
	g14551.t1	Cbez@TRINITY_DN1575_c0_g1_i1_p1	Orc1	5.353686	0.008809
	NA	Cbez@TRINITY_DN4261_c0_g1_i1_p1	NA	5.172939	8.77E-06
	g21180.t1	Cbez@TRINITY_DN4031_c0_g1_i1_p1	RpL36	5.157173	2.64E-12
	g8001.t1	Cbez@TRINITY_DN45792_c0_g1_i1_p1	Orc4	5.10557	0.005558
	NA	Cbez@TRINITY_DN1699_c2_g1_i1_p6	NA	5.069594	0.048952
	g10375.t1	Cbez@TRINITY_DN5585_c0_g1_i1_p1	CG9609	4.959914	3.79E-05
	g10532.t1	Cbez@TRINITY_DN933_c0_g1_i1_p1	Mcm2	4.893424	0.000891
	g4322.t1	Cbez@TRINITY_DN4545_c0_g1_i1_p1	DNApol-alpha60	4.836175	0.01102
	g3427.t1	Cbez@TRINITY_DN5159_c0_g1_i4_p1	Rgl	4.826067	0.000345
	g18452.t1	Cbez@TRINITY_DN22434_c0_g1_i6_p1	Tsp26A	4.824562	0.021395
	g9976.t1	Cbez@TRINITY_DN15_c1_g1_i1_p1	CG7632	4.803715	1.65E-06
	g15851.t1	Cbez@TRINITY_DN1389_c0_g1_i3_p1	RhoGAP54D	4.777054	0.04658
	g2318.t1	Cbez@TRINITY_DN1479_c0_g1_i3_p1	tum	4.768379	0.010075
	g14402.t1	Cbez@TRINITY_DN546_c1_g1_i2_p1	Mcm7	4.625378	0.00195
	g20162.t2	Cbez@TRINITY_DN2367_c0_g1_i3_p1	spd-2	4.502374	0.035146
	g7777.t1	Cbez@TRINITY_DN9_c0_g2_i2_p1	vas	4.495104	0.00285
	NA	Cbez@TRINITY_DN5956_c0_g1_i1_p1	CDK1	4.448226	0.000282
	g11460.t1	Cbez@TRINITY_DN1525_c2_g1_i1_p1	dm	4.388875	0.002262
	g9296.t1	Cbez@TRINITY_DN23495_c0_g1_i1_p1	GI:906475158	4.278499	0.039542
	g6036.t1	Cbez@TRINITY_DN430_c0_g1_i1_p1	CG4911	4.241461	0.02753
	g19077.t1	Cbez@TRINITY_DN173_c0_g1_i1_p1	RpS25	4.078138	0.01238
	g7446.t1	Cbez@TRINITY_DN5364_c0_g1_i2_p1	CG10866	4.056671	0.000265
	g7447.t1	Cbez@TRINITY_DN798_c1_g1_i4_p1	eff	4.021583	0.049613
	g180.t1	Cbez@TRINITY_DN2610_c0_g1_i1_p1	aub	3.990677	6.91E-08
	g934.t1	Cbez@TRINITY_DN6856_c0_g1_i1_p1	sbr	3.986747	2.92E-11
	g3443.t1	Cbez@TRINITY_DN9263_c0_g1_i1_p1	jumu	3.951005	0.008763
	g15474.t1	Cbez@TRINITY_DN11640_c0_g1_i3_p1	Acf1	3.947164	0.000648
	NA	Cbez@TRINITY_DN2827_c0_g1_i3_p1	HmgD	3.946642	0.000227
	g10457.t1	Cbez@TRINITY_DN546_c0_g1_i1_p1	Mcm6	3.918892	0.015249
	g19941.t1	Cbez@TRINITY_DN1311_c0_g1_i1_p1	Mcm3	3.881411	0.03384
	g6122.t1	Cbez@TRINITY_DN17061_c0_g1_i1_p1	CG32767	3.789268	0.045341
	g1928.t1	Cbez@TRINITY_DN385_c0_g1_i1_p1	l(2)dtl	3.560541	0.010538
	g19484.t1	Cbez@TRINITY_DN199_c0_g1_i3_p1	ed	3.551485	0.048122
	NA	Cbez@TRINITY_DN773_c0_g1_i1_p1	DUT	3.52796	1.94E-13
	g16533.t1	Cbez@TRINITY_DN4730_c0_g1_i3_p1	Ts	3.502343	0.049895
	g10291.t1	Cbez@TRINITY_DN3560_c0_g1_i1_p1	RnrS	3.456532	0.003629
	g8167.t1	Cbez@TRINITY_DN4953_c0_g1_i1_p1	Cdc6	3.44977	0.024203
	NA	Cbez@TRINITY_DN8730_c0_g1_i3_p1	CBS	3.432593	2.20E-09
	NA	Cbez@TRINITY_DN2821_c0_g1_i1_p2	GINS2	3.348237	0.005938
	NA	Cbez@TRINITY_DN2559_c0_g1_i1_p1	NA	3.302484	0.001957
	g10669.t1	Cbez@TRINITY_DN2393_c0_g1_i1_p1	Ipk2	3.269241	0.002821
	g8910.t1	Cbez@TRINITY_DN8710_c1_g1_i5_p1	Pde6	3.256093	0.021395
	g580.t1	Cbez@TRINITY_DN9220_c0_g1_i2_p1	lid	3.240932	0.001065
	g2327.t1	Cbez@TRINITY_DN4797_c0_g1_i1_p1	CG11906	3.213159	0.025682
	g11710.t1	Cbez@TRINITY_DN20410_c0_g1_i1_p1	Rcd-1	3.16248	0.014113
	g20723.t1	Cbez@TRINITY_DN399_c1_g1_i1_p1	csul	3.108171	2.48E-05
	g8738.t1	Cbez@TRINITY_DN2148_c0_g1_i1_p1	Rcc1	3.085104	0.011648
	g15708.t1	Cbez@TRINITY_DN18422_c0_g2_i1_p1	Hip14	3.04694	0.006657
	g5099.t1	Cbez@TRINITY_DN5875_c0_g1_i4_p1	CG16896	3.046889	0.003786
	g6630.t1	Cbez@TRINITY_DN2231_c0_g1_i1_p1	step	3.043567	0.034805
	g4633.t1	Cbez@TRINITY_DN2953_c0_g2_i1_p1	CG2116	3.014247	0.042547
	g17668.t1	Cbez@TRINITY_DN7757_c0_g1_i1_p1	CG7384	2.987946	0.004718
	g8056.t1	Cbez@TRINITY_DN2092_c0_g1_i4_p1	CG31064	2.984628	0.010688
	g4759.t1	Cbez@TRINITY_DN1424_c0_g2_i1_p1	Ssk	2.917542	0.018693
	g10874.t1	Cbez@TRINITY_DN1699_c0_g1_i1_p2	Nha1	2.905529	0.000282
	g17139.t1	Cbez@TRINITY_DN3203_c0_g1_i1_p1	Parp	2.881442	0.017318
	g11672.t1	Cbez@TRINITY_DN6889_c0_g1_i4_p1	CG11263	2.840116	0.039247
	g17080.t1	Cbez@TRINITY_DN1919_c0_g1_i1_p1	spel1	2.838764	0.015828
	g18889.t1	Cbez@TRINITY_DN6057_c0_g1_i2_p1	CG15443	2.828995	0.037775
	g3603.t1	Cbez@TRINITY_DN4789_c0_g1_i1_p1	CG6479	2.82453	0.04862
	g17131.t1	Cbez@TRINITY_DN1069_c0_g1_i3_p1	hyd	2.812047	0.026123
	g4412.t1	Cbez@TRINITY_DN3605_c0_g1_i1_p1	CG13492	2.803698	0.049613
	g4926.t2	Cbez@TRINITY_DN3582_c0_g1_i2_p2	Grip84	2.797263	0.014137
	g9925.t1	Cbez@TRINITY_DN7326_c0_g1_i1_p1	CG18273	2.793152	0.017789
	g4869.t1	Cbez@TRINITY_DN10571_c0_g1_i1_p1	2023-08-03	2.775634	0.040465
	g13313.t1	Cbez@TRINITY_DN7632_c0_g1_i1_p1	Hexo2	2.767779	0.00411
	g12591.t1	Cbez@TRINITY_DN6573_c1_g1_i2_p1	Plzf	2.763129	0.000186
	g9420.t1	Cbez@TRINITY_DN27811_c0_g1_i1_p1	Ublcp1	2.760097	0.004958
	g14384.t1	Cbez@TRINITY_DN551_c3_g1_i2_p1	phol	2.714078	0.030131
	g6389.t1	Cbez@TRINITY_DN3314_c2_g1_i1_p1	Myt1	2.709467	0.026992
	g20325.t1	Cbez@TRINITY_DN3980_c2_g1_i1_p1	pbl	2.708893	0.033064
	g7251.t1	Cbez@TRINITY_DN4769_c0_g1_i1_p1	Cdc23	2.699733	0.03238
	g16668.t1	Cbez@TRINITY_DN15664_c0_g1_i1_p1	CG14803	2.626727	0.002869
	g13067.t1	Cbez@TRINITY_DN6844_c0_g2_i1_p1	spn-E	2.620993	0.002917
	g9540.t1	Cbez@TRINITY_DN7812_c0_g1_i1_p1	lds	2.612899	0.042761
	g2535.t1	Cbez@TRINITY_DN2904_c0_g1_i1_p1	TAF1C-like	2.608212	0.01549
	g20314.t1	Cbez@TRINITY_DN5485_c0_g1_i2_p1	Hn	2.584868	0.016078
	g13855.t1	Cbez@TRINITY_DN6167_c0_g1_i1_p1	G9a	2.539937	0.01549
	g6973.t1	Cbez@TRINITY_DN3147_c0_g1_i1_p1	mus304	2.523328	0.012425
	g10870.t1	Cbez@TRINITY_DN1084_c0_g1_i2_p1	myo	2.502232	0.033582
	g12350.t1	Cbez@TRINITY_DN6670_c0_g1_i1_p1	CG3812	2.49526	0.00573
	g8544.t1	Cbez@TRINITY_DN298_c1_g1_i2_p1	Caf1	2.47861	0.011709
	g4938.t1	Cbez@TRINITY_DN2127_c1_g1_i1_p1	CG4078	2.447765	9.66E-05
	g12762.t1	Cbez@TRINITY_DN3038_c0_g3_i1_p1	oaf	2.445661	0.042843
	g18782.t1	Cbez@TRINITY_DN247_c0_g1_i1_p1	RfC3	2.425771	0.038705
	g2258.t1	Cbez@TRINITY_DN3456_c1_g1_i4_p1	CG11807	2.413584	1.70E-05
	g6364.t1	Cbez@TRINITY_DN19797_c0_g1_i4_p1	inc	2.392416	0.022386
	g19307.t1	Cbez@TRINITY_DN2714_c0_g1_i1_p1	CG18600	2.389325	0.040664
	g6337.t1	Cbez@TRINITY_DN5005_c0_g1_i1_p1	Nup107	2.388685	0.044107
	g862.t1	Cbez@TRINITY_DN1828_c0_g1_i1_p1	PCID2	2.383398	0.007287
	g14814.t1	Cbez@TRINITY_DN1437_c0_g1_i2_p1	tej	2.37774	0.000178
	g13315.t1	Cbez@TRINITY_DN7497_c0_g1_i1_p1	fu	2.3632	0.024562
	g16908.t1	Cbez@TRINITY_DN8746_c0_g1_i1_p1	CG12325	2.351796	0.022305
	g13092.t1	Cbez@TRINITY_DN2280_c0_g1_i2_p1	CG7183	2.335248	0.021395
	g12607.t1	Cbez@TRINITY_DN1809_c0_g1_i3_p1	CG7154	2.327133	0.007857
	g12038.t1	Cbez@TRINITY_DN4158_c0_g1_i1_p1	CG31156	2.319602	0.047058
	NA	Cbez@TRINITY_DN572_c0_g1_i4_p3	NA	2.311341	2.56E-05
	g11318.t1	Cbez@TRINITY_DN125_c0_g1_i1_p1	CG33332	2.311218	0.042281
	g6393.t1	Cbez@TRINITY_DN10175_c0_g1_i1_p1	ida	2.295473	0.024213
	g3622.t1	Cbez@TRINITY_DN3653_c0_g1_i1_p1	CG14711	2.280954	0.003481
	NA	Cbez@TRINITY_DN2616_c0_g1_i1_p1	C4orf27	2.265648	0.002961
	g12149.t1	Cbez@TRINITY_DN3339_c0_g1_i1_p1	CG9203	2.261983	0.023013
	g906.t1	Cbez@TRINITY_DN2072_c0_g1_i2_p1	CG9723	2.245672	0.015497
	g20774.t1	Cbez@TRINITY_DN2261_c0_g1_i1_p1	CG15141	2.244246	0.020011
	g11796.t1	Cbez@TRINITY_DN2728_c0_g2_i3_p1	CG30020	2.241574	0.000223
	g21040.t1	Cbez@TRINITY_DN3531_c2_g1_i2_p1	CG9747	2.226177	0.025491
	g415.t1	Cbez@TRINITY_DN4883_c0_g1_i1_p1	Eph	2.225656	0.02876
	g13056.t1	Cbez@TRINITY_DN8865_c0_g1_i6_p1	babo	2.223888	8.19E-05
	g2123.t1	Cbez@TRINITY_DN5933_c0_g3_i1_p1	Drep-4	2.218285	0.006244
	NA	Cbez@TRINITY_DN2955_c0_g1_i1_p1	NA	2.210411	0.001764
	g10783.t1	Cbez@TRINITY_DN36048_c0_g1_i1_p1	CG3548	2.20883	0.000804
	g11016.t1	Cbez@TRINITY_DN3530_c0_g1_i2_p1	unk	2.2006	0.021897
	g16060.t1	Cbez@TRINITY_DN19310_c0_g1_i2_p1	CG13001	2.183452	0.029361
	g20808.t1	Cbez@TRINITY_DN4063_c0_g1_i1_p1	WDR79	2.161515	0.00211
	g9770.t1	Cbez@TRINITY_DN6715_c0_g1_i1_p1	CG11436	2.157962	0.001466
	g6709.t1	Cbez@TRINITY_DN4565_c4_g1_i1_p1	lin	2.143133	0.012079
	g14630.t1	Cbez@TRINITY_DN4741_c0_g1_i2_p2	CG8027	2.141634	0.012688
	g4407.t1	Cbez@TRINITY_DN5587_c0_g1_i1_p1	vimar	2.14021	0.00618
	g10544.t1	Cbez@TRINITY_DN1481_c1_g1_i1_p1	Ranbp9	2.12621	0.026592
	g14162.t1	Cbez@TRINITY_DN563_c0_g1_i1_p1	LBR	2.07807	0.03391
	g12521.t1	Cbez@TRINITY_DN11696_c0_g1_i1_p1	SMC5	2.077899	0.000522
	g15462.t1	Cbez@TRINITY_DN516_c0_g1_i1_p2	CG6356	2.07304	0.008787
	g16345.t1	Cbez@TRINITY_DN284_c0_g1_i5_p1	Rb97D	2.06293	7.76E-12
	g1220.t1	Cbez@TRINITY_DN375_c0_g1_i1_p1	CG9987	2.059326	0.001548
	g15182.t1	Cbez@TRINITY_DN424_c0_g2_i3_p1	Top2	2.053931	0.043854
	g1470.t1	Cbez@TRINITY_DN3663_c1_g2_i1_p1	Iswi	2.052492	0.037975
	g8557.t1	Cbez@TRINITY_DN1260_c0_g1_i2_p1	Cctgamma	2.040478	5.41E-12
	g20476.t1	Cbez@TRINITY_DN5552_c0_g1_i1_p1	Opbp	2.008969	0.044072
	g1617.t1	Cbez@TRINITY_DN3820_c1_g3_i2_p1	CG8388	2.000622	0.005774
	g14126.t1	Cbez@TRINITY_DN5100_c0_g1_i2_p1	mus201	1.985793	0.008131
	g9995.t1	Cbez@TRINITY_DN2026_c0_g1_i1_p1	Galphai	1.976471	0.020677
	g184.t1	Cbez@TRINITY_DN587_c1_g1_i1_p1	CG16833	1.974213	0.029585
	g990.t1	Cbez@TRINITY_DN2698_c0_g1_i2_p1	kz	1.954943	0.002409
	g17802.t1	Cbez@TRINITY_DN3944_c0_g4_i1_p1	l(2)35Bc	1.930898	0.020286
	g1681.t1	Cbez@TRINITY_DN216_c0_g1_i1_p1	CG2218	1.930658	0.034113
	NA	Cbez@TRINITY_DN3264_c0_g1_i1_p1	NA	1.928415	1.40E-06
	NA	Cbez@TRINITY_DN2887_c0_g1_i1_p1	NA	1.920888	0.002052
	g15071.t1	Cbez@TRINITY_DN3235_c0_g1_i4_p1	CG5626	1.915012	0.018546
	g9205.t1	Cbez@TRINITY_DN2905_c0_g1_i1_p1	thoc6	1.903814	0.02681
	g19511.t1	Cbez@TRINITY_DN4276_c0_g1_i1_p1	PGAP5	1.890154	0.021622
	g18539.t1	Cbez@TRINITY_DN542_c0_g1_i1_p2	CG31643	1.875932	0.024147
	g12206.t1	Cbez@TRINITY_DN3922_c0_g4_i2_p1	shu	1.874824	0.049114
	g13199.t1	Cbez@TRINITY_DN1108_c0_g1_i2_p1	FK506-bp1	1.873856	0.046293
	g10990.t1	Cbez@TRINITY_DN2226_c0_g1_i1_p1	Vps16B	1.869952	0.016458
	g2610.t1	Cbez@TRINITY_DN767_c0_g1_i2_p1	CG1552	1.863168	0.010509
	g20203.t1	Cbez@TRINITY_DN3891_c0_g1_i1_p1	CG13096	1.859869	0.029585
	g7937.t1	Cbez@TRINITY_DN3837_c0_g1_i1_p1	CG8366	1.856195	0.040744
	g11566.t1	Cbez@TRINITY_DN1331_c0_g1_i1_p1	CG9135	1.834526	0.019449
	g8365.t1	Cbez@TRINITY_DN3312_c0_g1_i1_p1	CG7872	1.818358	0.004173
	g138.t1	Cbez@TRINITY_DN1197_c0_g1_i1_p1	CG34394	1.797199	0.008882
	g18237.t1	Cbez@TRINITY_DN4843_c0_g1_i3_p1	p53	1.792196	0.037323
	g7266.t1	Cbez@TRINITY_DN4682_c0_g1_i1_p1	bru	1.772786	0.004727
	g15235.t1	Cbez@TRINITY_DN9869_c1_g1_i1_p1	elgi	1.763425	0.012619
	g9522.t1	Cbez@TRINITY_DN4159_c0_g1_i1_p1	S6k	1.758954	0.04862
	g18050.t1	Cbez@TRINITY_DN2133_c0_g1_i1_p1	CG5149	1.748087	0.007725
	g4516.t1	Cbez@TRINITY_DN2410_c3_g1_i1_p1	CG7785	1.728691	0.010759
	g13694.t1	Cbez@TRINITY_DN6540_c0_g1_i1_p1	CG32786	1.725803	0.038239
	g20696.t1	Cbez@TRINITY_DN2327_c0_g2_i1_p1	CG17337	1.721163	0.032988
	g1201.t1	Cbez@TRINITY_DN2100_c0_g2_i1_p1	MRG15	1.698857	0.043647
	g19498.t1	Cbez@TRINITY_DN3591_c0_g1_i1_p1	Cep97	1.69742	0.019113
	g20880.t1	Cbez@TRINITY_DN2353_c0_g2_i2_p1	GABPI	1.69553	0.046979
	g16723.t1	Cbez@TRINITY_DN1778_c0_g1_i1_p1	Bap60	1.691111	0.02689
	g4041.t2	Cbez@TRINITY_DN9125_c0_g1_i3_p1	CG11241	1.680396	0.031985
	g20209.t1	Cbez@TRINITY_DN1356_c0_g1_i4_p1	qm	1.65805	0.041794
	g12570.t1	Cbez@TRINITY_DN9409_c0_g2_i1_p1	Rpp30	1.652987	0.011297
	g17194.t1	Cbez@TRINITY_DN3340_c0_g1_i1_p1	CG33172	1.641126	1.98E-06
	g7264.t1	Cbez@TRINITY_DN2254_c0_g1_i1_p1	Zw10	1.640883	0.000345
	g11621.t1	Cbez@TRINITY_DN4917_c2_g1_i2_p1	CG3071	1.640629	0.007522
	g13408.t1	Cbez@TRINITY_DN2487_c0_g1_i1_p1	Syx18	1.639726	0.000645
	g19688.t1	Cbez@TRINITY_DN2469_c0_g2_i3_p1	krz	1.63939	0.00298
	g16612.t1	Cbez@TRINITY_DN8272_c0_g1_i1_p1	xit	1.632835	0.043772
	g14782.t1	Cbez@TRINITY_DN4944_c0_g1_i1_p1	mr	1.631941	0.031985
	g18406.t1	Cbez@TRINITY_DN486_c1_g1_i2_p1	CG7185	1.631887	0.001899
	g11806.t2	Cbez@TRINITY_DN765_c0_g1_i2_p1	trpl	1.621843	0.022386
	g12477.t1	Cbez@TRINITY_DN1645_c0_g1_i3_p1	fax	1.614441	9.08E-06
	NA	Cbez@TRINITY_DN2493_c0_g2_i1_p1	NA	1.612885	0.009272
	g16289.t1	Cbez@TRINITY_DN3680_c0_g1_i2_p1	zf30C	1.611551	0.038678
	g11867.t1	Cbez@TRINITY_DN2489_c0_g1_i1_p1	CG11030	1.58351	0.020011
	g14726.t1	Cbez@TRINITY_DN1610_c0_g1_i1_p1	CG12128	1.575632	0.044479
	g13482.t1	Cbez@TRINITY_DN5719_c0_g1_i1_p1	CG31935	1.570783	0.012855
	g8725.t1	Cbez@TRINITY_DN4937_c0_g1_i1_p1	smid	1.563023	0.040664
	NA	Cbez@TRINITY_DN49913_c0_g1_i1_p1	SNRPD1	1.5617	0.034105
	g20553.t1	Cbez@TRINITY_DN9461_c0_g1_i2_p1	CG31523	1.550476	0.028775
	g12891.t1	Cbez@TRINITY_DN1166_c0_g1_i1_p1	CG10949	1.536932	0.046157
	g10687.t1	Cbez@TRINITY_DN2270_c0_g1_i3_p1	Myb	1.523554	0.038705
	g2912.t1	Cbez@TRINITY_DN10492_c0_g2_i7_p1	Utx	1.522793	0.008398
	g8845.t1	Cbez@TRINITY_DN943_c0_g1_i15_p1	Rox8	1.519707	0.011718
	g3437.t1	Cbez@TRINITY_DN1726_c0_g1_i1_p1	RpIII128	1.494961	2.57E-06
	g11857.t1	Cbez@TRINITY_DN3072_c0_g1_i1_p1	CG3542	1.492325	0.047991
	g14277.t2	Cbez@TRINITY_DN4049_c1_g2_i2_p1	bdg	1.486463	0.043772
	g15872.t1	Cbez@TRINITY_DN4525_c1_g1_i5_p1	Fsn	1.486147	0.007132
	g3629.t1	Cbez@TRINITY_DN3672_c0_g1_i1_p1	Irbp	1.481848	0.020011
	g13122.t1	Cbez@TRINITY_DN551_c0_g2_i1_p1	ebi	1.472094	0.039542
	g19549.t1	Cbez@TRINITY_DN4397_c0_g1_i1_p1	ApepP	1.468135	9.54E-05
	g14961.t1	Cbez@TRINITY_DN2579_c0_g1_i2_p1	ImpL3	1.462945	0.047991
	g3438.t1	Cbez@TRINITY_DN3210_c0_g1_i1_p1	omd	1.453977	0.001024
	g15255.t1	Cbez@TRINITY_DN107_c0_g1_i7_p1	CG8783	1.443897	0.000577
	g15190.t1	Cbez@TRINITY_DN1961_c0_g1_i1_p1	La	1.443494	0.00573
	g2796.t1	Cbez@TRINITY_DN2966_c0_g1_i2_p1	Dgkepsilon	1.443161	0.002472
	g10606.t1	Cbez@TRINITY_DN2938_c0_g1_i1_p1	CG3876	1.41067	0.034877
	g17664.t1	Cbez@TRINITY_DN9431_c0_g1_i1_p1	CG6388	1.402344	0.012691
	g2303.t1	Cbez@TRINITY_DN4218_c0_g1_i1_p1	ste24a	1.397521	0.015325
	g16732.t1	Cbez@TRINITY_DN1373_c0_g1_i1_p1	usp	1.39686	0.010538
	g7168.t1	Cbez@TRINITY_DN6505_c0_g1_i1_p1	ric8a	1.387505	0.00012
	g13454.t1	Cbez@TRINITY_DN1822_c0_g1_i1_p1	Cas	1.382344	0.031876
	g16401.t1	Cbez@TRINITY_DN4985_c3_g2_i2_p1	CG14971	1.325085	0.033472
	g2978.t1	Cbez@TRINITY_DN78_c2_g1_i3_p1	lig3	1.294721	0.007502
	g4982.t1	Cbez@TRINITY_DN188_c0_g1_i2_p1	Ars2	1.280581	0.026182
	g1592.t1	Cbez@TRINITY_DN25849_c0_g1_i1_p1	ast	1.278753	0.000871
	g8245.t1	Cbez@TRINITY_DN77_c0_g2_i1_p1	Cct1	1.275444	0.007245
	g21202.t1	Cbez@TRINITY_DN412_c0_g1_i2_p1	Slip1	1.250016	0.033626
	g6555.t1	Cbez@TRINITY_DN695_c0_g1_i1_p1	CG14478	1.229085	0.048156
	g10665.t1	Cbez@TRINITY_DN723_c1_g1_i1_p1	CG1812	1.222306	0.032035
	g3473.t1	Cbez@TRINITY_DN6579_c1_g1_i1_p1	Hpr1	1.195779	0.009839
	g212.t1	Cbez@TRINITY_DN5070_c0_g1_i1_p1	CG1518	1.165504	0.025226
	g14226.t1	Cbez@TRINITY_DN7124_c0_g1_i1_p1	shark	1.162533	0.028461
	g12715.t2	Cbez@TRINITY_DN258_c0_g1_i1_p1	sky	1.144518	0.02
	g7014.t1	Cbez@TRINITY_DN17206_c0_g1_i1_p1	Hr96	1.119838	0.034023
	g1732.t1	Cbez@TRINITY_DN21855_c0_g1_i2_p1	CG7358	1.113314	0.004885
	g254.t1	Cbez@TRINITY_DN3407_c0_g1_i1_p1	CG9467	1.085372	0.029021
	g12968.t1	Cbez@TRINITY_DN584_c0_g1_i1_p1	lost	1.079402	0.000314
	g8987.t1	Cbez@TRINITY_DN3710_c0_g1_i1_p1	pll	1.060155	0.021924
	g6505.t1	Cbez@TRINITY_DN2273_c0_g1_i1_p1	TBPH	1.022784	0.006465
	g11558.t1	Cbez@TRINITY_DN3682_c0_g2_i1_p1	mtm	0.993167	0.028775
	g12306.t1	Cbez@TRINITY_DN709_c0_g1_i1_p1	Aats-ala	0.990945	0.037926
	g16801.t1	Cbez@TRINITY_DN2783_c0_g1_i2_p1	GC1	0.918067	0.035658
	g6314.t1	Cbez@TRINITY_DN7021_c0_g1_i1_p1	CG9062	0.893228	0.018476
	g11403.t1	Cbez@TRINITY_DN595_c0_g2_i3_p1	RhoGAP68F	0.862542	0.037975
	g1500.t1	Cbez@TRINITY_DN4247_c0_g1_i4_p1	stmA	-0.64762	0.018241
	NA	Cbez@TRINITY_DN4232_c0_g1_i3_p1	SLC25A10	-0.7079	0.035577
	g17480.t1	Cbez@TRINITY_DN4027_c0_g1_i2_p1	Moca-cyp	-0.72561	0.026992
	g2650.t1	Cbez@TRINITY_DN361_c3_g1_i4_p3	Gdi	-0.72732	0.005168
	g3232.t1	Cbez@TRINITY_DN13575_c1_g1_i4_p1	CG6841	-0.77289	0.015661
	g10342.t1	Cbez@TRINITY_DN114_c1_g1_i4_p1	Trxr-1	-0.78462	0.012576
	g6515.t1	Cbez@TRINITY_DN3662_c0_g1_i1_p1	Ext2	-0.81332	0.029936
	g5351.t1	Cbez@TRINITY_DN10526_c0_g1_i2_p3	Tgs1	-0.82646	0.029525
	g19141.t1	Cbez@TRINITY_DN2046_c0_g1_i1_p1	Ras85D	-0.86161	0.009529
	g3884.t1	Cbez@TRINITY_DN1650_c0_g1_i1_p1	Mtch	-0.87489	0.048952
	g19851.t1	Cbez@TRINITY_DN1192_c0_g1_i1_p1	eff	-0.87497	0.049613
	g6012.t1	Cbez@TRINITY_DN585_c0_g1_i10_p1	Aps	-0.88707	0.048122
	g3460.t1	Cbez@TRINITY_DN3244_c0_g1_i1_p1	Irp-1B	-0.894	0.01753
	g15510.t1	Cbez@TRINITY_DN4605_c0_g1_i1_p1	CG7837	-0.90174	0.049613
	g13636.t1	Cbez@TRINITY_DN1399_c0_g1_i6_p1	shep	-0.91826	0.02446
	NA	Cbez@TRINITY_DN7128_c0_g1_i5_p1	FHL2	-0.93381	0.003786
	g2806.t1	Cbez@TRINITY_DN156_c0_g4_i1_p1	kune	-0.95449	0.02446
	g18289.t1	Cbez@TRINITY_DN1813_c0_g1_i1_p1	Arp1	-0.96331	0.000105
	g6335.t1	Cbez@TRINITY_DN4474_c0_g1_i1_p1	CG6750	-0.96335	0.04658
	g2137.t1	Cbez@TRINITY_DN2505_c0_g2_i1_p1	Rab14	-0.97915	0.006555
	g4847.t1	Cbez@TRINITY_DN5027_c1_g1_i1_p1	CG5027	-0.98491	0.001939
	g9549.t1	Cbez@TRINITY_DN2347_c0_g1_i1_p1	Jafrac1	-1.00426	0.0292
	g17384.t1	Cbez@TRINITY_DN793_c2_g1_i13_p1	Cam	-1.02425	0.002235
	g19133.t1	Cbez@TRINITY_DN3462_c1_g3_i1_p1	GCC88	-1.0327	0.000496
	g2298.t1	Cbez@TRINITY_DN6023_c0_g1_i1_p1	CG6665	-1.04198	0.030991
	g10068.t1	Cbez@TRINITY_DN9829_c0_g1_i1_p1	Strip	-1.0537	0.002262
	g3425.t1	Cbez@TRINITY_DN1388_c3_g1_i2_p1	Gl	-1.05738	0.008007
	g1375.t1	Cbez@TRINITY_DN1375_c0_g2_i3_p1	CG2747	-1.05794	0.037789
	g20169.t1	Cbez@TRINITY_DN2804_c2_g1_i2_p1	alphaCOP	-1.08044	0.012425
	g6872.t3	Cbez@TRINITY_DN227_c0_g1_i3_p1	Rbp2	-1.08719	0.000332
	g5406.t1	Cbez@TRINITY_DN1206_c0_g1_i1_p1	CG1311	-1.08922	0.049487
	g16639.t1	Cbez@TRINITY_DN5457_c0_g1_i1_p1	Mer	-1.1162	0.021755
	g5736.t1	Cbez@TRINITY_DN15795_c1_g1_i2_p1	Ptpmeg	-1.15743	0.038978
	g13832.t1	Cbez@TRINITY_DN40762_c0_g1_i1_p1	CG5902	-1.16654	0.006496
	g17496.t1	Cbez@TRINITY_DN644_c2_g1_i1_p1	UbcE2M	-1.20921	0.01549
	g15815.t1	Cbez@TRINITY_DN530_c1_g1_i1_p1	CG4612	-1.20996	0.003763
	NA	Cbez@TRINITY_DN3609_c1_g1_i2_p1	IRF2BP2	-1.22613	0.04555
	g2996.t1	Cbez@TRINITY_DN10371_c0_g1_i1_p1	ird1	-1.22956	0.022751
	g14099.t1	Cbez@TRINITY_DN4746_c0_g1_i1_p1	CSN5	-1.24226	0.017863
	g6563.t1	Cbez@TRINITY_DN13636_c0_g1_i1_p2	CG7686	-1.24688	0.00665
	g17464.t1	Cbez@TRINITY_DN4327_c1_g1_i1_p1	CG18766	-1.25912	0.000111
	g14614.t1	Cbez@TRINITY_DN5271_c0_g1_i1_p2	Vps20	-1.26277	0.013535
	g2297.t1	Cbez@TRINITY_DN6965_c0_g1_i1_p1	CG8321	-1.2754	0.029525
	g19354.t1	Cbez@TRINITY_DN23874_c0_g1_i1_p1	APP-BP1	-1.28336	0.047854
	g1997.t1	Cbez@TRINITY_DN4724_c1_g1_i3_p1	CG43780	-1.28777	0.030327
	g16683.t1	Cbez@TRINITY_DN10760_c0_g1_i2_p1	cold	-1.30403	0.038711
	g19504.t1	Cbez@TRINITY_DN2546_c0_g1_i1_p1	CG10602	-1.31917	0.025542
	g6756.t1	Cbez@TRINITY_DN6737_c0_g1_i2_p1	mal	-1.3229	0.011806
	g3687.t1	Cbez@TRINITY_DN5274_c0_g1_i2_p1	Ent2	-1.33563	0.008238
	g12129.t1	Cbez@TRINITY_DN983_c0_g2_i1_p1	Tom40	-1.34763	0.004886
	NA	Cbez@TRINITY_DN4167_c0_g1_i1_p1	EIF3K	-1.35702	0.019354
	g6549.t1	Cbez@TRINITY_DN6382_c0_g1_i1_p1	qkr58E-2	-1.35912	0.0054
	NA	Cbez@TRINITY_DN762_c0_g1_i3_p1	BCAP31	-1.35981	0.039932
	NA	Cbez@TRINITY_DN3741_c0_g1_i4_p3	NA	-1.36292	0.00057
	g13714.t1	Cbez@TRINITY_DN11378_c0_g1_i1_p2	CG11655	-1.36633	0.018585
	g20445.t1	Cbez@TRINITY_DN1774_c0_g1_i1_p1	RpL21	-1.36679	0.016863
	g12669.t1	Cbez@TRINITY_DN2632_c0_g1_i2_p1	CG10639	-1.37866	0.040608
	g4471.t1	Cbez@TRINITY_DN317_c0_g1_i1_p2	CG14671	-1.39837	0.027256
	g14896.t1	Cbez@TRINITY_DN1112_c0_g2_i5_p1	RpL34b	-1.40098	0.02563
	NA	Cbez@TRINITY_DN54473_c0_g1_i1_p1	NA	-1.40256	0.042547
	g7508.t1	Cbez@TRINITY_DN849_c0_g1_i2_p1	Irk2	-1.40763	0.04525
	g473.t1	Cbez@TRINITY_DN64129_c0_g1_i1_p1	sgll	-1.43394	0.039655
	g11184.t1	Cbez@TRINITY_DN3368_c1_g1_i1_p1	Rab1	-1.43453	0.000156
	g19105.t1	Cbez@TRINITY_DN6197_c0_g1_i1_p1	Nab2	-1.43666	0.016765
	g15902.t1	Cbez@TRINITY_DN5148_c0_g1_i1_p1	trbd	-1.43862	0.004812
	NA	Cbez@TRINITY_DN2751_c0_g1_i1_p2	NA	-1.44663	0.005062
	g2894.t1	Cbez@TRINITY_DN9448_c0_g1_i2_p1	CG4908	-1.46296	0.049033
	g8655.t1	Cbez@TRINITY_DN3824_c0_g1_i3_p1	RpL26	-1.46849	0.010075
	NA	Cbez@TRINITY_DN1804_c0_g2_i2_p1	NA	-1.47188	0.037895
	g1517.t1	Cbez@TRINITY_DN1818_c3_g1_i1_p1	CG3394	-1.47267	0.031329
	g10278.t1	Cbez@TRINITY_DN1615_c0_g1_i1_p1	Vps28	-1.47407	0.008768
	g222.t1	Cbez@TRINITY_DN2815_c0_g1_i2_p1	Xe7	-1.48681	0.000648
	g1582.t1	Cbez@TRINITY_DN7762_c0_g1_i2_p1	CG3077	-1.49036	0.006464
	g6945.t1	Cbez@TRINITY_DN3410_c0_g1_i1_p1	Tpc1	-1.49261	0.010139
	g9857.t1	Cbez@TRINITY_DN5766_c0_g1_i1_p1	Sucb	-1.50775	0.024581
	g16043.t1	Cbez@TRINITY_DN2707_c0_g1_i5_p2	CG10103	-1.51249	0.028456
	g8728.t1	Cbez@TRINITY_DN1564_c0_g1_i1_p1	Sc2	-1.51869	0.016078
	g13224.t1	Cbez@TRINITY_DN63747_c0_g1_i1_p1	CG9922	-1.54714	0.043496
	g218.t1	Cbez@TRINITY_DN6065_c0_g1_i1_p1	CG15365	-1.55369	0.007856
	g11811.t1	Cbez@TRINITY_DN1689_c0_g1_i4_p1	bbc	-1.55449	3.68E-05
	g12041.t1	Cbez@TRINITY_DN4752_c0_g1_i1_p1	Vha26	-1.55836	0.006124
	g14460.t1	Cbez@TRINITY_DN1987_c0_g1_i1_p1	CG32278	-1.55949	0.035777
	NA	Cbez@TRINITY_DN1079_c0_g1_i1_p2	CLASRP	-1.56091	0.039563
	g8174.t1	Cbez@TRINITY_DN60201_c0_g1_i1_p1	RpL14	-1.5712	0.035212
	g8654.t1	Cbez@TRINITY_DN8938_c0_g1_i1_p1	CG7519	-1.60496	0.045341
	g16415.t1	Cbez@TRINITY_DN36086_c0_g1_i1_p1	Txl	-1.62169	0.039189
	g1511.t1	Cbez@TRINITY_DN2952_c1_g1_i1_p1	CG31743	-1.63011	0.037975
	g9415.t1	Cbez@TRINITY_DN3952_c0_g1_i1_p1	CG6218	-1.63553	0.012425
	g6675.t1	Cbez@TRINITY_DN203_c0_g1_i4_p1	msta	-1.6574	0.048228
	g18936.t1	Cbez@TRINITY_DN201_c6_g1_i1_p1	CG8839	-1.6606	0.000204
	g19176.t1	Cbez@TRINITY_DN17918_c0_g1_i1_p1	nAChRbeta2	-1.66199	0.045268
	NA	Cbez@TRINITY_DN846_c0_g1_i1_p1	NA	-1.67007	0.005774
	g4944.t1	Cbez@TRINITY_DN870_c0_g1_i1_p1	prtp	-1.67071	0.048924
	NA	Cbez@TRINITY_DN2813_c0_g1_i2_p2	NA	-1.68107	0.005558
	g21067.t1	Cbez@TRINITY_DN2208_c0_g1_i1_p2	CG5721	-1.6814	0.000864
	g599.t1	Cbez@TRINITY_DN1165_c0_g1_i1_p1	CG40042	-1.69039	0.002795
	g433.t1	Cbez@TRINITY_DN2840_c0_g1_i1_p1	porin	-1.69512	0.038705
	g19624.t1	Cbez@TRINITY_DN2995_c0_g1_i1_p1	SP1173	-1.69655	0.049613
	g1390.t1	Cbez@TRINITY_DN3777_c1_g2_i1_p1	fng	-1.69726	0.049613
	g19704.t1	Cbez@TRINITY_DN1594_c0_g1_i3_p1	wal	-1.69738	0.000147
	g2049.t1	Cbez@TRINITY_DN40834_c0_g1_i1_p1	Scgbeta	-1.71353	0.014896
	NA	Cbez@TRINITY_DN1824_c0_g1_i1_p2	NA	-1.71562	0.005203
	g4967.t1	Cbez@TRINITY_DN2804_c1_g2_i3_p1	CG1640	-1.72755	0.047489
	g5741.t1	Cbez@TRINITY_DN2284_c0_g1_i1_p1	Mipp1	-1.75693	0.012306
	g15413.t1	Cbez@TRINITY_DN1524_c0_g2_i3_p2	tsl	-1.75694	0.039441
	g14964.t1	Cbez@TRINITY_DN5906_c0_g1_i2_p1	CG5191	-1.75878	0.00384
	g8643.t1	Cbez@TRINITY_DN302_c0_g1_i3_p1	CG7841	-1.76473	0.002719
	g9875.t1	Cbez@TRINITY_DN17915_c0_g1_i6_p1	CG42709	-1.76928	0.000785
	g14786.t1	Cbez@TRINITY_DN4263_c0_g1_i1_p1	Phm	-1.78154	0.001284
	g306.t1	Cbez@TRINITY_DN2241_c0_g1_i3_p2	CG1969	-1.7939	0.001768
	g6526.t1	Cbez@TRINITY_DN1291_c0_g1_i3_p1	Alas	-1.80161	0.037926
	g18514.t1	Cbez@TRINITY_DN3919_c0_g1_i1_p1	CG10075	-1.8126	0.043756
	g2197.t1	Cbez@TRINITY_DN7243_c0_g1_i1_p1	cyc	-1.8152	0.000646
	g12993.t1	Cbez@TRINITY_DN5232_c0_g1_i1_p1	viaf	-1.82582	0.006219
	g20304.t1	Cbez@TRINITY_DN4085_c0_g1_i4_p1	Aprt	-1.83963	0.000625
	g13785.t1	Cbez@TRINITY_DN9706_c1_g1_i2_p2	mRpS25	-1.84363	0.006989
	NA	Cbez@TRINITY_DN4252_c0_g1_i1_p3	NA	-1.84815	0.015046
	NA	Cbez@TRINITY_DN1848_c0_g1_i1_p2	PSMA2	-1.85735	0.004163
	g9316.t1	Cbez@TRINITY_DN5043_c0_g1_i1_p1	l(2)k09913	-1.86487	0.034877
	g5944.t1	Cbez@TRINITY_DN1482_c1_g1_i1_p1	Cad99C	-1.87005	0.040664
	g10363.t1	Cbez@TRINITY_DN4996_c0_g1_i1_p1	Rpn12	-1.8727	0.022883
	g12858.t1	Cbez@TRINITY_DN650_c0_g1_i2_p1	UK114	-1.87366	0.029581
	g3531.t1	Cbez@TRINITY_DN4934_c0_g1_i1_p1	uzip	-1.87574	0.041946
	g20916.t1	Cbez@TRINITY_DN610_c0_g1_i1_p1	mRpL35	-1.87599	0.043772
	NA	Cbez@TRINITY_DN3518_c0_g1_i1_p1	PSMD6	-1.88191	0.011666
	NA	Cbez@TRINITY_DN15670_c0_g1_i1_p1	PSMB1	-1.89143	0.003449
	g20879.t1	Cbez@TRINITY_DN2463_c0_g1_i1_p1	CG34150	-1.90495	0.043647
	NA	Cbez@TRINITY_DN953_c0_g1_i1_p1	SUCLG1	-1.9108	0.037939
	g4636.t1	Cbez@TRINITY_DN1598_c0_g2_i1_p1	Smox	-1.91241	0.018389
	g6037.t1	Cbez@TRINITY_DN12858_c0_g1_i1_p1	CG4942	-1.91565	0.003052
	g2544.t1	Cbez@TRINITY_DN13236_c0_g2_i1_p1	CG15890	-1.91628	0.00032
	NA	Cbez@TRINITY_DN5294_c1_g1_i1_p1	NA	-1.92685	0.035777
	g15246.t1	Cbez@TRINITY_DN9760_c0_g2_i2_p1	CG9372	-1.92885	0.015497
	g3241.t1	Cbez@TRINITY_DN2679_c0_g2_i1_p1	M6	-1.93217	0.041371
	g13209.t1	Cbez@TRINITY_DN3752_c0_g1_i1_p1	Cisd2	-1.94764	0.020011
	NA	Cbez@TRINITY_DN13158_c0_g1_i1_p1	Obp44a	-1.95562	0.000615
	NA	Cbez@TRINITY_DN4281_c0_g1_i1_p1	NA	-1.96679	0.027503
	g13930.t1	Cbez@TRINITY_DN4302_c0_g1_i1_p1	CG2453	-1.97231	0.001644
	g2317.t1	Cbez@TRINITY_DN1310_c0_g1_i1_p1	CG6543	-1.97619	0.005686
	g19769.t1	Cbez@TRINITY_DN1798_c2_g1_i3_p1	grk	-1.98043	0.041797
	g4868.t1	Cbez@TRINITY_DN1976_c0_g1_i4_p1	KrT95D	-1.98711	0.001217
	g869.t1	Cbez@TRINITY_DN6565_c0_g1_i1_p1	CG18508	-1.98773	0.000203
	g19000.t1	Cbez@TRINITY_DN19989_c0_g1_i1_p1	Patsas	-1.99291	0.000897
	g11097.t1	Cbez@TRINITY_DN6813_c1_g1_i3_p1	mav	-2.01787	0.004367
	g4824.t1	Cbez@TRINITY_DN4293_c0_g1_i3_p1	bbg	-2.02419	0.014646
	g14560.t1	Cbez@TRINITY_DN8789_c0_g2_i2_p1	Lrt	-2.02768	0.001466
	g13179.t1	Cbez@TRINITY_DN5466_c0_g1_i1_p1	CG10184	-2.02872	0.042723
	g16953.t1	Cbez@TRINITY_DN1245_c0_g2_i3_p1	CG7777	-2.03155	0.000289
	g14642.t1	Cbez@TRINITY_DN7319_c0_g1_i1_p1	blow	-2.03174	0.03218
	g20228.t1	Cbez@TRINITY_DN12538_c0_g1_i4_p1	Pxn	-2.04152	0.009463
	g2508.t1	Cbez@TRINITY_DN4154_c0_g1_i1_p1	Tpc1	-2.04196	0.028739
	g4879.t1	Cbez@TRINITY_DN6021_c2_g1_i2_p1	CG10176	-2.04636	0.007287
	NA	Cbez@TRINITY_DN1110_c0_g1_i1_p1	NA	-2.05919	0.013236
	NA	Cbez@TRINITY_DN7050_c0_g1_i1_p1	PSMB2	-2.06109	0.0125
	g4930.t1	Cbez@TRINITY_DN4561_c0_g1_i2_p2	lin-52	-2.07127	0.003728
	g18705.t1	Cbez@TRINITY_DN6163_c0_g1_i1_p1	CG11679	-2.07441	0.000133
	g18566.t1	Cbez@TRINITY_DN4576_c0_g1_i1_p1	mRpL18	-2.08033	0.008085
	g15516.t1	Cbez@TRINITY_DN4848_c0_g1_i2_p1	CG1750	-2.08442	0.042889
	g4422.t1	Cbez@TRINITY_DN6390_c0_g1_i1_p1	Hex-C	-2.08556	0.032643
	g14095.t1	Cbez@TRINITY_DN4888_c0_g1_i1_p1	CG14898	-2.09547	0.044661
	g10243.t1	Cbez@TRINITY_DN1569_c2_g1_i2_p1	Tie	-2.10629	0.020677
	g9305.t1	Cbez@TRINITY_DN25132_c0_g1_i1_p1	Snap29	-2.11875	0.000616
	g11306.t1	Cbez@TRINITY_DN864_c4_g1_i1_p1	CG8031	-2.13644	2.62E-09
	g7561.t1	Cbez@TRINITY_DN11678_c2_g1_i1_p1	Atg10	-2.17226	0.020556
	g11030.t1	Cbez@TRINITY_DN1970_c0_g1_i1_p1	CG7506	-2.17894	0.049033
	g2580.t1	Cbez@TRINITY_DN1114_c2_g1_i2_p1	dop	-2.18426	0.04525
	NA	Cbez@TRINITY_DN4043_c0_g1_i3_p1	NA	-2.18687	0.014666
	NA	Cbez@TRINITY_DN2978_c0_g2_i1_p1	PMPCB	-2.19962	0.016126
	NA	Cbez@TRINITY_DN4487_c1_g1_i3_p1	NA	-2.21346	0.003642
	g9631.t2	Cbez@TRINITY_DN3668_c1_g1_i1_p1	Sep4	-2.22247	0.001687
	g5451.t1	Cbez@TRINITY_DN5076_c0_g1_i1_p2	mRpS6	-2.24485	0.011921
	NA	Cbez@TRINITY_DN2099_c0_g1_i1_p1	NA	-2.2634	0.039189
	g1862.t1	Cbez@TRINITY_DN7246_c0_g1_i2_p1	miple	-2.26993	0.018093
	g13786.t1	Cbez@TRINITY_DN9706_c1_g1_i2_p1	CG14414	-2.27054	0.012576
	NA	Cbez@TRINITY_DN505_c2_g1_i3_p1	Inx2	-2.2806	3.62E-05
	NA	Cbez@TRINITY_DN3465_c0_g1_i1_p1	NA	-2.28247	0.004968
	g16781.t1	Cbez@TRINITY_DN8398_c0_g1_i1_p1	CG6398	-2.31989	0.009717
	g19145.t1	Cbez@TRINITY_DN27856_c0_g1_i1_p1	CG6126	-2.33266	6.07E-06
	g8680.t1	Cbez@TRINITY_DN28_c2_g1_i1_p1	CG7255	-2.33624	0.011998
	NA	Cbez@TRINITY_DN4325_c0_g3_i1_p1	NA	-2.35357	0.019242
	g4906.t1	Cbez@TRINITY_DN9416_c0_g1_i1_p1	Nox	-2.37499	0.004171
	g3324.t1	Cbez@TRINITY_DN1333_c1_g1_i4_p2	CG11110	-2.3906	0.0003
	g4549.t1	Cbez@TRINITY_DN12283_c0_g1_i4_p1	Drep-1	-2.39779	0.048632
	g7068.t1	Cbez@TRINITY_DN3208_c0_g1_i1_p1	cp309	-2.40037	0.031459
	g16372.t1	Cbez@TRINITY_DN3841_c0_g1_i1_p1	Mulk	-2.40918	0.002125
	g9200.t1	Cbez@TRINITY_DN21272_c0_g1_i1_p1	Vdup1	-2.41651	0.043765
	g13186.t1	Cbez@TRINITY_DN1876_c0_g1_i1_p1	ATPsyn-Cf6	-2.44595	0.040546
	g17144.t1	Cbez@TRINITY_DN1511_c0_g1_i8_p1	CG17698	-2.4472	1.13E-05
	g2150.t1	Cbez@TRINITY_DN8836_c0_g1_i1_p1	mmy	-2.46112	0.012213
	NA	Cbez@TRINITY_DN1259_c0_g1_i1_p1	NA	-2.4746	0.033705
	g17293.t1	Cbez@TRINITY_DN2285_c0_g1_i1_p1	CG3420	-2.4824	0.013674
	NA	Cbez@TRINITY_DN3263_c0_g1_i1_p1	NA	-2.49622	0.022471
	g1068.t1	Cbez@TRINITY_DN13433_c0_g1_i1_p1	CG2310	-2.50196	0.013284
	NA	Cbez@TRINITY_DN937_c0_g1_i1_p1	NA	-2.5131	0.01238
	g7458.t1	Cbez@TRINITY_DN4860_c0_g1_i1_p1	Pdh	-2.53608	0.039666
	NA	Cbez@TRINITY_DN13765_c0_g1_i1_p1	NA	-2.5379	0.017839
	g10733.t1	Cbez@TRINITY_DN5817_c0_g1_i1_p1	CG7460	-2.56723	0.008373
	g17299.t1	Cbez@TRINITY_DN2475_c0_g1_i2_p2	CG15908	-2.57055	0.023288
	g9938.t1	Cbez@TRINITY_DN21894_c0_g1_i3_p1	CG42673	-2.57236	0.023981
	g11807.t1	Cbez@TRINITY_DN503_c1_g1_i1_p2	sqa	-2.5734	0.04852
	g15703.t1	Cbez@TRINITY_DN10777_c0_g1_i1_p1	CG17026	-2.58166	0.001189
	g8658.t2	Cbez@TRINITY_DN1911_c1_g3_i3_p1	CG3961	-2.60726	0.025682
	g16833.t1	Cbez@TRINITY_DN2521_c0_g1_i1_p1	E(spl)mbeta-HLH	-2.65411	0.002908
	g15483.t1	Cbez@TRINITY_DN8_c4_g2_i1_p1	CG15506	-2.6685	0.020319
	g5861.t1	Cbez@TRINITY_DN19209_c0_g1_i1_p1	EndoG	-2.66875	0.000398
	g15370.t1	Cbez@TRINITY_DN2453_c0_g1_i4_p1	CG10352	-2.67364	0.003729
	g776.t1	Cbez@TRINITY_DN19910_c0_g1_i1_p1	b6	-2.68332	0.007502
	g12898.t1	Cbez@TRINITY_DN3973_c0_g1_i1_p1	Eogt	-2.69996	0.002341
	g1981.t1	Cbez@TRINITY_DN85_c0_g1_i1_p2	CG42319	-2.70048	0.04525
	g4532.t1	Cbez@TRINITY_DN4151_c0_g1_i1_p1	Pomp	-2.72392	0.000922
	g13788.t1	Cbez@TRINITY_DN13401_c0_g1_i1_p1	nmdyn-D6	-2.74062	0.033734
	g973.t1	Cbez@TRINITY_DN21983_c0_g1_i1_p1	arg	-2.7583	0.043756
	g14047.t1	Cbez@TRINITY_DN8954_c0_g1_i1_p1	CG13707	-2.76802	0.010269
	g1519.t1	Cbez@TRINITY_DN3095_c0_g1_i1_p3	CG12859	-2.80296	0.037895
	NA	Cbez@TRINITY_DN1489_c0_g1_i1_p2	NA	-2.82645	0.004554
	g18436.t1	Cbez@TRINITY_DN5304_c0_g1_i1_p1	CG13183	-2.82962	0.00618
	g13041.t1	Cbez@TRINITY_DN3008_c0_g1_i3_p1	CG9416	-2.84736	0.000221
	g5618.t1	Cbez@TRINITY_DN1759_c0_g1_i1_p1	CG2022	-2.85404	0.008379
	g17533.t1	Cbez@TRINITY_DN25081_c0_g1_i1_p1	CG14291	-2.85924	0.033274
	g3044.t2	Cbez@TRINITY_DN6418_c0_g1_i1_p1	CG3822	-2.87021	0.048952
	g17260.t1	Cbez@TRINITY_DN1874_c0_g1_i1_p1	levy	-2.87506	0.036324
	g4484.t1	Cbez@TRINITY_DN19321_c0_g3_i2_p1	CG31100	-2.87979	0.000648
	g10089.t1	Cbez@TRINITY_DN708_c0_g1_i4_p1	ckd	-2.90437	2.12E-06
	g10292.t1	Cbez@TRINITY_DN3409_c0_g1_i2_p1	Hydr1	-2.90855	6.75E-07
	NA	Cbez@TRINITY_DN7917_c0_g1_i1_p1	NA	-2.91735	0.009463
	NA	Cbez@TRINITY_DN2832_c2_g1_i2_p2	NA	-2.93091	0.0292
	g12357.t1	Cbez@TRINITY_DN69217_c0_g1_i1_p1	CG13365	-2.93289	0.030717
	g16603.t1	Cbez@TRINITY_DN28447_c0_g1_i1_p1	robo	-2.93683	0.010538
	g1057.t1	Cbez@TRINITY_DN420_c0_g1_i6_p1	Sar1	-2.94513	3.82E-06
	NA	Cbez@TRINITY_DN915_c0_g1_i1_p1	SUCLA2	-2.95533	1.61E-07
	g1899.t1	Cbez@TRINITY_DN2937_c2_g1_i1_p1	CG12895	-2.98529	0.014396
	NA	Cbez@TRINITY_DN6002_c0_g1_i1_p1	PRKD1	-3.02291	0.000324
	g19004.t1	Cbez@TRINITY_DN17482_c0_g1_i1_p1	Phae1	-3.04215	0.039542
	g14472.t1	Cbez@TRINITY_DN60109_c0_g1_i1_p1	CG42596	-3.0487	0.002834
	g14132.t1	Cbez@TRINITY_DN9323_c0_g1_i1_p1	Dh31	-3.07512	0.010109
	g6305.t1	Cbez@TRINITY_DN10963_c0_g1_i1_p1	Odc1	-3.08367	0.031413
	g7855.t2	Cbez@TRINITY_DN17_c0_g1_i1_p1	mtacp1	-3.1686	0.009073
	g10188.t1	Cbez@TRINITY_DN1901_c0_g1_i5_p1	CG9265	-3.1942	0.015427
	NA	Cbez@TRINITY_DN6188_c0_g1_i2_p3	NA	-3.21099	1.06E-16
	g7957.t1	Cbez@TRINITY_DN21280_c0_g1_i1_p1	CG3842	-3.21142	0.036206
	g662.t1	Cbez@TRINITY_DN6412_c0_g1_i2_p1	CG9444	-3.22172	0.00248
	g5339.t1	Cbez@TRINITY_DN6009_c0_g1_i1_p1	CG32354	-3.25398	4.02E-08
	g10001.t2	Cbez@TRINITY_DN6105_c0_g3_i8_p1	hipk	-3.27605	0.029595
	g12673.t1	Cbez@TRINITY_DN1322_c0_g1_i1_p1	CG10621	-3.28796	0.037227
	g9599.t1	Cbez@TRINITY_DN2192_c0_g1_i1_p1	CG14778	-3.29001	0.017839
	NA	Cbez@TRINITY_DN620_c0_g2_i3_p2	NA	-3.31679	0.005686
	g10619.t1	Cbez@TRINITY_DN12659_c0_g1_i1_p1	CG43861	-3.32843	0.013992
	g6996.t1	Cbez@TRINITY_DN45_c0_g1_i1_p1	CG7675	-3.3289	0.0002
	g7180.t1	Cbez@TRINITY_DN4502_c0_g1_i1_p1	Spat	-3.33343	0.028461
	NA	Cbez@TRINITY_DN678_c0_g1_i1_p1	NA	-3.36078	0.011895
	g2983.t1	Cbez@TRINITY_DN58863_c0_g1_i1_p1	CG33098	-3.36736	0.039607
	NA	Cbez@TRINITY_DN76_c2_g1_i1_p1	NA	-3.38659	0.000262
	g17584.t1	Cbez@TRINITY_DN1097_c0_g1_i1_p1	CG15515	-3.39124	0.033626
	g8731.t1	Cbez@TRINITY_DN16190_c0_g1_i1_p1	Cralbp	-3.4187	6.32E-06
	g4373.t1	Cbez@TRINITY_DN11556_c0_g1_i1_p1	CG10361	-3.42136	9.52E-05
	g2788.t1	Cbez@TRINITY_DN21419_c0_g1_i6_p2	Atg7	-3.44997	6.97E-10
	g16118.t1	Cbez@TRINITY_DN850_c0_g1_i6_p1	yellow-e	-3.45718	0.010202
	g1919.t1	Cbez@TRINITY_DN20121_c0_g1_i1_p1	CG8192	-3.51349	0.019361
	g6128.t1	Cbez@TRINITY_DN12623_c0_g1_i2_p1	CG9427	-3.55406	0.003766
	NA	Cbez@TRINITY_DN36125_c0_g1_i1_p2	NA	-3.55999	0.012167
	g2410.t1	Cbez@TRINITY_DN8233_c0_g2_i1_p1	CG2121	-3.61792	0.015249
	g8941.t1	Cbez@TRINITY_DN3144_c0_g1_i2_p1	CG17919	-3.65589	0.016614
	g12162.t1	Cbez@TRINITY_DN5716_c0_g1_i1_p1	CG34382	-3.67386	0.04525
	g19501.t1	Cbez@TRINITY_DN3274_c1_g1_i1_p1	CG33120	-3.72273	0.000326
	g11339.t1	Cbez@TRINITY_DN7642_c1_g2_i1_p1	CG33514	-3.72535	0.038816
	g11595.t1	Cbez@TRINITY_DN41232_c0_g1_i1_p1	CG32647	-3.72725	0.000469
	NA	Cbez@TRINITY_DN332_c0_g1_i2_p1	TpnCIIIa	-3.72876	5.31E-14
	g8116.t1	Cbez@TRINITY_DN14408_c0_g1_i1_p1	CG13458	-3.74676	0.001926
	g2990.t1	Cbez@TRINITY_DN27217_c0_g1_i1_p1	CG13639	-3.75344	0.009617
	NA	Cbez@TRINITY_DN3762_c0_g1_i1_p1	NA	-3.78187	0.045831
	g6831.t1	Cbez@TRINITY_DN50051_c0_g1_i1_p1	E(spl)mgamma-HLH	-3.7862	0.028461
	g2400.t1	Cbez@TRINITY_DN2915_c0_g1_i1_p1	rtv	-3.84142	9.77E-06
	g10030.t1	Cbez@TRINITY_DN1624_c2_g1_i3_p1	spz5	-3.93969	0.002634
	g10197.t1	Cbez@TRINITY_DN21938_c0_g1_i1_p1	CG9259	-3.94797	0.036708
	g6508.t1	Cbez@TRINITY_DN36427_c0_g1_i1_p1	CG2812	-3.976	0.020582
	g6956.t1	Cbez@TRINITY_DN6409_c0_g1_i1_p1	CG4335	-4.03264	0.000699
	g4301.t1	Cbez@TRINITY_DN7810_c0_g1_i1_p1	CG17999	-4.07973	1.10E-07
	g18625.t1	Cbez@TRINITY_DN3291_c1_g1_i3_p1	Frq1	-4.21223	0.028461
	g503.t1	Cbez@TRINITY_DN3721_c0_g1_i1_p1	GI:906458199	-4.25145	0.000385
	g6604.t1	Cbez@TRINITY_DN25704_c0_g1_i1_p1	Fmo-1	-4.33699	0.000887
	g3261.t1	Cbez@TRINITY_DN31664_c0_g1_i1_p1	Rgk3	-4.39495	0.000173
	NA	Cbez@TRINITY_DN1711_c0_g1_i1_p1	Cpap3-a1	-4.42636	3.25E-06
	g7115.t1	Cbez@TRINITY_DN21447_c0_g1_i1_p1	CG11836	-4.43054	0.00573
	NA	Cbez@TRINITY_DN2576_c1_g1_i1_p1	Obp56a	-4.4308	0.014137
	g16682.t1	Cbez@TRINITY_DN20117_c0_g1_i1_p1	CG2157	-4.50539	0.008056
	g2679.t1	Cbez@TRINITY_DN2276_c0_g1_i1_p1	CG13062	-4.61327	0.036535
	g15248.t1	Cbez@TRINITY_DN19968_c0_g1_i1_p1	CG5618	-4.65305	0.023829
	NA	Cbez@TRINITY_DN2032_c0_g1_i1_p1	NA	-5.01241	2.79E-11
	g10890.t1	Cbez@TRINITY_DN5092_c0_g1_i1_p1	l(1)G0193	-5.07164	0.000999
	g21023.t1	Cbez@TRINITY_DN1862_c0_g1_i3_p2	CG9733	-5.24356	0.000186
	g11011.t1	Cbez@TRINITY_DN71288_c0_g1_i1_p1	Burs	-6.27192	0.010249
	NA	Cbez@TRINITY_DN9920_c1_g1_i1_p2	NA	-7.07792	0.04717
	NA	Cbez@TRINITY_DN11429_c0_g1_i1_p1	CRKL	-7.1598	5.62E-18
	g4239.t1	Cbez@TRINITY_DN3280_c0_g1_i1_p1	Cpr49Ag	-7.61277	0.000765
