# Supplementary material for: Divergent Genetic Pathways Underlying Convergent Parasitic Behaviours in Blowflies
Source: Mol Ecol. 2025 May 5;34(11):e17785. doi: 10.1111/mec.17785 (PMC12100580; doi:10.1111/mec.17785)
Supplement: Supplementary file 11 — Table S8. [file MEC-34-e17785-s016.xlsx]

## Sheet: Página1
Supplementary Table 8. List of overlapping DEGs in the comparison of the larval stage between the two genera, Cochliomyia and Chrysomya.
Larvae
Category	Ortholog in Co. hominivorax	log2 FC (Cochliomyia)¹	log2 FC (Chrysomya)¹	Annotation
Concordant - overexpressed (78)	g12726.t1	14.53645	11.37876	GI:906470745
	g14550.t1	7.57627	10.60233	Tina-1
	g4512.t1	1.739722	9.869931	CG10911
	g2864.t1	6.349385	7.926261	b
	g10930.t1	1.993606	6.73159	NimC2
	g2973.t1	1.245927	5.814679	grass
	g15423.t1	4.473469	5.733189	CG5278
	g18799.t1	2.85112	4.686953	St3
	g2807.t1	4.898941	4.473582	CG3781
	g8951.t1	0.762526	4.393473	cnir
	g8482.t1	1.44387	4.308582	Ddc
	g6087.t1	0.506301	4.255658	vir-1
	g13822.t1	1.623986	4.198581	CG3777
	g10687.t1	0.345454	4.143073	Myb
	g19793.t1	1.35303	4.133759	trol
	g2826.t1	0.543878	3.937975	CG10795
	g17662.t1	2.148655	3.917654	Oatp33Ea
	g9484.t2	0.906697	3.737875	ine
	g2567.t1	1.453723	3.703791	CG11652
	g13974.t1	2.789715	3.643364	Spn28Dc
	g9982.t1	0.776175	3.634359	Cpr78Ca
	g11726.t1	3.150142	3.36587	laccase2
	g12977.t1	1.216137	3.333312	CG10516
	g12711.t1	2.507238	3.314874	CG3036
	g11356.t1	1.375025	3.069381	CG30338
	g10062.t1	3.523448	2.960649	PGRP-LA
	g21047.t1	0.501928	2.958079	CG31028
	g18319.t1	1.65308	2.928913	CG6353
	g12561.t1	0.808673	2.89283	CG5758
	g15253.t1	1.018636	2.835548	CG6928
	g6971.t1	1.341396	2.791686	Clect27
	g17533.t1	1.98333	2.742928	CG14291
	g21198.t1	0.682439	2.734837	Rfabg
	g14802.t1	0.698173	2.629055	vlc
	g10276.t1	1.532907	2.621314	sut1
	g5448.t1	0.582896	2.614438	Ras64B
	g13403.t1	0.459307	2.613039	RhoL
	g17528.t1	0.801093	2.591521	CG17271
	g8389.t1	1.775454	2.58541	Peritrophin-A
	g21202.t1	1.584489	2.559616	Slip1
	g11250.t1	1.097703	2.526737	Spn77Ba
	g3149.t1	1.439917	2.491074	Cnx99A
	g14816.t1	0.608821	2.466918	conv
	g7227.t1	0.649251	2.436231	par-6
	g6196.t1	0.778843	2.370165	CG12991
	g20228.t1	0.896692	2.325482	Pxn
	g872.t1	1.133294	2.309766	CG4573
	g6765.t1	0.752438	2.295213	CG8010
	g6654.t1	0.818085	2.279921	CG11190
	g14015.t1	1.04978	2.273597	CG9436
	g20997.t1	0.666739	2.196801	fat-spondin
	g14385.t1	0.495996	2.195697	Shc
	g9187.t1	1.626096	2.111382	obst-B
	g16793.t1	0.45358	2.096902	CG10425
	g7168.t1	0.692874	2.093326	ric8a
	g855.t1	1.615396	1.976402	Syx4
	g21079.t1	1.643592	1.974248	Herp
	g5795.t1	1.033511	1.952325	jbug
	g10992.t1	1.596008	1.912781	CG18249
	g14805.t1	0.249743	1.876637	MED16
	g9205.t1	0.663384	1.818615	thoc6
	g15751.t1	1.198249	1.786545	GNBP1
	g21167.t1	0.684668	1.765315	ea
	g11542.t1	0.937639	1.755193	alpha-Man-II
	g873.t1	0.846489	1.739693	PIG-U
	g770.t1	0.642925	1.715054	phl
	g3953.t1	0.353086	1.596723	loco
	g1079.t2	0.655854	1.557202	kkv
	g533.t1	0.332556	1.551956	CG14710
	g13561.t1	0.296497	1.534005	CG10585
	g5406.t1	0.582544	1.521575	CG1311
	g6133.t1	0.656913	1.510268	CG1105
	g16760.t1	0.309842	1.484987	sqh
	g2858.t1	0.753257	1.41662	Fis1
	g7035.t1	0.547434	1.325373	Osbp
	g254.t1	0.500242	1.324043	CG9467
	g2882.t1	0.308264	1.3071	milt
	g2303.t1	0.711344	1.185452	ste24a
Concordant - underexpressed (55)	g7794.t1	-0.85509	-9.44058	GI:906463107
	g10278.t1	-0.30221	-4.86182	Vps28
	g5418.t1	-0.36674	-5.91864	CG4452
	g15157.t1	-0.42315	-1.9431	Pp4-19C
	g6251.t1	-0.43513	-1.97788	Pk92B
	g5334.t1	-0.45524	-1.49083	Nmt
	g8426.t1	-0.48007	-1.77699	CaMKII
	g3426.t1	-0.48769	-6.53157	CG8833
	g13306.t2	-0.5064	-2.33336	Rok
	g13708.t1	-0.51748	-2.17241	CG32699
	g275.t1	-0.54602	-2.11227	MED6
	g15644.t1	-0.58014	-1.37331	Ime4
	g13694.t1	-0.61799	-6.27873	CG32786
	g11095.t2	-0.63272	-1.39613	gw
	g9984.t1	-0.65568	-2.32567	pzg
	g1063.t1	-0.71524	-2.74692	Trax
	g8953.t1	-0.71971	-2.09097	Taf7
	g6935.t1	-0.72221	-2.83049	CG1246
	g409.t1	-0.73957	-2.15531	Cals
	g2889.t1	-0.74757	-1.88482	emb
	g15477.t1	-0.75271	-1.98179	Ssadh
	g18220.t1	-0.75609	-2.54287	att-ORFA
	g1503.t1	-0.76859	-2.84963	CG16935
	g5727.t1	-0.79705	-3.09685	CG42554
	g12202.t1	-0.86158	-5.78255	CG4367
	g13788.t1	-0.87211	-6.33702	nmdyn-D6
	g20365.t1	-0.87759	-3.66238	Mal-A7
	g9135.t1	-0.88675	-2.01069	CG1440
	g2605.t1	-0.93419	-5.08355	CG11160
	g19504.t1	-0.93792	-1.83596	CG10602
	g14792.t1	-0.96811	-1.86921	CG3776
	g12862.t1	-1.02653	-1.55553	Got1
	g11946.t2	-1.07645	-7.28676	Ca-alpha1D
	g5323.t1	-1.1079	-3.35372	Smyd4
	g2979.t1	-1.12701	-6.16051	Cyp9f2
	g2159.t2	-1.20503	-5.17647	CG11321
	g17259.t1	-1.20875	-2.84827	Dcp-1
	g9055.t1	-1.23796	-4.38465	IntS12
	g869.t1	-1.25284	-2.23107	CG18508
	g18307.t2	-1.37546	-4.73458	GluClalpha
	g584.t1	-1.43569	-1.61432	colt
	g8731.t1	-1.4855	-7.56893	Cralbp
	g14888.t1	-1.50639	-10.3578	TpnC25D
	g13718.t1	-1.62204	-5.44346	CG6041
	g18784.t1	-1.66437	-2.47518	GstT3
	g18737.t1	-1.72398	-1.83884	Mfe2
	g14139.t1	-1.76888	-3.95908	Cap-D2
	g8547.t1	-1.87473	-7.72259	CG34316
	g7395.t1	-1.98787	-3.11197	CG15043
	g6030.t1	-2.47883	-2.80372	CG13890
	g4384.t1	-2.52567	-9.3063	Tsp42Eo
	g475.t1	-2.54247	-7.99347	CG18268
	g19214.t1	-2.7279	-6.11235	AOX1
	g2873.t1	-2.73717	-2.73192	CG17508
	g3044.t2	-4.20803	-7.91787	CG3822
Antagonistic (113)	g18606.t1	1.192269512	-1.690170944	CG7766
	g18929.t1	1.846775793	-1.696929785	AGBE
	g15890.t1	4.409945011	-1.805359719	RpL4
	g16111.t1	3.40680745	-6.451866952	antdh
	g14961.t1	3.325281751	-2.958580312	ImpL3
	g20689.t1	2.631429405	-3.892689514	CG9485
	g18071.t1	2.066972503	-3.116223464	GlyP
	g419.t1	1.900001373	-7.003916725	yellow-h
	g16243.t1	1.78350612	-1.910658485	CAH1
	g20367.t1	1.78203696	-4.702832412	CG17684
	g16731.t1	1.766154183	-2.427086836	Actn
	g3011.t1	1.69055712	-6.955140787	GstE7
	g7649.t1	1.674525564	-3.275581734	bt
	g10326.t1	1.550639232	-4.393256392	CG2930
	g17463.t1	1.363103561	-7.375724107	CG5984
	g11505.t1	1.350976268	-3.154343072	CG17224
	g12516.t1	1.256160557	-2.965332542	CG7172
	g17776.t1	1.226482126	-3.842445152	CG6225
	g6659.t1	1.203911447	-3.409060743	CG17856
	g12942.t1	1.199764513	-2.618855449	Eno
	g6128.t1	1.197337491	-7.277698873	CG9427
	g15001.t1	1.196481902	-3.229098524	CG13920
	g13225.t1	1.184684408	-3.568704111	CG6136
	g18506.t1	1.160570979	-2.612765479	CG8745
	g13719.t1	1.124462212	-6.701813926	CG6041
	g11807.t1	1.065641689	-5.206634157	sqa
	g15308.t1	1.05214695	-5.370822919	GXIVsPLA2
	g11543.t1	1.032323203	-5.24833275	CG6345
	g17260.t1	0.914846394	-3.881974817	levy
	g12736.t1	0.896048137	-1.858745834	CG12081
	g433.t1	0.895798629	-2.879175514	porin
	g13552.t1	0.868006301	-3.17905579	Ing3
	g13209.t1	0.860666023	-2.628460417	Cisd2
	g2975.t2	0.850232945	-2.608597283	Men-b
	g15192.t1	0.762268738	-2.407416654	MED11
	g19432.t1	0.760306351	-2.237031994	CG9578
	g11766.t1	0.712488701	-2.117146499	Gyk
	g1822.t1	0.702089733	-1.81461986	P5CDh1
	g5496.t1	0.695766289	-6.55017358	CG14446
	g14593.t2	0.68263683	-1.850820293	Pfk
	g5698.t1	0.626683875	-6.118357161	oxt
	g18710.t1	0.588050362	-2.354130188	bbx
	g19168.t1	0.510355429	-2.147475051	sea
	g323.t1	0.503594523	-1.748588925	twf
	g14446.t1	0.459333683	-2.142828101	NDUFS3
	g16865.t1	0.438830665	-5.901400235	CG3436
	g12170.t1	-0.236868774	1.406985532	CSN3
	g12994.t1	-0.300394913	1.507703709	endos
	g11721.t1	-0.352082077	1.538105297	CG10465
	g3858.t1	-0.353804079	1.801149029	CG10809
	g19315.t1	-0.374358754	2.654039877	CG10217
	g16783.t1	-0.399007652	1.893355868	Rpp20
	g13480.t1	-0.400601299	3.86267846	RabX6
	g18924.t1	-0.417906626	1.250264417	CG5554
	g6314.t1	-0.421188272	1.4413189	CG9062
	g2806.t1	-0.445875977	1.691756441	kune
	g558.t1	-0.454251905	2.737219679	numb
	g16639.t1	-0.458944169	1.389292325	Mer
	g1327.t1	-0.487695041	1.319393949	Ranbp16
	g14754.t1	-0.489664909	1.340209607	yki
	g5975.t1	-0.495629631	1.553390244	Arp3
	g2876.t1	-0.516426312	1.679303728	cta
	g1170.t1	-0.537558521	1.350145578	nmd
	g4784.t1	-0.570180826	2.51093074	Msh6
	g5673.t1	-0.572719581	2.12505024	CG17544
	g13005.t1	-0.575900747	1.255178674	eIF3-S8
	g18614.t1	-0.583772924	1.518281445	Bx42
	g14672.t1	-0.600192417	1.929553182	CG11127
	g14185.t1	-0.613134002	3.350311606	Mmp2
	g14710.t1	-0.620369478	2.455836391	CG18870
	g14103.t1	-0.630815915	1.936016334	ksr
	g9138.t1	-0.656047781	2.370090921	CG7288
	g17228.t1	-0.687357338	2.851743309	baz
	g18034.t1	-0.700641633	2.446926847	Tfb4
	g15647.t1	-0.727694583	2.742589489	Fbl6
	g9552.t1	-0.739441872	1.282413014	Dlic
	g5749.t1	-0.755342641	2.277087212	pain
	g13429.t1	-0.822091471	3.576382839	msl-3
	g4868.t1	-0.822260919	2.117839943	KrT95D
	g798.t1	-0.823040189	5.07120062	GI:907600074
	g16577.t1	-0.827424759	1.856569354	CkIIalpha
	g13302.t1	-0.83604039	4.03653776	sn
	g13069.t1	-0.839913131	1.80867009	Dhod
	g9916.t1	-0.871487655	1.520364497	Rab35
	g3161.t1	-0.882003335	3.740756365	CG14528
	g1613.t1	-0.904169248	1.988718199	CG4282
	g11091.t1	-0.91458028	3.462795714	CG1732
	g7792.t1	-0.92197158	1.710782491	dalao
	g19083.t1	-0.929921477	1.5253086	AP-1mu
	g12306.t1	-0.961654374	2.799303609	Aats-ala
	g10778.t3	-0.990647355	3.158172241	CG1399
	g13636.t1	-1.002476581	2.635913667	shep
	g8449.t1	-1.085295575	2.792509641	RhoGAP5A
	g8557.t1	-1.112472222	2.765630674	Cctgamma
	g19624.t1	-1.113339648	1.502653427	SP1173
	g20041.t1	-1.174082703	2.744688227	CG9701
	g15425.t1	-1.179301947	1.341588838	AdipoR
	g17144.t1	-1.188932641	1.590262021	CG17698
	g9746.t1	-1.191410513	3.482773264	gbb
	g12713.t1	-1.287200536	2.320776621	Mtp
	g7204.t1	-1.34140297	1.991592095	Edem1
	g5635.t1	-1.405293753	2.32585464	Cdep
	g8763.t1	-1.481927076	2.311807194	Ets97D
	g14272.t1	-1.550168131	3.000799949	CG42678
	g858.t1	-1.622465978	6.328584695	Syx4
	g12747.t1	-1.704901306	5.234838327	CG6739
	g3019.t1	-1.718371647	3.944633727	CG11880
	g12208.t1	-1.748073428	2.561456341	CG6236
	g19957.t1	-2.55417739	2.412807803	CG3534
	g13313.t1	-2.686367189	3.23415721	Hexo2
	g12672.t1	-2.785866239	3.513267607	CG10623
	g9508.t1	-2.93410524	2.301544083	rgn
	g13764.t1	-3.052667597	1.823794988	Mapmodulin
¹ Positive log2FC values indicate higher expression in the obligate parasitic species (i.e., Co. hominivorax or Ch. bezziana) and negative values, lower.
