# Supplementary material for: Divergent Genetic Pathways Underlying Convergent Parasitic Behaviours in Blowflies
Source: Mol Ecol. 2025 May 5;34(11):e17785. doi: 10.1111/mec.17785 (PMC12100580; doi:10.1111/mec.17785)
Supplement: Supplementary file 12 — Table S9. [file MEC-34-e17785-s004.xlsx]

## Sheet: Página1
Supplementary Table 9. List of overlapping DEGs in the comparison of females between the two genera, Cochliomyia and Chrysomya.
Females
Category	Ortholog in Co. hominivorax	log2 FC (Cochliomyia)¹	log2 FC (Chrysomya)¹	Annotation
Concordant - overexpressed (97)	g1044.t1	2.582938	15.46749	SKIP
	g15956.t1	1.851904	10.72713	Hsp27
	g14550.t1	8.708801	10.59737	Tina-1
	g12726.t1	14.06394	9.771038	GI:906470745
	g7451.t1	2.435354	9.611675	Fbp2
	g9190.t1	2.181762	6.934571	Pen
	g12682.t1	2.269242	6.64296	tos
	g13608.t1	2.176378	6.524455	Sse
	g16325.t1	2.42	6.429244	ncd
	g4356.t1	2.114018	6.286715	Incenp
	g5224.t1	1.702273	6.249092	rod
	g15459.t1	1.37164	6.190764	CG9925
	g5786.t1	2.471677	6.183075	CycB
	g7038.t1	1.801338	5.775622	Fancl
	g2495.t1	1.67151	5.635602	Caf1-105
	g19516.t1	1.724531	5.608621	lok
	g1927.t1	1.810974	5.545818	dgt5
	g2583.t1	2.019925	5.501131	polo
	g20231.t1	1.674351	5.487153	pav
	g4313.t1	5.222878	5.47379	mms4
	g276.t1	2.670011	5.365349	CG8478
	g8001.t1	2.081891	5.10557	Orc4
	g10532.t1	1.156678	4.893424	Mcm2
	g18452.t1	2.147771	4.824562	Tsp26A
	g15851.t1	2.406578	4.777054	RhoGAP54D
	g2318.t1	1.395792	4.768379	tum
	g14402.t1	1.66599	4.625378	Mcm7
	g20162.t2	1.909217	4.502374	spd-2
	g7777.t1	1.706298	4.495104	vas
	g7447.t1	1.54416	4.021583	eff
	g180.t1	0.815147	3.990677	aub
	g3443.t1	1.006009	3.951005	jumu
	g10457.t1	1.254605	3.918892	Mcm6
	g19941.t1	2.765797	3.881411	Mcm3
	g16533.t1	1.969128	3.502343	Ts
	g5099.t1	1.254585	3.046889	CG16896
	g17668.t1	1.026749	2.987946	CG7384
	g8056.t1	3.600879	2.984628	CG31064
	g4759.t1	0.66262	2.917542	Ssk
	g10874.t1	0.64717	2.905529	Nha1
	g17139.t1	1.057273	2.881442	Parp
	g18889.t1	1.453668	2.828995	CG15443
	g17131.t1	1.387196	2.812047	hyd
	g12591.t1	1.197015	2.763129	Plzf
	g16668.t1	1.031751	2.626727	CG14803
	g2535.t1	1.047966	2.608212	TAF1C-like
	g6973.t1	0.869982	2.523328	mus304
	g4938.t1	1.980706	2.447765	CG4078
	g12762.t1	0.920584	2.445661	oaf
	g18782.t1	0.986257	2.425771	RfC3
	g862.t1	1.573258	2.383398	PCID2
	g14814.t1	1.335749	2.37774	tej
	g13315.t1	1.172197	2.3632	fu
	g11318.t1	0.850047	2.311218	CG33332
	g6393.t1	0.730231	2.295473	ida
	g3622.t1	0.624795	2.280954	CG14711
	g12149.t1	0.805087	2.261983	CG9203
	g20774.t1	1.049061	2.244246	CG15141
	g11796.t1	0.625047	2.241574	CG30020
	g14630.t1	1.051642	2.141634	CG8027
	g10544.t1	1.019916	2.12621	Ranbp9
	g12521.t1	1.145348	2.077899	SMC5
	g1220.t1	0.550043	2.059326	CG9987
	g20476.t1	1.646738	2.008969	Opbp
	g17802.t1	1.27313	1.930898	l(2)35Bc
	g9205.t1	1.442811	1.903814	thoc6
	g18539.t1	0.708568	1.875932	CG31643
	g12206.t1	1.999304	1.874824	shu
	g13199.t1	0.756601	1.873856	FK506-bp1
	g11566.t1	1.18726	1.834526	CG9135
	g8365.t1	0.461646	1.818358	CG7872
	g7264.t1	0.992137	1.640883	Zw10
	g11621.t1	0.606652	1.640629	CG3071
	g13408.t1	0.37531	1.639726	Syx18
	g14782.t1	0.555637	1.631941	mr
	g16289.t1	0.522499	1.611551	zf30C
	g14726.t1	0.86753	1.575632	CG12128
	g12891.t1	0.53042	1.536932	CG10949
	g2912.t1	1.101379	1.522793	Utx
	g3437.t1	0.272812	1.494961	RpIII128
	g19549.t1	0.713028	1.468135	ApepP
	g14961.t1	0.551717	1.462945	ImpL3
	g3438.t1	0.861454	1.453977	omd
	g15255.t1	0.615559	1.443897	CG8783
	g15190.t1	0.420183	1.443494	La
	g17664.t1	0.405493	1.402344	CG6388
	g2303.t1	0.419636	1.397521	ste24a
	g7168.t1	0.243599	1.387505	ric8a
	g2978.t1	0.350673	1.294721	lig3
	g1592.t1	3.012018	1.278753	ast
	g21202.t1	0.84255	1.250016	Slip1
	g3473.t1	1.019598	1.195779	Hpr1
	g14226.t1	0.643943	1.162533	shark
	g1732.t1	0.587806	1.113314	CG7358
	g254.t1	0.353719	1.085372	CG9467
	g6505.t1	0.357311	1.022784	TBPH
	g6314.t1	0.467931	0.893228	CG9062
Concordant - underexpressed (71)	g18289.t1	-0.21404	-0.96331	Arp1
	g10342.t1	-0.33242	-0.78462	Trxr-1
	g18936.t1	-0.35107	-1.6606	CG8839
	g2806.t1	-0.35214	-0.95449	kune
	g17480.t1	-0.3628	-0.72561	Moca-cyp
	g15815.t1	-0.36287	-1.20996	CG4612
	g3884.t1	-0.39562	-0.87489	Mtch
	g6549.t1	-0.40039	-1.35912	qkr58E-2
	g15902.t1	-0.40406	-1.43862	trbd
	g10068.t1	-0.42176	-1.0537	Strip
	g8643.t1	-0.42622	-1.76473	CG7841
	g11811.t1	-0.43707	-1.55449	bbc
	g9549.t1	-0.44721	-1.00426	Jafrac1
	g13636.t1	-0.44863	-0.91826	shep
	g4847.t1	-0.44974	-0.98491	CG5027
	g19000.t1	-0.49879	-1.99291	Patsas
	g11306.t1	-0.52219	-2.13644	CG8031
	g14614.t1	-0.52247	-1.26277	Vps20
	g9875.t1	-0.54482	-1.76928	CG42709
	g19141.t1	-0.54912	-0.86161	Ras85D
	g473.t1	-0.58796	-1.43394	sgll
	g20228.t1	-0.58826	-2.04152	Pxn
	g16953.t1	-0.62269	-2.03155	CG7777
	g2317.t1	-0.63779	-1.97619	CG6543
	g19704.t1	-0.65808	-1.69738	wal
	g19504.t1	-0.65983	-1.31917	CG10602
	g6675.t1	-0.66177	-1.6574	msta
	g2400.t1	-0.68064	-3.84142	rtv
	g1517.t1	-0.6884	-1.47267	CG3394
	g18705.t1	-0.71174	-2.07441	CG11679
	g306.t1	-0.74037	-1.7939	CG1969
	g16781.t1	-0.74046	-2.31989	CG6398
	g11097.t1	-0.74922	-2.01787	mav
	g14472.t1	-0.75524	-3.0487	CG42596
	g4824.t1	-0.77755	-2.02419	bbg
	g869.t1	-0.79227	-1.98773	CG18508
	g2297.t1	-0.79884	-1.2754	CG8321
	g21067.t1	-0.79887	-1.6814	CG5721
	g7068.t1	-0.80663	-2.40037	cp309
	g4422.t1	-0.80805	-2.08556	Hex-C
	g3531.t1	-0.81862	-1.87574	uzip
	g2150.t1	-0.84215	-2.46112	mmy
	g15413.t1	-0.84614	-1.75694	tsl
	g10089.t1	-0.87473	-2.90437	ckd
	g973.t1	-0.91657	-2.7583	arg
	g4373.t1	-0.92785	-3.42136	CG10361
	g6526.t1	-0.93975	-1.80161	Alas
	g18436.t1	-0.99065	-2.82962	CG13183
	g5944.t1	-1.00797	-1.87005	Cad99C
	g8658.t2	-1.00963	-2.60726	CG3961
	g15483.t1	-1.02021	-2.6685	CG15506
	g6956.t1	-1.063	-4.03264	CG4335
	g13832.t1	-1.06937	-1.16654	CG5902
	g19501.t1	-1.07676	-3.72273	CG33120
	g19145.t1	-1.09505	-2.33266	CG6126
	g6305.t1	-1.10292	-3.08367	Odc1
	g503.t1	-1.17318	-4.25145	GI:906458199
	g17584.t1	-1.26047	-3.39124	CG15515
	g13041.t1	-1.26235	-2.84736	CG9416
	g21023.t1	-1.2844	-5.24356	CG9733
	g15246.t1	-1.30308	-1.92885	CG9372
	g10188.t1	-1.31039	-3.1942	CG9265
	g6945.t1	-1.32954	-1.49261	Tpc1
	g8731.t1	-1.43718	-3.4187	Cralbp
	g17144.t1	-1.44624	-2.4472	CG17698
	g8941.t1	-1.64275	-3.65589	CG17919
	g11595.t1	-1.78832	-3.72725	CG32647
	g7180.t1	-1.82565	-3.33343	Spat
	g3044.t2	-1.92276	-2.87021	CG3822
	g10733.t1	-2.16742	-2.56723	CG7460
	g15248.t1	-3.24959	-4.65305	CG5618
Antagonistic (46)	g12357.t1	10.54517	-2.93289	CG13365
	g8654.t1	10.24398	-1.60496	CG7519
	g19354.t1	2.322539	-1.28336	APP-BP1
	g4239.t1	1.892483	-7.61277	Cpr49Ag
	g19004.t1	1.824422	-3.04215	Phae1
	g6508.t1	1.782578	-3.976	CG2812
	g6515.t1	1.505249	-0.81332	Ext2
	g14896.t1	1.249723	-1.40098	RpL34b
	g18566.t1	1.035198	-2.08033	mRpL18
	g2580.t1	0.957644	-2.18426	dop
	g19133.t1	0.946753	-1.0327	GCC88
	g3687.t1	0.884518	-1.33563	Ent2
	g14099.t1	0.824197	-1.24226	CSN5
	g2049.t1	0.79847	-1.71353	Scgbeta
	g15510.t1	0.780354	-0.90174	CG7837
	g13786.t1	0.720994	-2.27054	CG14414
	g15370.t1	0.705688	-2.67364	CG10352
	g16043.t1	0.686378	-1.51249	CG10103
	g9631.t2	0.609623	-2.22247	Sep4
	g12669.t1	0.552174	-1.37866	CG10639
	g8174.t1	0.5294	-1.5712	RpL14
	g222.t1	0.518208	-1.48681	Xe7
	g6563.t1	0.441732	-1.24688	CG7686
	g1582.t1	0.430307	-1.49036	CG3077
	g5351.t1	0.358691	-0.82646	Tgs1
	g16801.t1	-0.35123	0.918067	GC1
	g16401.t1	-0.38057	1.325085	CG14971
	g12477.t1	-0.43493	1.614441	fax
	g7014.t1	-0.47578	1.119838	Hr96
	g11867.t1	-0.54033	1.58351	CG11030
	g11403.t1	-0.58209	0.862542	RhoGAP68F
	g20553.t1	-0.62928	1.550476	CG31523
	g9976.t1	-0.69617	4.803715	CG7632
	g14277.t2	-0.6973	1.486463	bdg
	g138.t1	-0.71703	1.797199	CG34394
	g415.t1	-0.75679	2.225656	Eph
	g15462.t1	-0.84194	2.07304	CG6356
	g16732.t1	-0.87239	1.39686	usp
	g4412.t1	-0.97864	2.803698	CG13492
	g2610.t1	-1.01383	1.863168	CG1552
	g4041.t2	-1.07115	1.680396	CG11241
	g18406.t1	-1.1116	1.631887	CG7185
	g1681.t1	-1.26935	1.930658	CG2218
	g10870.t1	-1.61927	2.502232	myo
	g13482.t1	-1.74644	1.570783	CG31935
	g934.t1	-3.20847	3.986747	sbr
