# Supplementary material for: Divergent Genetic Pathways Underlying Convergent Parasitic Behaviours in Blowflies
Source: Mol Ecol. 2025 May 5;34(11):e17785. doi: 10.1111/mec.17785 (PMC12100580; doi:10.1111/mec.17785)
Supplement: Supplementary file 13 — Table S10. [file MEC-34-e17785-s014.xlsx]

## Sheet: Página1
Supplementary Table 10. χ² tests for the proportion of concordant and antagonistic genes.
Concordant genes	Life stage	Expression	Proportion (Co. hominivorax x Co. macellaria) †	Proportion (Ch. bezziana x Ch. megacephala) †	Expected chance	Expected number††	Observed	χ²	p-value (df = 1)
	Larvae	Overexpressed	1400/6966 = 0.20097	291/8160 = 0.03566	0.20097 * 0.03566 = 0.007166	0.007166 * 5313 = 38.07	78	41.85	9.846848E-11
		Underexpressed	1563/6966 = 0.22437	303/8160 = 0.03713	0.22437 * 0.03713 = 0.00833	0.00833 * 5313 = 44.26	55	2.60	0.1066609
	Females	Overexpressed	1145/6977 = 0.16411	264/8268 = 0.03193	0.16411 * 0.03193 = 0.00524	0.00524 * 5341 = 27.98	97	170.17	6.778199E-39
		Underexpressed	882/6977 = 0.12641	294/8268 = 0.03556	0.12641 * 0.03556 = 0.004495	0.004495 * 5341 = 24	71	91.97	8.7824E-22
Antagonistic genes	Larvae				(0.22437 * 0.03566) + (0.20097 * 0.03713) = 0.015463	0.015463 * 5313 = 82.16	113	11.57	0.0006686542
	Females				(0.16411 *0.03556 ) + (0.12641 * 0.03193) = 0.00987	0.00987 * 5341 = 52.72	46	0.86	0.3542533
† Based on the number of genes with evidence of expression in at least one replicate of one of the species in the pair.
†† Based on the number of genes found in the overlap of all four species.
