# Supplementary material for: Divergent Genetic Pathways Underlying Convergent Parasitic Behaviours in Blowflies
Source: Mol Ecol. 2025 May 5;34(11):e17785. doi: 10.1111/mec.17785 (PMC12100580; doi:10.1111/mec.17785)
Supplement: Supplementary file 14 — Table S11. [file MEC-34-e17785-s021.xlsx]

## Sheet: Página1
Supplementary Table 10. Overlap of enriched GO terms among the differentially expressed genes identified in the larvae expression dataset.
Direction in the parasitic species	Term	Annotation	Comparison
			Co. hominivorax x Co. macellaria		Ch. bezziana x Ch. megacephala
			Adjusted p-value	Enrichment value	Adjusted p-value	Enrichment value
Up-regulated	GO:0008150	biological_process	1.27E-76	1.582436	9.56E-36	1.807384
Up-regulated	GO:0009987	cellular process	8.08E-62	1.609641	2.31E-27	1.809082
Up-regulated	GO:0008152	metabolic process	1.01E-53	1.750429	1.08E-06	1.509896
Up-regulated	GO:0071704	organic substance metabolic process	1.22E-49	1.759082	4.41E-04	1.416365
Up-regulated	GO:0044237	cellular metabolic process	1.70E-48	1.775025	1.77E-04	1.447806
Up-regulated	GO:0044238	primary metabolic process	3.57E-44	1.747422	2.51E-03	1.389399
Up-regulated	GO:0006807	nitrogen compound metabolic process	1.69E-37	1.711215	3.30E-04	1.454617
Up-regulated	GO:0043170	macromolecule metabolic process	1.16E-30	1.71903	1.09E-02	1.413887
Up-regulated	GO:0065007	biological regulation	1.52E-30	1.544924	1.74E-28	2.259722
Up-regulated	GO:1901564	organonitrogen compound metabolic process	2.06E-24	1.708233	4.41E-05	1.629467
Up-regulated	GO:0050789	regulation of biological process	1.11E-23	1.505074	1.50E-24	2.248828
Up-regulated	GO:0050794	regulation of cellular process	1.04E-22	1.511731	3.15E-22	2.231968
Up-regulated	GO:0032501	multicellular organismal process	7.68E-18	1.459694	1.06E-25	2.515075
Up-regulated	GO:0019222	regulation of metabolic process	9.93E-18	1.610244	7.60E-05	1.727511
Up-regulated	GO:0048856	anatomical structure development	2.04E-17	1.51351	7.67E-22	2.548768
Up-regulated	GO:0031323	regulation of cellular metabolic process	2.21E-17	1.613907	9.31E-05	1.724772
Up-regulated	GO:0050896	response to stimulus	6.44E-17	1.500855	6.95E-16	2.192622
Up-regulated	GO:0032502	developmental process	1.29E-16	1.488157	1.87E-22	2.515382
Up-regulated	GO:0060255	regulation of macromolecule metabolic process	7.03E-16	1.615414	4.76E-05	1.791397
Up-regulated	GO:0007275	multicellular organism development	2.15E-15	1.502405	1.80E-21	2.622864
Up-regulated	GO:0051179	localization	2.64E-15	1.544023	2.99E-18	2.428052
Up-regulated	GO:0006950	response to stress	4.94E-15	1.735113	6.91E-06	2.045619
Up-regulated	GO:0051234	establishment of localization	2.14E-14	1.606681	1.09E-14	2.455704
Up-regulated	GO:0080090	regulation of primary metabolic process	2.51E-14	1.588718	1.70E-04	1.752805
Up-regulated	GO:0006810	transport	4.33E-14	1.610332	8.83E-13	2.378106
Up-regulated	GO:0048518	positive regulation of biological process	4.80E-14	1.565709	6.10E-15	2.443192
Up-regulated	GO:0048522	positive regulation of cellular process	6.53E-13	1.562977	7.13E-13	2.390444
Up-regulated	GO:0019538	protein metabolic process	9.88E-13	1.61045	2.78E-03	1.630642
Up-regulated	GO:0051171	regulation of nitrogen compound metabolic process	2.74E-12	1.563549	7.60E-05	1.804003
Up-regulated	GO:0071840	cellular component organization or biogenesis	8.34E-11	1.425208	2.20E-10	1.925487
Up-regulated	GO:0009889	regulation of biosynthetic process	1.98E-10	1.552613	3.67E-02	1.539557
Up-regulated	GO:0031326	regulation of cellular biosynthetic process	2.70E-10	1.553263	3.46E-02	1.55471
Up-regulated	GO:0048731	system development	1.09E-09	1.458727	1.95E-19	2.778457
Up-regulated	GO:0016043	cellular component organization	1.04E-08	1.392551	4.06E-11	2.016612
Up-regulated	GO:0048583	regulation of response to stimulus	1.14E-08	1.558922	3.94E-13	2.788083
Up-regulated	GO:0071702	organic substance transport	1.23E-08	1.678805	1.82E-07	2.406431
Up-regulated	GO:0043412	macromolecule modification	1.79E-08	1.622851	1.06E-02	1.754924
Up-regulated	GO:0033036	macromolecule localization	9.55E-08	1.599772	1.23E-08	2.426645
Up-regulated	GO:0051716	cellular response to stimulus	1.34E-07	1.412767	1.49E-09	2.128519
Up-regulated	GO:0010033	response to organic substance	5.38E-07	1.565516	1.79E-04	2.114707
Up-regulated	GO:0031325	positive regulation of cellular metabolic process	7.57E-07	1.541549	1.08E-03	1.909458
Up-regulated	GO:0009893	positive regulation of metabolic process	7.65E-07	1.535939	8.27E-04	1.916053
Up-regulated	GO:0008104	protein localization	1.03E-06	1.612689	9.69E-08	2.462292
Up-regulated	GO:0048523	negative regulation of cellular process	1.34E-06	1.413715	1.90E-07	2.072774
Up-regulated	GO:0070727	cellular macromolecule localization	1.92E-06	1.593032	1.09E-08	2.534309
Up-regulated	GO:0048519	negative regulation of biological process	1.99E-06	1.395084	8.00E-08	2.071256
Up-regulated	GO:0006996	organelle organization	2.22E-06	1.443456	4.25E-05	1.882022
Up-regulated	GO:0009653	anatomical structure morphogenesis	2.37E-06	1.45415	2.04E-13	2.769576
Up-regulated	GO:0051641	cellular localization	2.78E-06	1.494221	1.27E-10	2.47613
Up-regulated	GO:0065008	regulation of biological quality	2.96E-06	1.409399	4.35E-11	2.367205
Up-regulated	GO:0042221	response to chemical	4.40E-06	1.420207	1.31E-06	2.066726
Up-regulated	GO:0009892	negative regulation of metabolic process	6.58E-06	1.512864	4.75E-03	1.845849
Up-regulated	GO:0031324	negative regulation of cellular metabolic process	7.17E-06	1.515316	1.32E-02	1.773004
Up-regulated	GO:0036211	protein modification process	1.00E-05	1.532006	4.97E-03	1.877399
Up-regulated	GO:0051248	negative regulation of protein metabolic process	1.13E-05	1.872986	1.10E-03	2.706005
Up-regulated	GO:0010605	negative regulation of macromolecule metabolic process	1.41E-05	1.529716	3.81E-03	1.918233
Up-regulated	GO:0010604	positive regulation of macromolecule metabolic process	1.47E-05	1.495592	1.65E-03	1.921877
Up-regulated	GO:0051649	establishment of localization in cell	1.52E-05	1.52633	2.91E-10	2.639061
Up-regulated	GO:0051246	regulation of protein metabolic process	1.93E-05	1.537409	6.62E-05	2.202031
Up-regulated	GO:0071705	nitrogen compound transport	2.02E-05	1.617958	1.57E-07	2.592529
Up-regulated	GO:0048869	cellular developmental process	2.26E-05	1.362868	1.34E-14	2.594631
Up-regulated	GO:0051173	positive regulation of nitrogen compound metabolic process	2.53E-05	1.502443	3.76E-03	1.89757
Up-regulated	GO:0030154	cell differentiation	4.41E-05	1.359141	5.35E-15	2.688224
Up-regulated	GO:0016192	vesicle-mediated transport	5.71E-05	1.589519	3.04E-09	3.039314
Up-regulated	GO:0048513	animal organ development	7.32E-05	1.378856	1.91E-13	2.7222
Up-regulated	GO:0023051	regulation of signaling	9.34E-05	1.421762	2.29E-11	2.779193
Up-regulated	GO:0010646	regulation of cell communication	0.000171	1.412048	1.97E-11	2.790281
Up-regulated	GO:0009966	regulation of signal transduction	0.000238	1.442673	6.20E-10	2.771315
Up-regulated	GO:0044085	cellular component biogenesis	0.000274	1.400946	1.96E-04	1.881065
Up-regulated	GO:0006629	lipid metabolic process	0.000335	1.681622	1.40E-02	2.198464
Up-regulated	GO:0044255	cellular lipid metabolic process	0.000402	1.804277	4.97E-03	2.518909
Up-regulated	GO:0045184	establishment of protein localization	0.000465	1.590167	4.23E-06	2.534362
Up-regulated	GO:0007165	signal transduction	0.000494	1.366998	1.97E-10	2.610547
Up-regulated	GO:0065009	regulation of molecular function	0.000494	1.438601	4.27E-07	2.458935
Up-regulated	GO:0006886	intracellular protein transport	0.000585	1.782698	1.97E-04	2.581559
Up-regulated	GO:0046907	intracellular transport	0.000641	1.530053	1.03E-05	2.385736
Up-regulated	GO:0042886	amide transport	0.000688	1.598206	5.32E-06	2.545867
Up-regulated	GO:0006952	defense response	0.000688	1.756302	7.30E-03	2.577642
Up-regulated	GO:1902532	negative regulation of intracellular signal transduction	0.000836	1.955252	3.62E-02	2.6806
Up-regulated	GO:0046903	secretion	0.000863	1.69075	3.71E-04	2.926546
Up-regulated	GO:0051239	regulation of multicellular organismal process	0.000865	1.37895	2.09E-12	2.899424
Up-regulated	GO:0007154	cell communication	0.000966	1.324388	1.34E-14	2.758006
Up-regulated	GO:0050790	regulation of catalytic activity	0.000966	1.504453	1.78E-05	2.495731
Up-regulated	GO:0008610	lipid biosynthetic process	0.00104	1.915841	1.35E-02	2.671848
Up-regulated	GO:0043086	negative regulation of catalytic activity	0.00166	1.85224	8.21E-03	2.830428
Up-regulated	GO:0051172	negative regulation of nitrogen compound metabolic process	0.0017	1.45823	2.54E-03	2.070682
Up-regulated	GO:0042335	cuticle development	0.00175	2.139599	3.62E-02	3.457877
Up-regulated	GO:0009891	positive regulation of biosynthetic process	0.00177	1.464992	6.29E-03	1.972951
Up-regulated	GO:0009605	response to external stimulus	0.00199	1.391937	3.04E-09	2.685526
Up-regulated	GO:0015031	protein transport	0.00202	1.567793	3.10E-06	2.606757
Up-regulated	GO:0031328	positive regulation of cellular biosynthetic process	0.00211	1.463934	5.86E-03	1.985838
Up-regulated	GO:0009888	tissue development	0.00238	1.385949	2.21E-07	2.560846
Up-regulated	GO:0048584	positive regulation of response to stimulus	0.00238	1.483773	9.33E-08	2.925645
Up-regulated	GO:0015833	peptide transport	0.00285	1.552253	3.40E-06	2.595015
Up-regulated	GO:0048585	negative regulation of response to stimulus	0.00285	1.529289	3.83E-05	2.715648
Up-regulated	GO:0065003	protein-containing complex assembly	0.00287	1.506344	4.19E-03	2.098291
Up-regulated	GO:0030162	regulation of proteolysis	0.00288	1.829382	1.47E-03	2.994856
Up-regulated	GO:0023052	signaling	0.00323	1.306282	2.96E-15	2.902715
Up-regulated	GO:0050793	regulation of developmental process	0.0036	1.367256	1.59E-10	2.804778
Up-regulated	GO:0014070	response to organic cyclic compound	0.00367	1.622504	5.19E-03	2.509727
Up-regulated	GO:0042592	homeostatic process	0.00537	1.4666	1.32E-02	2.049112
Up-regulated	GO:0035295	tube development	0.00589	1.452267	6.07E-06	2.746987
Up-regulated	GO:0060429	epithelium development	0.006	1.397037	1.69E-07	2.772406
Up-regulated	GO:0048878	chemical homeostasis	0.006	1.590443	3.35E-02	2.232724
Up-regulated	GO:0140352	export from cell	0.006	1.632247	3.92E-04	3.005365
Up-regulated	GO:0009607	response to biotic stimulus	0.00606	1.588221	7.21E-05	2.927949
Up-regulated	GO:0009790	embryo development	0.00691	1.423963	4.51E-10	3.223708
Up-regulated	GO:0009628	response to abiotic stimulus	0.00724	1.453448	1.91E-05	2.656257
Up-regulated	GO:2000026	regulation of multicellular organismal development	0.00763	1.388018	1.27E-10	3.142999
Up-regulated	GO:0002831	regulation of response to biotic stimulus	0.00848	2.026569	2.89E-02	3.311697
Up-regulated	GO:0044092	negative regulation of molecular function	0.00865	1.627899	7.57E-04	2.866043
Up-regulated	GO:0002682	regulation of immune system process	0.00878	1.606664	3.31E-07	3.79863
Up-regulated	GO:0035007	regulation of melanization defense response	0.0103	10.67762	5.19E-03	29.50722
Up-regulated	GO:0007276	gamete generation	0.0103	1.419342	3.26E-07	2.884381
Up-regulated	GO:0010557	positive regulation of macromolecule biosynthetic process	0.0103	1.419342	1.12E-02	1.947671
Up-regulated	GO:0043207	response to external biotic stimulus	0.0104	1.580722	2.04E-04	2.889465
Up-regulated	GO:0051707	response to other organism	0.0104	1.580722	2.04E-04	2.889465
Up-regulated	GO:0098542	defense response to other organism	0.011	1.682534	3.65E-02	2.46304
Up-regulated	GO:0032940	secretion by cell	0.0118	1.604273	2.51E-04	3.108998
Up-regulated	GO:0045055	regulated exocytosis	0.0126	1.757901	2.19E-02	2.866919
Up-regulated	GO:1902531	regulation of intracellular signal transduction	0.0135	1.458954	1.63E-04	2.5601		organisms
Up-regulated	GO:0051336	regulation of hydrolase activity	0.0138	1.559739	1.43E-05	3.133114
Up-regulated	GO:0022607	cellular component assembly	0.0145	1.320412	3.35E-05	2.091032
Up-regulated	GO:0006022	aminoglycan metabolic process	0.0145	2.352063	3.74E-02	3.782976
Up-regulated	GO:0044419	biological process involved in interspecies interaction between	0.0178	1.454536	3.12E-05	2.59812
Up-regulated	GO:0006887	exocytosis	0.0182	1.678578	1.09E-02	2.859226
Up-regulated	GO:0002252	immune effector process	0.0192	1.684131	4.60E-04	3.30175
Up-regulated	GO:0009792	embryo development ending in birth or egg hatching	0.0194	1.490789	2.08E-03	2.513927
Up-regulated	GO:0007399	nervous system development	0.0198	1.289812	1.61E-13	2.968621
Up-regulated	GO:1901700	response to oxygen-containing compound	0.0198	1.418271	2.48E-03	2.26456
Up-regulated	GO:0051346	negative regulation of hydrolase activity	0.0202	1.984336	6.53E-03	3.850289
Up-regulated	GO:0010648	negative regulation of cell communication	0.0206	1.457616	6.62E-05	2.744857
Up-regulated	GO:0023057	negative regulation of signaling	0.0206	1.457616	6.59E-05	2.747413
Up-regulated	GO:0048468	cell development	0.0231	1.281607	1.18E-11	2.733283
Up-regulated	GO:0002376	immune system process	0.0232	1.401784	7.84E-07	2.839332
Up-regulated	GO:0009719	response to endogenous stimulus	0.0248	1.428319	2.60E-03	2.33772
Up-regulated	GO:0002446	neutrophil mediated immunity	0.0311	1.859585	1.45E-02	3.423833
Up-regulated	GO:0048729	tissue morphogenesis	0.0312	1.438705	3.58E-05	2.907609
Up-regulated	GO:0010647	positive regulation of cell communication	0.0313	1.407365	5.32E-06	2.870516
Up-regulated	GO:0050776	regulation of immune response	0.0316	1.714552	9.09E-06	4.47079
Up-regulated	GO:0035009	negative regulation of melanization defense response	0.0332	12.01232	1.92E-02	49.17869
Up-regulated	GO:0045595	regulation of cell differentiation	0.0336	1.375482	4.09E-05	2.56139
Up-regulated	GO:0009968	negative regulation of signal transduction	0.034	1.463039	3.36E-04	2.658308
Up-regulated	GO:0007049	cell cycle	0.0349	1.404138	3.91E-02	1.858218
Up-regulated	GO:0045861	negative regulation of proteolysis	0.0365	2.035237	8.74E-03	4.014587
Up-regulated	GO:0023056	positive regulation of signaling	0.0366	1.403344	4.86E-06	2.882889
Up-regulated	GO:0043312	neutrophil degranulation	0.0398	1.840969	1.09E-02	3.582554
Up-regulated	GO:0045229	external encapsulating structure organization	0.0459	1.8884	1.81E-02	3.106023
Up-regulated	GO:0002443	leukocyte mediated immunity	0.0464	1.791668	9.51E-03	3.411239
Up-regulated	GO:0002444	myeloid leukocyte mediated immunity	0.0473	1.812078	0.0162	3.370502
Up-regulated	GO:0002697	regulation of immune effector process	0.0491	2.013494	0.0331	3.876153
Up-regulated	GO:0006955	immune response	0.0493	1.506247	0.00027	2.996318
Up-regulated	GO:0005575	cellular_component	2.25E-70	1.579284	1.53E-31	1.797512
Up-regulated	GO:0110165	cellular anatomical entity	5.61E-67	1.593768	3.23E-29	1.795342
Up-regulated	GO:0005622	intracellular anatomical structure	3.48E-58	1.662933	1.78E-15	1.672085
Up-regulated	GO:0005737	cytoplasm	2.21E-52	1.719386	7.21E-14	1.724441
Up-regulated	GO:0043226	organelle	1.47E-49	1.661551	1.26E-13	1.710471
Up-regulated	GO:0043229	intracellular organelle	1.08E-48	1.663605	2.21E-12	1.683064
Up-regulated	GO:0043231	intracellular membrane-bounded organelle	1.52E-46	1.686383	5.33E-11	1.690756
Up-regulated	GO:0043227	membrane-bounded organelle	8.79E-45	1.653606	1.68E-11	1.696215
Up-regulated	GO:0031974	membrane-enclosed lumen	3.70E-24	1.791688	0.000459	1.672745
Up-regulated	GO:0043233	organelle lumen	3.70E-24	1.791688	0.000459	1.672745
Up-regulated	GO:0070013	intracellular organelle lumen	1.92E-23	1.778966	0.000459	1.677227
Up-regulated	GO:0016020	membrane	7.97E-20	1.541628	2.72E-20	2.342714
Up-regulated	GO:0005829	cytosol	5.70E-19	1.700295	8.59E-09	2.063266
Up-regulated	GO:0005634	nucleus	1.61E-17	1.567793	0.00216	1.520207
Up-regulated	GO:0012505	endomembrane system	1.87E-17	1.73607	8.73E-17	2.76532
Up-regulated	GO:0031090	organelle membrane	1.46E-14	1.747247	6.86E-06	2.072531
Up-regulated	GO:0031981	nuclear lumen	4.56E-12	1.630501	0.015	1.61138
Up-regulated	GO:0098588	bounding membrane of organelle	6.33E-10	1.84161	5.15E-04	2.244397
Up-regulated	GO:0005654	nucleoplasm	1.93E-09	1.611019	0.00152	1.877361
Up-regulated	GO:0031984	organelle subcompartment	2.16E-09	1.903934	1.02E-05	2.668611
Up-regulated	GO:0005783	endoplasmic reticulum	3.82E-09	1.822052	1.25E-07	2.827522
Up-regulated	GO:0005794	Golgi apparatus	3.82E-09	1.915586	0.0132	2.157749
Up-regulated	GO:0031982	vesicle	1.19E-08	1.703372	2.52E-12	3.246515
Up-regulated	GO:0005576	extracellular region	1.95E-08	1.723287	6.29E-08	2.8519
Up-regulated	GO:0000139	Golgi membrane	4.09E-08	2.343868	0.0492	2.487638
Up-regulated	GO:0032991	protein-containing complex	5.06E-08	1.39294	0.000332	1.58433
Up-regulated	GO:0031410	cytoplasmic vesicle	8.49E-08	1.695262	1.51E-11	3.238365
Up-regulated	GO:0097708	intracellular vesicle	8.76E-08	1.689922	1.51E-11	3.234189
Up-regulated	GO:0005886	plasma membrane	8.25E-06	1.407384	8.35E-15	2.788759
Up-regulated	GO:0005789	endoplasmic reticulum membrane	1.01E-05	1.870719	0.000132	2.896272
Up-regulated	GO:0042175	nuclear outer membrane-endoplasmic reticulum membrane network	1.13E-05	1.845211	0.000251	2.778457
Up-regulated	GO:0098827	endoplasmic reticulum subcompartment	1.60E-05	1.855872	0.000155	2.865891
Up-regulated	GO:0071944	cell periphery	1.76E-05	1.381268	1.26E-13	2.591763
Up-regulated	GO:0000323	lytic vacuole	0.00042	2.019667	0.0126	2.722068
Up-regulated	GO:0005764	lysosome	0.00042	2.019667	0.000403	3.913424
Up-regulated	GO:0030141	secretory granule	0.000612	1.871078	0.00133	3.292298
Up-regulated	GO:0005615	extracellular space	0.00147	1.681725	8.92E-06	3.654636
Up-regulated	GO:0005768	endosome	0.00335	1.670779	0.000319	3.073668
Up-regulated	GO:0099503	secretory vesicle	0.00594	1.637728	8.29E-06	3.678406
Up-regulated	GO:0012506	vesicle membrane	0.0133	1.573272	0.00138	2.721351
Up-regulated	GO:0098796	membrane protein complex	0.0145	1.518041	0.000332	2.655547
Up-regulated	GO:0048471	perinuclear region of cytoplasm	0.0283	1.555552	0.000934	3.009324
Up-regulated	GO:0030659	cytoplasmic vesicle membrane	0.0317	1.525374	9.53E-04	2.802585
Up-regulated	GO:0003674	molecular_function	7.71E-65	1.559972	1.62E-34	1.826162
Up-regulated	GO:0003824	catalytic activity	1.49E-33	1.749694	4.34E-03	1.506804
Up-regulated	GO:0005488	binding	7.00E-30	1.506842	8.83E-18	1.822018
Up-regulated	GO:0043167	ion binding	6.54E-14	1.559521	4.76E-02	1.493583
Up-regulated	GO:0005515	protein binding	2.47E-10	1.416823	4.05E-20	2.442418
Up-regulated	GO:0098772	molecular function regulator activity	0.00189	1.597927	6.41E-05	2.890208
Up-regulated	GO:0030234	enzyme regulator activity	0.00217	1.678578	6.72E-03	2.558725
Up-regulated	GO:0019899	enzyme binding	0.00357	1.428643	6.41E-05	2.401685
Down-regulated	GO:0008150	biological_process	7.40E-56	1.472218	5.13E-32	1.757234
Down-regulated	GO:0009987	cellular process	1.47E-53	1.53491	2.93E-25	1.769462
Down-regulated	GO:0065007	biological regulation	9.52E-50	1.657184	4.07E-16	1.929092
Down-regulated	GO:0050789	regulation of biological process	4.08E-47	1.672806	4.19E-12	1.855183
Down-regulated	GO:0050794	regulation of cellular process	2.01E-45	1.684408	3.31E-11	1.853901
Down-regulated	GO:0032502	developmental process	1.78E-36	1.684583	1.67E-10	1.997285
Down-regulated	GO:0008152	metabolic process	2.50E-36	1.577998	1.73E-22	1.923179
Down-regulated	GO:0060255	regulation of macromolecule metabolic process	6.33E-36	1.883404	4.34E-04	1.697201
Down-regulated	GO:0071704	organic substance metabolic process	2.08E-35	1.600041	1.01E-18	1.886828
Down-regulated	GO:0051171	regulation of nitrogen compound metabolic process	2.23E-35	1.914854	7.35E-03	1.60701
Down-regulated	GO:0044237	cellular metabolic process	4.58E-35	1.615466	1.02E-19	1.928712
Down-regulated	GO:0043170	macromolecule metabolic process	6.83E-35	1.717971	5.49E-07	1.667846
Down-regulated	GO:0044238	primary metabolic process	7.82E-35	1.619957	4.67E-19	1.937743
Down-regulated	GO:0048856	anatomical structure development	1.46E-34	1.682098	1.04E-10	2.046544
Down-regulated	GO:0006807	nitrogen compound metabolic process	3.24E-34	1.63575	4.07E-16	1.895072
Down-regulated	GO:0019222	regulation of metabolic process	5.91E-34	1.797546	1.37E-06	1.829258
Down-regulated	GO:0080090	regulation of primary metabolic process	3.72E-33	1.852358	2.88E-03	1.63529
Down-regulated	GO:0048518	positive regulation of biological process	8.50E-33	1.820855	1.01E-07	1.983582
Down-regulated	GO:0031323	regulation of cellular metabolic process	9.67E-33	1.797111	5.86E-06	1.809033
Down-regulated	GO:0048522	positive regulation of cellular process	1.25E-32	1.848753	8.59E-07	1.960436
Down-regulated	GO:0071840	cellular component organization or biogenesis	2.03E-32	1.696076	1.25E-13	2.050965
Down-regulated	GO:0016043	cellular component organization	2.04E-32	1.711797	4.26E-14	2.137729
Down-regulated	GO:0048519	negative regulation of biological process	2.69E-32	1.840489	5.01E-10	2.198618
Down-regulated	GO:0032501	multicellular organismal process	4.04E-32	1.576163	1.25E-13	2.070401
Down-regulated	GO:0048523	negative regulation of cellular process	5.44E-32	1.861284	5.57E-09	2.154302
Down-regulated	GO:0048869	cellular developmental process	1.03E-31	1.835992	2.02E-05	1.919029
Down-regulated	GO:0007275	multicellular organism development	7.59E-31	1.66799	4.51E-10	2.062964
Down-regulated	GO:0030154	cell differentiation	1.66E-29	1.823575	2.56E-05	1.943913
Down-regulated	GO:0010604	positive regulation of macromolecule metabolic process	6.96E-26	2.02973	1.53E-02	1.763729
Down-regulated	GO:0051128	regulation of cellular component organization	7.94E-26	2.01419	1.14E-02	1.7869
Down-regulated	GO:0009893	positive regulation of metabolic process	1.47E-25	1.98721	3.69E-03	1.84017
Down-regulated	GO:0044249	cellular biosynthetic process	8.59E-25	1.710411	4.38E-05	1.632761
Down-regulated	GO:1901576	organic substance biosynthetic process	8.67E-25	1.702778	2.32E-05	1.646617
Down-regulated	GO:0009889	regulation of biosynthetic process	1.17E-24	1.801712	7.35E-03	1.645972
Down-regulated	GO:0009058	biosynthetic process	1.21E-24	1.696562	3.43E-06	1.686524
Down-regulated	GO:0031325	positive regulation of cellular metabolic process	1.81E-24	1.973665	7.15E-03	1.794818
Down-regulated	GO:0048731	system development	2.42E-24	1.681808	2.95E-05	1.867894
Down-regulated	GO:0051246	regulation of protein metabolic process	2.96E-24	2.08448	2.87E-02	1.78585
Down-regulated	GO:0051173	positive regulation of nitrogen compound metabolic process	4.27E-24	2.027264	1.11E-02	1.822419
Down-regulated	GO:0031326	regulation of cellular biosynthetic process	5.16E-24	1.796117	9.80E-03	1.633999
Down-regulated	GO:0009059	macromolecule biosynthetic process	5.29E-24	1.83418	4.74E-02	1.485398
Down-regulated	GO:0022402	cell cycle process	6.77E-24	2.488614	4.25E-02	1.964811
Down-regulated	GO:0010556	regulation of macromolecule biosynthetic process	1.09E-23	1.802809	2.53E-02	1.594174
Down-regulated	GO:0010468	regulation of gene expression	1.40E-23	1.820761	2.69E-02	1.607219
Down-regulated	GO:0050896	response to stimulus	2.48E-23	1.547132	4.26E-14	2.105786
Down-regulated	GO:0034641	cellular nitrogen compound metabolic process	4.48E-23	1.708574	2.96E-09	1.881714
Down-regulated	GO:0006996	organelle organization	8.11E-23	1.788838	4.51E-10	2.252407
Down-regulated	GO:0006139	nucleobase-containing compound metabolic process	1.35E-22	1.784432	1.39E-09	2.05992
Down-regulated	GO:0048468	cell development	1.59E-22	1.836724	3.46E-03	1.841442
Down-regulated	GO:0006725	cellular aromatic compound metabolic process	1.53E-21	1.729367	3.18E-09	1.982901
Down-regulated	GO:0033043	regulation of organelle organization	3.41E-21	2.349797	3.11E-02	1.98945
Down-regulated	GO:1901360	organic cyclic compound metabolic process	3.79E-21	1.691376	1.30E-08	1.921262
Down-regulated	GO:0046483	heterocycle metabolic process	6.10E-21	1.727778	2.66E-09	2.00303
Down-regulated	GO:0048513	animal organ development	1.58E-20	1.732514	5.45E-03	1.754393
Down-regulated	GO:0000003	reproduction	3.71E-20	1.837757	1.42E-02	1.783085
Down-regulated	GO:0007399	nervous system development	1.14E-19	1.794116	3.07E-03	1.886725
Down-regulated	GO:0022008	neurogenesis	1.68E-19	1.900484	2.04E-03	2.038749
Down-regulated	GO:0051716	cellular response to stimulus	2.04E-19	1.614677	7.44E-04	1.687671
Down-regulated	GO:0022414	reproductive process	4.47E-19	1.831902	2.22E-02	1.770084
Down-regulated	GO:0009653	anatomical structure morphogenesis	5.93E-19	1.736669	2.13E-02	1.68939
Down-regulated	GO:0051726	regulation of cell cycle	9.72E-19	2.384999	2.13E-02	2.139086
Down-regulated	GO:0051179	localization	9.94E-19	1.560414	2.05E-07	1.861422
Down-regulated	GO:0051172	negative regulation of nitrogen compound metabolic process	1.05E-18	2.018605	2.64E-02	1.878193
Down-regulated	GO:0009790	embryo development	1.30E-18	2.042997	6.09E-03	2.10794
Down-regulated	GO:0043412	macromolecule modification	2.58E-18	1.858307	2.32E-05	2.116577
Down-regulated	GO:0048699	generation of neurons	2.81E-18	1.893442	1.37E-03	2.09793
Down-regulated	GO:0019538	protein metabolic process	1.56E-17	1.667892	1.13E-04	1.755888
Down-regulated	GO:0010646	regulation of cell communication	2.62E-17	1.762179	1.90E-03	1.926088
Down-regulated	GO:0010605	negative regulation of macromolecule metabolic process	3.86E-17	1.878336	3.46E-03	1.934376
Down-regulated	GO:0023051	regulation of signaling	3.98E-17	1.75193	1.95E-03	1.918434
Down-regulated	GO:0048583	regulation of response to stimulus	4.11E-17	1.732008	6.63E-03	1.78511
Down-regulated	GO:0036211	protein modification process	5.20E-17	1.862324	2.81E-04	2.066907
Down-regulated	GO:1901564	organonitrogen compound metabolic process	6.01E-17	1.542595	2.80E-13	2.031084
Down-regulated	GO:0031324	negative regulation of cellular metabolic process	6.42E-16	1.793266	2.44E-04	2.043343
Down-regulated	GO:0050793	regulation of developmental process	1.25E-15	1.773385	3.69E-03	1.917548
Down-regulated	GO:0009892	negative regulation of metabolic process	1.53E-15	1.777038	5.50E-05	2.110412
Down-regulated	GO:0051239	regulation of multicellular organismal process	1.56E-15	1.717844	9.83E-04	1.970637
Down-regulated	GO:0048609	multicellular organismal reproductive process	2.25E-15	1.854197	2.85E-02	1.885705
Down-regulated	GO:2000026	regulation of multicellular organismal development	3.24E-15	1.855187	3.51E-03	2.071536
Down-regulated	GO:0043933	protein-containing complex organization	4.24E-15	1.803162	1.05E-10	2.642855
Down-regulated	GO:0032504	multicellular organism reproduction	1.41E-14	1.808181	1.53E-02	1.935931
Down-regulated	GO:0065008	regulation of biological quality	1.78E-14	1.579342	1.68E-09	2.216618
Down-regulated	GO:0044085	cellular component biogenesis	2.79E-14	1.684877	5.49E-07	2.082146
Down-regulated	GO:0065009	regulation of molecular function	1.81E-13	1.743871	3.10E-02	1.759587
Down-regulated	GO:0022607	cellular component assembly	2.03E-13	1.697267	8.53E-08	2.311346
Down-regulated	GO:0033036	macromolecule localization	3.51E-13	1.726228	8.91E-03	1.7667
Down-regulated	GO:0070727	cellular macromolecule localization	5.03E-13	1.783625	1.89E-02	1.762508
Down-regulated	GO:0051130	positive regulation of cellular component organization	1.18E-12	2.061321	4.06E-02	2.049958
Down-regulated	GO:0009888	tissue development	1.27E-12	1.701804	2.92E-02	1.806925
Down-regulated	GO:0060284	regulation of cell development	1.51E-12	1.974238	1.92E-03	2.449016
Down-regulated	GO:0009890	negative regulation of biosynthetic process	1.63E-12	1.838098	4.27E-02	1.851063
Down-regulated	GO:0007165	signal transduction	4.95E-12	1.584196	1.08E-02	1.774297
Down-regulated	GO:0042221	response to chemical	5.62E-12	1.541088	9.05E-10	2.285615
Down-regulated	GO:0009792	embryo development ending in birth or egg hatching	7.32E-12	2.037219	2.23E-03	2.514964
Down-regulated	GO:0045595	regulation of cell differentiation	7.87E-12	1.83621	7.18E-04	2.319381
Down-regulated	GO:0008104	protein localization	9.26E-12	1.751217	1.20E-02	1.805829
Down-regulated	GO:0007154	cell communication	2.28E-11	1.524415	1.34E-02	1.688596
Down-regulated	GO:0034654	nucleobase-containing compound biosynthetic process	3.12E-11	1.765184	4.83E-03	1.914456
Down-regulated	GO:1901362	organic cyclic compound biosynthetic process	6.88E-11	1.686171	1.42E-02	1.752904
Down-regulated	GO:0018130	heterocycle biosynthetic process	8.09E-11	1.726381	1.78E-02	1.779106
Down-regulated	GO:0019438	aromatic compound biosynthetic process	1.68E-10	1.702747	1.75E-02	1.785511
Down-regulated	GO:0023052	signaling	2.31E-10	1.510119	2.22E-02	1.679802
Down-regulated	GO:0044419	biological process involved in interspecies interaction between organisms	2.86E-10	1.880246	5.67E-04	2.35264
Down-regulated	GO:0010033	response to organic substance	3.93E-10	1.626282	1.65E-07	2.437148
Down-regulated	GO:0006950	response to stress	3.93E-10	1.547522	3.59E-04	1.867985
Down-regulated	GO:0051094	positive regulation of developmental process	4.57E-10	1.89129	1.57E-02	2.213954
Down-regulated	GO:0043687	post-translational protein modification	6.00E-10	2.037802	6.74E-03	2.349802
Down-regulated	GO:0051960	regulation of nervous system development	6.40E-10	1.927342	1.89E-02	2.29378
Down-regulated	GO:0014070	response to organic cyclic compound	2.03E-09	2.013856	5.52E-03	2.525109
Down-regulated	GO:0044403	biological process involved in symbiotic interaction	2.04E-09	2.428974	3.69E-03	3.082255
Down-regulated	GO:0051240	positive regulation of multicellular organismal process	4.14E-09	1.779884	2.12E-02	2.086672
Down-regulated	GO:0006338	chromatin remodeling	9.68E-09	2.397466	4.62E-02	2.603285
Down-regulated	GO:0050790	regulation of catalytic activity	1.31E-08	1.705317	3.22E-02	1.90522
Down-regulated	GO:0006974	DNA damage response	1.65E-08	2.239554	3.07E-02	2.384736
Down-regulated	GO:0071310	cellular response to organic substance	1.70E-08	1.693314	1.23E-04	2.38736
Down-regulated	GO:0051649	establishment of localization in cell	3.84E-08	1.583021	5.12E-05	2.092004
Down-regulated	GO:0065003	protein-containing complex assembly	5.47E-08	1.734753	4.86E-09	2.959811
Down-regulated	GO:0009896	positive regulation of catabolic process	8.34E-08	2.391022	8.10E-04	3.373645
Down-regulated	GO:0051234	establishment of localization	1.05E-07	1.399011	1.13E-08	2.060539
Down-regulated	GO:0010647	positive regulation of cell communication	1.27E-07	1.712766	1.92E-02	2.108166
Down-regulated	GO:0023056	positive regulation of signaling	1.38E-07	1.707873	1.86E-02	2.117253
Down-regulated	GO:0045597	positive regulation of cell differentiation	1.46E-07	1.939885	2.89E-02	2.401577
Down-regulated	GO:0016032	viral process	1.74E-07	2.341356	1.84E-04	3.994664
Down-regulated	GO:0009605	response to external stimulus	1.78E-07	1.52566	3.46E-03	1.934376
Down-regulated	GO:0042981	regulation of apoptotic process	2.15E-07	1.793266	3.15E-02	2.174802
Down-regulated	GO:0070887	cellular response to chemical stimulus	3.19E-07	1.57032	3.99E-03	1.953073
Down-regulated	GO:0051248	negative regulation of protein metabolic process	3.19E-07	1.892743	2.02E-02	2.37285
Down-regulated	GO:0070647	protein modification by small protein conjugation or removal	4.27E-07	2.085012	2.92E-02	2.474353
Down-regulated	GO:2000241	regulation of reproductive process	6.66E-07	2.425425	1.37E-02	3.240123
Down-regulated	GO:0006810	transport	9.23E-07	1.380134	2.28E-09	2.129951
Down-regulated	GO:0032879	regulation of localization	9.80E-07	1.517549	1.54E-03	2.094383
Down-regulated	GO:0016310	phosphorylation	9.91E-07	1.812758	3.87E-07	3.077497
Down-regulated	GO:0044087	regulation of cellular component biogenesis	1.79E-06	1.757756	1.02E-02	2.32046
Down-regulated	GO:0009894	regulation of catabolic process	2.20E-06	1.839809	1.57E-04	2.833861
Down-regulated	GO:0031331	positive regulation of cellular catabolic process	2.57E-06	2.295381	3.69E-03	3.222586
Down-regulated	GO:0010639	negative regulation of organelle organization	3.16E-06	2.255681	3.46E-02	2.836043
Down-regulated	GO:0043067	regulation of programmed cell death	3.52E-06	1.692521	2.57E-02	2.161191
Down-regulated	GO:0045184	establishment of protein localization	6.04E-06	1.644592	4.25E-02	1.85447
Down-regulated	GO:0044248	cellular catabolic process	6.07E-06	1.569108	1.82E-10	2.774216
Down-regulated	GO:0006796	phosphate-containing compound metabolic process	7.72E-06	1.536312	1.05E-10	2.787704
Down-regulated	GO:0071702	organic substance transport	8.92E-06	1.494388	3.09E-04	2.016983
Down-regulated	GO:0009719	response to endogenous stimulus	1.09E-05	1.624361	1.54E-03	2.411443
Down-regulated	GO:0006793	phosphorus metabolic process	1.32E-05	1.521239	9.20E-11	2.771721
Down-regulated	GO:0009056	catabolic process	1.63E-05	1.518502	5.41E-10	2.628657
Down-regulated	GO:0071705	nitrogen compound transport	1.75E-05	1.558832	1.39E-02	1.880095
Down-regulated	GO:1901575	organic substance catabolic process	2.11E-05	1.547367	1.92E-10	2.797822
Down-regulated	GO:0002376	immune system process	4.39E-05	1.541525	6.31E-09	3.076484
Down-regulated	GO:0031329	regulation of cellular catabolic process	7.61E-05	1.769033	3.55E-04	2.834995
Down-regulated	GO:0042592	homeostatic process	8.41E-05	1.534763	5.54E-09	3.092507
Down-regulated	GO:1901700	response to oxygen-containing compound	0.000164	1.514171	0.000983	2.319866
Down-regulated	GO:0044089	positive regulation of cellular component biogenesis	0.00019	1.896122	0.0153	2.885806
Down-regulated	GO:0071495	cellular response to endogenous stimulus	0.000212	1.609915	0.0212	2.261333
Down-regulated	GO:0045732	positive regulation of protein catabolic process	0.000277	2.482984	0.0497	3.484256
Down-regulated	GO:0040008	regulation of growth	0.000403	1.600145	0.0106	2.40601
Down-regulated	GO:0048871	multicellular organismal-level homeostasis	0.000426	1.757257	0.00111	3.159822
Down-regulated	GO:0042176	regulation of protein catabolic process	0.000471	2.08979	0.0289	3.080284
Down-regulated	GO:0045862	positive regulation of proteolysis	0.000494	2.158267	0.0462	3.038253
Down-regulated	GO:0008219	cell death	0.000748	1.644779	0.0381	2.324843
Down-regulated	GO:0009057	macromolecule catabolic process	0.000784	1.587482	0.000185	2.575482
Down-regulated	GO:0012501	programmed cell death	0.000838	1.646277	0.0234	2.389852
Down-regulated	GO:0051049	regulation of transport	0.00142	1.45261	0.0217	2.079605
Down-regulated	GO:0044092	negative regulation of molecular function	0.00153	1.622759	0.0344	2.377191
Down-regulated	GO:0045926	negative regulation of growth	0.00156	2.058358	0.0465	3.246118
Down-regulated	GO:0044281	small molecule metabolic process	0.00229	1.396429	4.37E-11	2.648833
Down-regulated	GO:1901698	response to nitrogen compound	0.0023	1.525411	0.000111	2.822772
Down-regulated	GO:0009628	response to abiotic stimulus	0.00234	1.429508	0.0341	1.967959
Down-regulated	GO:0009607	response to biotic stimulus	0.00272	1.54281	0.0108	2.395399
Down-regulated	GO:1901699	cellular response to nitrogen compound	0.0028	1.675675	0.0289	2.663404
Down-regulated	GO:0006508	proteolysis	0.0028	1.490294	0.000136	2.522045
Down-regulated	GO:1901565	organonitrogen compound catabolic process	0.00435	1.514206	2.97E-07	2.937815
Down-regulated	GO:0051707	response to other organism	0.0046	1.540803	0.00351	2.553028
Down-regulated	GO:0043207	response to external biotic stimulus	0.0046	1.540803	0.00351	2.553028
Down-regulated	GO:0009725	response to hormone	0.00596	1.514314	0.0398	2.306914
Down-regulated	GO:0009410	response to xenobiotic stimulus	0.00596	1.478619	0.000313	2.603992
Down-regulated	GO:0030162	regulation of proteolysis	0.00636	1.672043	0.00891	2.724867
Down-regulated	GO:0044255	cellular lipid metabolic process	0.00803	1.566388	0.000282	2.87994
Down-regulated	GO:0043632	modification-dependent macromolecule catabolic process	0.0085	1.745375	0.00691	2.898655
Down-regulated	GO:0034097	response to cytokine	0.00942	1.671394	0.0218	2.887486
Down-regulated	GO:0051603	proteolysis involved in protein catabolic process	0.0105	1.692305	0.00205	3.00633
Down-regulated	GO:0006511	ubiquitin-dependent protein catabolic process	0.0106	1.738925	0.00491	3.001598
Down-regulated	GO:0019941	modification-dependent protein catabolic process	0.0113	1.723259	0.00506	2.990419
Down-regulated	GO:0010498	proteasomal protein catabolic process	0.0117	1.868613	0.0325	2.862486
Down-regulated	GO:0006082	organic acid metabolic process	0.013	1.490788	0.00493	2.142153
Down-regulated	GO:0043436	oxoacid metabolic process	0.0156	1.487099	0.00447	2.159531
Down-regulated	GO:0007006	mitochondrial membrane organization	0.0169	2.626756	0.00351	6.29747
Down-regulated	GO:0032787	monocarboxylic acid metabolic process	0.0174	1.714317	0.00735	2.773763
Down-regulated	GO:0030163	protein catabolic process	0.0211	1.597713	0.00399	2.74599
Down-regulated	GO:0060249	anatomical structure homeostasis	0.0238	1.685101	0.012	3.292243
Down-regulated	GO:0043161	proteasome-mediated ubiquitin-dependent protein catabolic process	0.0251	1.842622	0.0202	3.070017
Down-regulated	GO:0050829	defense response to Gram-negative bacterium	0.0264	2.391022	0.0342	5.556591
Down-regulated	GO:0006629	lipid metabolic process	0.0278	1.414407	0.00145	2.478596
Down-regulated	GO:0043086	negative regulation of catalytic activity	0.0309	1.561483	0.0405	2.548436
Down-regulated	GO:0003008	system process	0.0409	1.296402	0.0305	1.99724
Down-regulated	GO:0010243	response to organonitrogen compound	0.0437	1.412726	0.000514	2.771774
Down-regulated	GO:0005575	cellular_component	2.18E-60	1.506773	6.10E-31	1.771163
Down-regulated	GO:0110165	cellular anatomical entity	7.36E-59	1.524969	4.30E-30	1.786096
Down-regulated	GO:0005622	intracellular anatomical structure	2.92E-58	1.624168	7.29E-30	1.898645
Down-regulated	GO:0043229	intracellular organelle	3.92E-50	1.634694	1.18E-29	2.028231
Down-regulated	GO:0043226	organelle	1.14E-48	1.616691	4.30E-30	2.030454
Down-regulated	GO:0043231	intracellular membrane-bounded organelle	2.55E-47	1.651263	4.36E-31	2.153784
Down-regulated	GO:0043227	membrane-bounded organelle	2.13E-46	1.626606	6.94E-31	2.127723
Down-regulated	GO:0005634	nucleus	1.49E-44	1.871061	4.47E-08	1.806751
Down-regulated	GO:0005737	cytoplasm	1.21E-40	1.591824	4.01E-26	1.964745
Down-regulated	GO:0032991	protein-containing complex	4.76E-33	1.775701	1.01E-13	2.052369
Down-regulated	GO:0043233	organelle lumen	7.03E-33	1.871457	2.26E-16	2.386796
Down-regulated	GO:0031974	membrane-enclosed lumen	7.03E-33	1.871457	2.26E-16	2.386796
Down-regulated	GO:0070013	intracellular organelle lumen	9.12E-33	1.871011	2.20E-16	2.393192
Down-regulated	GO:0031981	nuclear lumen	2.28E-30	1.964515	1.37E-05	1.911696
Down-regulated	GO:0005654	nucleoplasm	7.73E-29	2.03854	2.50E-09	2.430144
Down-regulated	GO:0140513	nuclear protein-containing complex	4.10E-23	2.53167	4.47E-02	1.893611
Down-regulated	GO:0005829	cytosol	4.12E-19	1.658121	5.36E-11	2.150709
Down-regulated	GO:0140535	intracellular protein-containing complex	2.14E-17	2.455644	1.52E-04	2.543546
Down-regulated	GO:0043232	intracellular non-membrane-bounded organelle	3.05E-17	1.665331	9.49E-04	1.644922
Down-regulated	GO:0043228	non-membrane-bounded organelle	3.05E-17	1.665331	9.49E-04	1.644922
Down-regulated	GO:1902494	catalytic complex	1.48E-15	1.948952	3.74E-16	3.269089
Down-regulated	GO:0016020	membrane	1.47E-12	1.401015	9.16E-13	2.003847
Down-regulated	GO:0098687	chromosomal region	4.71E-10	2.704994	1.26E-02	2.987851
Down-regulated	GO:0012505	endomembrane system	7.88E-09	1.482413	3.01E-09	2.203108
Down-regulated	GO:0005739	mitochondrion	0.000415	1.491686	2.98E-17	3.312003
Down-regulated	GO:0031090	organelle membrane	0.000732	1.340421	5.87E-16	2.766388
Down-regulated	GO:0031975	envelope	0.000984	1.54903	1.29E-16	3.956525
Down-regulated	GO:0031967	organelle envelope	0.000984	1.54903	1.29E-16	3.962453
Down-regulated	GO:0005783	endoplasmic reticulum	0.00762	1.395128	8.41E-05	2.327607
Down-regulated	GO:0042175	nuclear outer membrane-endoplasmic reticulum membrane network	0.0275	1.454446	3.50E-05	2.881893
Down-regulated	GO:0031982	vesicle	0.0293	1.30323	4.36E-06	2.425065
Down-regulated	GO:0098827	endoplasmic reticulum subcompartment	0.0451	1.434613	0.000179	2.752391
Down-regulated	GO:0003674	molecular_function	1.54E-54	1.485017	6.71E-30	1.76127
Down-regulated	GO:0005488	binding	6.05E-46	1.591035	2.43E-15	1.749859
Down-regulated	GO:0005515	protein binding	4.66E-39	1.75826	2.29E-11	2.057285
Down-regulated	GO:0036094	small molecule binding	6.51E-23	1.668257	2.91E-05	1.66938
Down-regulated	GO:1901363	heterocyclic compound binding	6.84E-23	1.681833	2.00E-04	1.629287
Down-regulated	GO:0097159	organic cyclic compound binding	8.32E-23	1.672359	1.64E-04	1.628968
Down-regulated	GO:0003824	catalytic activity	2.17E-20	1.542404	2.21E-17	2.082093
Down-regulated	GO:0043167	ion binding	4.81E-13	1.504682	4.85E-08	1.874323
Down-regulated	GO:0016740	transferase activity	1.09E-10	1.750539	5.27E-03	1.884102
Down-regulated	GO:0019899	enzyme binding	1.51E-08	1.659552	1.49E-02	1.931081
Down-regulated	GO:0000166	nucleotide binding	3.94E-08	1.649338	2.12E-02	1.755075
Down-regulated	GO:1901265	nucleoside phosphate binding	3.94E-08	1.648146	2.12E-02	1.754351
Down-regulated	GO:0140096	catalytic activity, acting on a protein	1.40E-07	1.616324	2.28E-03	2.038016
Down-regulated	GO:0046872	metal ion binding	6.81E-07	1.480613	3.08E-08	2.252161
Down-regulated	GO:0043169	cation binding	1.68E-06	1.458337	5.99E-09	2.297045
Down-regulated	GO:0044877	protein-containing complex binding	2.09E-06	1.673018	5.62E-08	3.003335
Down-regulated	GO:0016787	hydrolase activity	8.65E-06	1.455075	4.11E-06	2.108374
Down-regulated	GO:0042802	identical protein binding	0.00322	1.460064	2.91E-05	2.659832
Down-regulated	GO:0046914	transition metal ion binding	0.0293	1.463115	0.0169	2.23209
Down-regulated	GO:0140030	modification-dependent protein binding	0.0486	2.364747	0.000336	7.945406
