# Supplementary material for: Divergent Genetic Pathways Underlying Convergent Parasitic Behaviours in Blowflies
Source: Mol Ecol. 2025 May 5;34(11):e17785. doi: 10.1111/mec.17785 (PMC12100580; doi:10.1111/mec.17785)
Supplement: Supplementary file 15 — Table S12. [file MEC-34-e17785-s022.xlsx]

## Sheet: Página1
Supplementary Table 11. Overlap of enriched GO terms among the differentially expressed genes identified in the female expression dataset.
Direction in the parasitic species	Term	Annotation	Comparison
			Co. hominivorax x Co. macellaria		Ch. bezziana x Ch. megacephala
			Adjusted p-value	Enrichment value	Adjusted p-value	Enrichment value
Up-regulated	GO:0008150	biological_process	8.47E-54	1.546222	6.93E-30	1.77907
Up-regulated	GO:0009987	cellular process	5.10E-51	1.618504	2.98E-28	1.856261
Up-regulated	GO:0090304	nucleic acid metabolic process	2.71E-48	2.683652	2.88E-26	3.391232
Up-regulated	GO:0009059	macromolecule biosynthetic process	5.72E-47	2.453195	1.69E-16	2.53061
Up-regulated	GO:0043170	macromolecule metabolic process	6.20E-47	2.004562	2.30E-24	2.371615
Up-regulated	GO:0044237	cellular metabolic process	6.47E-47	1.852537	2.31E-19	1.969106
Up-regulated	GO:0008152	metabolic process	2.21E-44	1.760539	1.47E-18	1.876783
Up-regulated	GO:0034641	cellular nitrogen compound metabolic process	1.63E-40	2.15136	3.32E-15	2.2214
Up-regulated	GO:0071704	organic substance metabolic process	2.00E-40	1.762136	3.10E-20	1.976706
Up-regulated	GO:0044238	primary metabolic process	5.56E-39	1.782456	2.65E-21	2.050874
Up-regulated	GO:0044249	cellular biosynthetic process	1.06E-38	2.081726	4.68E-13	2.08869
Up-regulated	GO:0010467	gene expression	1.59E-38	2.478912	2.46E-06	2.007135
Up-regulated	GO:0046483	heterocycle metabolic process	1.39E-37	2.198758	3.58E-19	2.567956
Up-regulated	GO:1901576	organic substance biosynthetic process	1.39E-37	2.050944	1.03E-13	2.101995
Up-regulated	GO:0006139	nucleobase-containing compound metabolic process	2.81E-37	2.234888	1.91E-20	2.701973
Up-regulated	GO:0009058	biosynthetic process	3.98E-37	2.038008	2.05E-13	2.08899
Up-regulated	GO:0016070	RNA metabolic process	5.11E-37	2.60054	7.32E-10	2.522264
Up-regulated	GO:0006807	nitrogen compound metabolic process	6.85E-37	1.786324	8.19E-20	2.049543
Up-regulated	GO:0006725	cellular aromatic compound metabolic process	9.19E-35	2.130568	7.38E-20	2.590572
Up-regulated	GO:1901360	organic cyclic compound metabolic process	1.67E-34	2.079346	2.82E-19	2.50369
Up-regulated	GO:0006396	RNA processing	6.50E-30	3.445502	5.95E-06	2.806078
Up-regulated	GO:0006259	DNA metabolic process	4.21E-29	3.892847	1.81E-27	7.09027
Up-regulated	GO:0065007	biological regulation	5.33E-27	1.568654	5.85E-29	2.330601
Up-regulated	GO:0050794	regulation of cellular process	3.59E-24	1.587542	6.61E-29	2.47686
Up-regulated	GO:0071840	cellular component organization or biogenesis	8.38E-24	1.708056	2.65E-24	2.508305
Up-regulated	GO:0050789	regulation of biological process	5.23E-23	1.553057	1.26E-29	2.447042
Up-regulated	GO:0006974	DNA damage response	1.14E-22	3.677427	1.01E-16	5.930224
Up-regulated	GO:0031323	regulation of cellular metabolic process	9.47E-22	1.769404	7.61E-21	2.676646
Up-regulated	GO:0019222	regulation of metabolic process	1.29E-21	1.752691	1.08E-21	2.685394
Up-regulated	GO:0016043	cellular component organization	3.52E-21	1.68223	1.25E-23	2.579352
Up-regulated	GO:0006281	DNA repair	4.27E-21	4.321855	6.93E-12	5.952288
Up-regulated	GO:0016071	mRNA metabolic process	8.78E-21	3.354926	0.00182	2.744726
Up-regulated	GO:0060255	regulation of macromolecule metabolic process	4.25E-20	1.774422	1.11E-19	2.695073
Up-regulated	GO:0006996	organelle organization	1.31E-18	1.853573	2.11E-19	2.904303
Up-regulated	GO:0031326	regulation of cellular biosynthetic process	3.02E-18	1.829134	1.73E-16	2.748409
Up-regulated	GO:0009889	regulation of biosynthetic process	3.09E-18	1.821533	2.50E-17	2.785662
Up-regulated	GO:0051171	regulation of nitrogen compound metabolic process	4.60E-18	1.765774	3.08E-18	2.708976
Up-regulated	GO:0010556	regulation of macromolecule biosynthetic process	5.75E-18	1.835694	3.82E-16	2.761149
Up-regulated	GO:0080090	regulation of primary metabolic process	5.88E-18	1.738406	1.42E-18	2.677295
Up-regulated	GO:0007049	cell cycle	2.68E-17	2.377176	1.36E-30	5.367861
Up-regulated	GO:0034660	ncRNA metabolic process	6.75E-17	3.34236	0.00115	2.548482
Up-regulated	GO:0043412	macromolecule modification	1.79E-16	1.984271	3.46E-12	2.834129
Up-regulated	GO:0010468	regulation of gene expression	7.77E-16	1.80154	1.53E-13	2.645158
Up-regulated	GO:0019219	regulation of nucleobase-containing compound metabolic process	1.80E-15	1.880165	1.88E-15	3
Up-regulated	GO:0044271	cellular nitrogen compound biosynthetic process	1.80E-15	1.9395	0.00298	1.71723
Up-regulated	GO:0006397	mRNA processing	2.51E-15	3.408162	0.00472	3.028399
Up-regulated	GO:0051276	chromosome organization	7.36E-15	2.574602	6.00E-20	5.276002
Up-regulated	GO:0034470	ncRNA processing	1.46E-14	3.543664	0.000126	3.13014
Up-regulated	GO:0033554	cellular response to stress	1.14E-13	2.149189	6.97E-14	3.418544
Up-regulated	GO:0022402	cell cycle process	1.16E-13	2.331358	6.22E-25	5.377467
Up-regulated	GO:0051252	regulation of RNA metabolic process	5.20E-13	1.837272	6.67E-11	2.736643
Up-regulated	GO:0048518	positive regulation of biological process	1.92E-12	1.59429	3.08E-18	2.665301
Up-regulated	GO:0008380	RNA splicing	3.95E-12	3.33881	0.0034	3.299638
Up-regulated	GO:0048522	positive regulation of cellular process	9.72E-12	1.598102	1.94E-18	2.753345
Up-regulated	GO:0018130	heterocycle biosynthetic process	3.76E-11	1.901837	3.56E-05	2.18778
Up-regulated	GO:0006260	DNA replication	4.70E-11	4.171613	4.54E-18	11.25865
Up-regulated	GO:0006310	DNA recombination	7.20E-11	4.70609	1.25E-10	9.427536
Up-regulated	GO:0043933	protein-containing complex organization	1.24E-10	1.813056	1.54E-10	2.711566
Up-regulated	GO:0034654	nucleobase-containing compound biosynthetic process	1.26E-10	1.91307	2.48E-06	2.411641
Up-regulated	GO:0044085	cellular component biogenesis	1.32E-10	1.712947	2.81E-12	2.565451
Up-regulated	GO:0032774	RNA biosynthetic process	1.82E-10	2.095344	7.26E-06	2.779915
Up-regulated	GO:0006351	DNA-templated transcription	1.85E-10	2.102639	1.48E-05	2.74039
Up-regulated	GO:0051641	cellular localization	3.11E-10	1.708487	8.07E-06	2.084936
Up-regulated	GO:0070727	cellular macromolecule localization	5.96E-10	1.829364	0.000119	2.119206
Up-regulated	GO:0019438	aromatic compound biosynthetic process	6.84E-10	1.8301	5.24E-06	2.293242
Up-regulated	GO:0008104	protein localization	7.65E-10	1.836788	0.000287	2.072599
Up-regulated	GO:1901362	organic cyclic compound biosynthetic process	9.26E-10	1.79162	9.66E-06	2.190687
Up-regulated	GO:0019538	protein metabolic process	1.05E-09	1.592209	7.72E-05	1.797413
Up-regulated	GO:0006950	response to stress	1.40E-09	1.650083	2.39E-12	2.624474
Up-regulated	GO:0009893	positive regulation of metabolic process	1.90E-09	1.700637	2.81E-12	2.816017
Up-regulated	GO:0000278	mitotic cell cycle	2.51E-09	2.326119	1.26E-23	6.278025
Up-regulated	GO:0032259	methylation	2.74E-09	3.704969	0.0182	3.430907
Up-regulated	GO:0032501	multicellular organismal process	3.16E-09	1.365053	6.30E-26	2.594079
Up-regulated	GO:1903047	mitotic cell cycle process	4.56E-09	2.395093	4.66E-24	6.793024
Up-regulated	GO:0031325	positive regulation of cellular metabolic process	5.26E-09	1.693182	4.10E-12	2.821252
Up-regulated	GO:0036211	protein modification process	7.68E-09	1.739396	1.28E-10	2.826505
Up-regulated	GO:0006261	DNA-templated DNA replication	7.72E-09	4.753254	8.70E-14	13.20459
Up-regulated	GO:0033036	macromolecule localization	7.72E-09	1.715836	1.42E-05	2.157116
Up-regulated	GO:0051716	cellular response to stimulus	7.94E-09	1.492128	3.82E-16	2.537179
Up-regulated	GO:0010604	positive regulation of macromolecule metabolic process	1.00E-08	1.695677	1.66E-12	2.918729
Up-regulated	GO:0050896	response to stimulus	1.01E-08	1.397539	2.81E-12	2.074478
Up-regulated	GO:0043414	macromolecule methylation	1.30E-08	3.842314	0.0397	3.554645
Up-regulated	GO:0033044	regulation of chromosome organization	1.39E-08	2.927752	1.20E-17	7.600344
Up-regulated	GO:0032502	developmental process	2.37E-08	1.383231	5.26E-24	2.641647
Up-regulated	GO:0051301	cell division	3.92E-08	2.333963	1.81E-12	4.871095
Up-regulated	GO:0051173	positive regulation of nitrogen compound metabolic process	4.04E-08	1.695737	5.03E-13	3.037858
Up-regulated	GO:0022607	cellular component assembly	5.65E-08	1.645929	1.29E-13	2.913725
Up-regulated	GO:0007059	chromosome segregation	7.08E-08	3.100706	1.95E-11	7.312561
Up-regulated	GO:0098813	nuclear chromosome segregation	1.28E-07	3.348458	2.33E-10	7.771804
Up-regulated	GO:0043687	post-translational protein modification	2.18E-07	2.0863	7.16E-09	3.667828
Up-regulated	GO:0048856	anatomical structure development	2.73E-07	1.36861	2.27E-21	2.602184
Up-regulated	GO:0048523	negative regulation of cellular process	2.96E-07	1.478648	1.80E-20	2.942023
Up-regulated	GO:2001141	regulation of RNA biosynthetic process	3.96E-07	1.645566	2.91E-10	2.800806
Up-regulated	GO:0051254	positive regulation of RNA metabolic process	4.66E-07	1.881464	2.97E-05	2.703875
Up-regulated	GO:0045935	positive regulation of nucleobase-containing compound metabolic process	4.74E-07	1.844679	1.66E-07	2.972463
Up-regulated	GO:0006355	regulation of DNA-templated transcription	4.74E-07	1.645664	2.14E-10	2.824688
Up-regulated	GO:0048519	negative regulation of biological process	5.92E-07	1.454541	1.95E-20	2.883901
Up-regulated	GO:0070918	regulatory ncRNA processing	6.95E-07	4.895852	2.00E-06	9.39042
Up-regulated	GO:1903311	regulation of mRNA metabolic process	7.49E-07	2.886797	0.0135	3.331238
Up-regulated	GO:2001251	negative regulation of chromosome organization	7.49E-07	3.949595	9.21E-07	7.918071
Up-regulated	GO:0048285	organelle fission	8.22E-07	2.561783	2.21E-13	6.59137
Up-regulated	GO:0051179	localization	1.02E-06	1.398028	7.47E-07	1.878158
Up-regulated	GO:0000280	nuclear division	1.02E-06	2.607079	3.85E-14	7.081269
Up-regulated	GO:0006270	DNA replication initiation	1.51E-06	8.616699	8.82E-09	24.39375
Up-regulated	GO:1901564	organonitrogen compound metabolic process	1.67E-06	1.400034	0.0119	1.45218
Up-regulated	GO:0071824	protein-DNA complex organization	2.05E-06	2.093621	4.28E-08	3.795216
Up-regulated	GO:0007127	meiosis I	2.44E-06	4.537618	0.000254	7.070652
Up-regulated	GO:0051321	meiotic cell cycle	2.64E-06	2.521217	1.57E-16	6.981376
Up-regulated	GO:0032508	DNA duplex unwinding	4.08E-06	5.542473	0.000115	9.326165
Up-regulated	GO:0010557	positive regulation of macromolecule biosynthetic process	5.65E-06	1.703597	1.07E-07	2.81776
Up-regulated	GO:0022414	reproductive process	6.44E-06	1.543621	2.11E-19	3.567642
Up-regulated	GO:0010608	post-transcriptional regulation of gene expression	7.68E-06	2.279304	0.00227	2.996883
Up-regulated	GO:0032392	DNA geometric change	1.12E-05	5.153528	2.72E-05	9.473301
Up-regulated	GO:0071103	DNA conformation change	1.13E-05	3.004861	6.28E-10	7.350282
Up-regulated	GO:0006302	double-strand break repair	1.26E-05	3.77295	2.98E-07	8.754141
Up-regulated	GO:0051726	regulation of cell cycle	1.54E-05	1.874482	1.75E-20	5.204786
Up-regulated	GO:0010628	positive regulation of gene expression	1.57E-05	1.709662	7.97E-07	2.793107
Up-regulated	GO:0009891	positive regulation of biosynthetic process	1.61E-05	1.655784	1.33E-07	2.750393
Up-regulated	GO:0006325	chromatin organization	1.85E-05	2.04138	4.41E-07	3.719504
Up-regulated	GO:0031328	positive regulation of cellular biosynthetic process	2.04E-05	1.65344	1.12E-07	2.768359
Up-regulated	GO:0007275	multicellular organism development	2.10E-05	1.329409	8.15E-22	2.716648
Up-regulated	GO:0000003	reproduction	2.27E-05	1.507179	3.98E-19	3.474283
Up-regulated	GO:0061982	meiosis I cell cycle process	2.76E-05	3.361331	2.29E-09	9.326165
Up-regulated	GO:0007276	gamete generation	3.16E-05	1.655833	7.61E-21	4.689577
Up-regulated	GO:0044703	multi-organism reproductive process	3.87E-05	1.582235	1.27E-19	4.041157
Up-regulated	GO:0051649	establishment of localization in cell	4.14E-05	1.559306	0.0302	1.70844
Up-regulated	GO:0065003	protein-containing complex assembly	4.73E-05	1.710259	4.19E-08	2.963389
Up-regulated	GO:0033043	regulation of organelle organization	5.32E-05	1.751533	6.08E-20	4.735829
Up-regulated	GO:0140013	meiotic nuclear division	6.07E-05	2.707383	5.27E-12	8.310685
Up-regulated	GO:1903046	meiotic cell cycle process	6.07E-05	2.483403	5.68E-13	6.953088
Up-regulated	GO:0045184	establishment of protein localization	6.55E-05	1.723821	0.0363	1.862372
Up-regulated	GO:0007051	spindle organization	7.97E-05	2.842753	2.74E-09	8.415906
Up-regulated	GO:0019953	sexual reproduction	9.13E-05	1.575991	2.80E-19	4.10118
Up-regulated	GO:0009894	regulation of catabolic process	0.000113	1.883595	5.46E-06	3.2525
Up-regulated	GO:0000082	G1/S transition of mitotic cell cycle	0.000114	4.069279	3.31E-13	14.98442
Up-regulated	GO:0022412	cellular process involved in reproduction in multicellular organism	0.000127	1.667063	3.76E-19	4.910859
Up-regulated	GO:0070647	protein modification by small protein conjugation or removal	0.000127	2.081533	4.10E-05	3.508089
Up-regulated	GO:0071705	nitrogen compound transport	0.000133	1.62918	0.031	1.807916
Up-regulated	GO:0010564	regulation of cell cycle process	0.000133	1.969081	4.04E-18	5.762567
Up-regulated	GO:0051234	establishment of localization	0.000134	1.375835	0.000275	1.766579
Up-regulated	GO:0031324	negative regulation of cellular metabolic process	0.000136	1.504688	1.15E-12	2.980359
Up-regulated	GO:0008283	cell population proliferation	0.000136	1.965488	1.97E-06	3.93931
Up-regulated	GO:0006913	nucleocytoplasmic transport	0.000137	2.753916	0.0246	3.042304
Up-regulated	GO:1901987	regulation of cell cycle phase transition	0.000138	2.286685	3.78E-10	5.441763
Up-regulated	GO:0000819	sister chromatid segregation	0.000139	3.238201	9.16E-09	8.461789
Up-regulated	GO:0051169	nuclear transport	0.000149	2.739647	0.025	3.034563
Up-regulated	GO:0006304	DNA modification	0.00015	5.668881	0.0397	7.477011
Up-regulated	GO:0044843	cell cycle G1/S phase transition	0.00015	3.966259	3.75E-13	14.86358
Up-regulated	GO:0048869	cellular developmental process	0.000163	1.366439	2.24E-16	2.761371
Up-regulated	GO:0031329	regulation of cellular catabolic process	0.000185	1.918645	1.52E-05	3.253802
Up-regulated	GO:0010605	negative regulation of macromolecule metabolic process	0.000186	1.523567	2.09E-11	2.960182
Up-regulated	GO:0016570	histone modification	0.000223	2.569768	0.0105	3.456763
Up-regulated	GO:0000723	telomere maintenance	0.000235	4.28387	4.19E-06	10.03858
Up-regulated	GO:0009892	negative regulation of metabolic process	0.000248	1.484263	1.66E-12	2.955057
Up-regulated	GO:0051983	regulation of chromosome segregation	0.000262	3.322185	2.92E-09	8.377652
Up-regulated	GO:0035825	homologous recombination	0.00031	5.254085	0.00926	8.339744
Up-regulated	GO:0032200	telomere organization	0.00033	4.154056	5.34E-06	9.767267
Up-regulated	GO:0071897	DNA biosynthetic process	0.00033	3.916681	1.48E-06	9.695799
Up-regulated	GO:0051246	regulation of protein metabolic process	0.000362	1.519291	1.13E-10	2.912687
Up-regulated	GO:0044770	cell cycle phase transition	0.000369	2.65192	3.98E-14	9.934595
Up-regulated	GO:0051128	regulation of cellular component organization	0.000376	1.467125	1.23E-15	3.169533
Up-regulated	GO:0006403	RNA localization	0.00039	2.457836	0.00957	3.090826
Up-regulated	GO:0007292	female gamete generation	0.000392	1.733693	1.64E-14	4.933637
Up-regulated	GO:0007052	mitotic spindle organization	0.000418	3.207627	3.99E-07	9.637037
Up-regulated	GO:0045132	meiotic chromosome segregation	0.000429	3.467895	2.33E-06	9.244832
Up-regulated	GO:1902850	microtubule cytoskeleton organization involved in mitosis	0.000458	2.675329	3.48E-08	7.70963
Up-regulated	GO:0009057	macromolecule catabolic process	0.000475	1.765717	0.0258	2.097772
Up-regulated	GO:0051052	regulation of DNA metabolic process	0.000475	2.458523	3.49E-12	7.095332
Up-regulated	GO:0000075	cell cycle checkpoint signaling	0.000501	2.958644	4.09E-07	7.665825
Up-regulated	GO:0030071	regulation of mitotic metaphase/anaphase transition	0.000703	4.433979	4.33E-06	8.641908
Up-regulated	GO:0030154	cell differentiation	0.000706	1.344635	2.45E-17	2.893435
Up-regulated	GO:0044772	mitotic cell cycle phase transition	0.000828	2.640459	1.32E-14	10.47724
Up-regulated	GO:0030261	chromosome condensation	0.000879	4.04102	1.66E-06	11.17698
Up-regulated	GO:0007131	reciprocal meiotic recombination	0.00089	5.153528	0.0481	6.994624
Up-regulated	GO:0140527	reciprocal homologous recombination	0.00089	5.153528	0.0481	6.994624
Up-regulated	GO:0006268	DNA unwinding involved in DNA replication	0.00101	12.23963	0.0061	25.01923
Up-regulated	GO:0045786	negative regulation of cell cycle	0.00102	2.118673	1.51E-09	5.571734
Up-regulated	GO:1901988	negative regulation of cell cycle phase transition	0.00102	2.665197	7.47E-07	6.664959
Up-regulated	GO:0009411	response to UV	0.00108	3.092117	0.000345	6.776042
Up-regulated	GO:0007281	germ cell development	0.00108	1.650043	6.90E-14	4.596777
Up-regulated	GO:0048609	multicellular organismal reproductive process	0.00111	1.487347	4.21E-19	4.12565
Up-regulated	GO:0051053	negative regulation of DNA metabolic process	0.00116	3.333346	2.58E-06	8.030864
Up-regulated	GO:1902099	regulation of metaphase/anaphase transition of cell cycle	0.00139	4.122822	5.95E-06	8.339744
Up-regulated	GO:0010965	regulation of mitotic sister chromatid separation	0.00139	4.122822	9.05E-07	8.910959
Up-regulated	GO:0044403	biological process involved in symbiotic interaction	0.00163	2.02051	0.000343	3.537588
Up-regulated	GO:0051984	positive regulation of chromosome segregation	0.00168	6.025663	0.000828	8.432407
Up-regulated	GO:0006810	transport	0.00171	1.33153	0.0143	1.590465
Up-regulated	GO:0007348	regulation of syncytial blastoderm mitotic cell cycle	0.00174	15.66672	0.0348	30.97619
Up-regulated	GO:1901990	regulation of mitotic cell cycle phase transition	0.00187	2.231932	1.03E-08	5.559829
Up-regulated	GO:0003006	developmental process involved in reproduction	0.00198	1.490042	1.31E-14	3.679761
Up-regulated	GO:0034502	protein localization to chromosome	0.00199	4.662716	0.013	7.634977
Up-regulated	GO:0034587	piRNA processing	0.00199	6.854192	2.55E-06	29.56818
Up-regulated	GO:0140014	mitotic nuclear division	0.00199	2.670464	4.72E-09	8.11931
Up-regulated	GO:0000070	mitotic sister chromatid segregation	0.00213	3.026526	7.89E-08	8.773603
Up-regulated	GO:1901991	negative regulation of mitotic cell cycle phase transition	0.00214	2.913234	4.67E-05	6.699906
Up-regulated	GO:0007088	regulation of mitotic nuclear division	0.00233	2.636228	2.08E-09	7.330664
Up-regulated	GO:0018193	peptidyl-amino acid modification	0.00284	1.843144	0.000113	3.266499
Up-regulated	GO:0031327	negative regulation of cellular biosynthetic process	0.00284	1.499282	5.61E-12	3.35033
Up-regulated	GO:0007093	mitotic cell cycle checkpoint signaling	0.00289	2.946176	2.23E-07	8.977176
Up-regulated	GO:0048731	system development	0.0029	1.289492	2.64E-18	2.786982
Up-regulated	GO:1905818	regulation of chromosome separation	0.0029	3.790337	1.38E-06	8.559211
Up-regulated	GO:0048477	oogenesis	0.00322	1.681678	1.51E-09	4.254325
Up-regulated	GO:0010558	negative regulation of macromolecule biosynthetic process	0.00352	1.50765	7.68E-12	3.377252
Up-regulated	GO:0031047	regulatory ncRNA-mediated gene silencing	0.00352	3.012832	7.33E-05	8.339744
Up-regulated	GO:0016032	viral process	0.00379	2.033885	0.000989	3.775705
Up-regulated	GO:0048583	regulation of response to stimulus	0.0039	1.365432	1.97E-07	2.347605
Up-regulated	GO:0000018	regulation of DNA recombination	0.00411	4.257262	0.00399	7.744048
Up-regulated	GO:0033045	regulation of sister chromatid segregation	0.00474	3.059907	3.06E-06	7.082496
Up-regulated	GO:0032504	multicellular organism reproduction	0.00476	1.428348	2.15E-18	3.986387
Up-regulated	GO:0009890	negative regulation of biosynthetic process	0.00481	1.484055	7.75E-12	3.319555
Up-regulated	GO:0006338	chromatin remodeling	0.00495	1.953062	0.000254	3.628117
Up-regulated	GO:0007143	female meiotic nuclear division	0.00495	3.187996	1.72E-07	12.0463
Up-regulated	GO:0033047	regulation of mitotic sister chromatid segregation	0.00581	3.306289	8.70E-07	7.962806
Up-regulated	GO:0009790	embryo development	0.00582	1.479156	9.54E-10	3.250988
Up-regulated	GO:1902749	regulation of cell cycle G2/M phase transition	0.00616	2.751388	0.00157	5.512712
Up-regulated	GO:0007017	microtubule-based process	0.00616	1.669683	2.24E-07	3.846583
Up-regulated	GO:0009896	positive regulation of catabolic process	0.00626	1.981654	6.26E-05	3.872024
Up-regulated	GO:0140694	non-membrane-bounded organelle assembly	0.00626	2.057917	0.0013	3.474893
Up-regulated	GO:0010639	negative regulation of organelle organization	0.00627	2.03224	2.08E-09	5.758853
Up-regulated	GO:0051310	metaphase chromosome alignment	0.00635	4.406266	3.47E-05	14.05401
Up-regulated	GO:1902275	regulation of chromatin organization	0.00692	2.419127	2.46E-06	6.570707
Up-regulated	GO:0031570	DNA integrity checkpoint signaling	0.00694	2.937511	4.61E-07	9.49635
Up-regulated	GO:0009994	oocyte differentiation	0.00706	2.225387	0.00342	4.389339
Up-regulated	GO:0031331	positive regulation of cellular catabolic process	0.00761	2.023619	0.000364	3.69865
Up-regulated	GO:0071702	organic substance transport	0.00782	1.415207	0.0471	1.687982
Up-regulated	GO:0010948	negative regulation of cell cycle process	0.00816	2.140696	2.08E-09	6.431497
Up-regulated	GO:0010629	negative regulation of gene expression	0.00835	1.483081	2.33E-10	3.27873
Up-regulated	GO:0048232	male gamete generation	0.00837	1.769817	3.77E-14	6.002936
Up-regulated	GO:0031056	regulation of histone modification	0.00844	2.663343	3.31E-06	7.837349
Up-regulated	GO:2001252	positive regulation of chromosome organization	0.00863	2.573002	2.68E-08	7.227778
Up-regulated	GO:0044419	biological process involved in interspecies interaction between organisms	0.00937	1.535953	0.0212	2.045597
Up-regulated	GO:1902680	positive regulation of RNA biosynthetic process	0.00966	1.564832	0.000445	2.583715
Up-regulated	GO:0006306	DNA methylation	0.00966	5.272455	0.00986	11.72072
Up-regulated	GO:0006305	DNA alkylation	0.00966	5.272455	0.00986	11.72072
Up-regulated	GO:1904356	regulation of telomere maintenance via telomere lengthening	0.00966	5.272455	0.00762	8.74328
Up-regulated	GO:0045005	DNA-templated DNA replication maintenance of fidelity	0.00966	5.272455	0.0091	12.0463
Up-regulated	GO:0000226	microtubule cytoskeleton organization	0.0103	1.769585	1.06E-08	4.822805
Up-regulated	GO:0009792	embryo development ending in birth or egg hatching	0.0112	1.565738	0.00232	2.540114
Up-regulated	GO:0010389	regulation of G2/M transition of mitotic cell cycle	0.0114	2.678073	0.00144	5.575714
Up-regulated	GO:0051255	spindle midzone assembly	0.0119	7.532079	3.61E-05	28.5307
Up-regulated	GO:0000077	DNA damage checkpoint signaling	0.0122	2.885976	1.57E-05	8.604497
Up-regulated	GO:0010256	endomembrane system organization	0.0122	1.902388	0.023	2.89755
Up-regulated	GO:0016567	protein ubiquitination	0.0128	1.971057	1.53E-05	4.539614
Up-regulated	GO:0051783	regulation of nuclear division	0.0134	2.25568	7.20E-11	7.27185
Up-regulated	GO:0007346	regulation of mitotic cell cycle	0.0134	1.75851	1.71E-14	5.55192
Up-regulated	GO:0045893	positive regulation of DNA-templated transcription	0.015	1.564717	0.000508	2.62383
Up-regulated	GO:0032446	protein modification by small protein conjugation	0.0178	1.928212	3.71E-05	4.246736
Up-regulated	GO:0036297	interstrand cross-link repair	0.0178	5.595259	0.00986	11.72072
Up-regulated	GO:0031297	replication fork processing	0.0178	5.595259	0.00428	14.95402
Up-regulated	GO:0065008	regulation of biological quality	0.0201	1.276238	3.75E-06	2.022212
Up-regulated	GO:0000724	double-strand break repair via homologous recombination	0.0217	3.167904	1.29E-05	10.38032
Up-regulated	GO:0000725	recombinational repair	0.0217	3.167904	1.52E-05	10.16406
Up-regulated	GO:0007283	spermatogenesis	0.0225	1.735239	4.10E-12	5.833179
Up-regulated	GO:0051257	meiotic spindle midzone assembly	0.024	8.703736	0.000287	30.97619
Up-regulated	GO:0007405	neuroblast proliferation	0.0248	2.937511	0.00595	7.148352
Up-regulated	GO:0048468	cell development	0.0249	1.307351	3.49E-12	2.832953
Up-regulated	GO:0045930	negative regulation of mitotic cell cycle	0.0267	2.164482	2.12E-06	6.113722
Up-regulated	GO:0044087	regulation of cellular component biogenesis	0.0274	1.526924	0.000212	2.774224
Up-regulated	GO:1901976	regulation of cell cycle checkpoint	0.028	5.108715	0.0173	9.856061
Up-regulated	GO:0070925	organelle assembly	0.0284	1.603136	0.00344	2.675216
Up-regulated	GO:0090329	regulation of DNA-templated DNA replication	0.0286	3.525013	0.00159	9.427536
Up-regulated	GO:0044786	cell cycle DNA replication	0.0286	3.525013	0.00926	8.339744
Up-regulated	GO:0061640	cytoskeleton-dependent cytokinesis	0.0301	2.268809	1.10E-06	6.453373
Up-regulated	GO:0010506	regulation of autophagy	0.0306	2.031474	0.0217	3.325665
Up-regulated	GO:0065009	regulation of molecular function	0.0314	1.348558	5.88E-09	2.710417
Up-regulated	GO:0051303	establishment of chromosome localization	0.0321	3.455895	0.000191	10.68897
Up-regulated	GO:0080135	regulation of cellular response to stress	0.033	1.71245	0.00149	3.118584
Up-regulated	GO:0035194	regulatory ncRNA-mediated post-transcriptional gene silencing	0.0353	2.797629	0.00657	6.994624
Up-regulated	GO:0000910	cytokinesis	0.0355	2.21479	3.10E-06	5.913636
Up-regulated	GO:0033260	nuclear DNA replication	0.0369	4.154056	0.0017	12.60659
Up-regulated	GO:1901989	positive regulation of cell cycle phase transition	0.0385	2.764716	1.20E-07	8.479516
Up-regulated	GO:0006796	phosphate-containing compound metabolic process	0.0389	1.388266	0.047	1.73089
Up-regulated	GO:0071459	protein localization to chromosome, centromeric region	0.0389	5.759825	0.00986	11.72072
Up-regulated	GO:0002200	somatic diversification of immune receptors	0.0389	5.759825	0.0484	10.84167
Up-regulated	GO:0034501	protein localization to kinetochore	0.0389	5.759825	0.00986	11.72072
Up-regulated	GO:1903083	protein localization to condensed chromosome	0.0389	5.759825	0.00986	11.72072
Up-regulated	GO:0006357	regulation of transcription by RNA polymerase II	0.0402	1.416672	7.58E-05	2.481103
Up-regulated	GO:0050000	chromosome localization	0.0405	3.325484	0.000341	9.729701
Up-regulated	GO:0045910	negative regulation of DNA recombination	0.0406	4.700017	0.00247	11.53369
Up-regulated	GO:0051225	spindle assembly	0.0428	2.597799	4.93E-07	10.84167
Up-regulated	GO:0006915	apoptotic process	0.0442	1.647919	3.01E-06	3.836282
Up-regulated	GO:0016441	post-transcriptional gene silencing	0.0455	2.701159	0.00799	6.706186
Up-regulated	GO:1901873	regulation of post-translational protein modification	0.0457	1.950837	8.28E-06	5.072125
Up-regulated	GO:0044774	mitotic DNA integrity checkpoint signaling	0.0472	2.83444	1.27E-07	12.42274
Up-regulated	GO:0016321	female meiosis chromosome segregation	0.0491	4.519248	0.00227	18.06944
Up-regulated	GO:0032201	telomere maintenance via semi-conservative replication	0.0494	5.439835	0.0233	14.78409
Up-regulated	GO:0005622	intracellular anatomical structure	5.80E-59	1.74766	2.06E-31	1.985653
Up-regulated	GO:0005575	cellular_component	1.99E-57	1.581687	5.99E-31	1.818381
Up-regulated	GO:0043229	intracellular organelle	1.03E-54	1.788991	6.24E-33	2.162425
Up-regulated	GO:0043226	organelle	1.82E-53	1.768642	6.24E-33	2.154749
Up-regulated	GO:0110165	cellular anatomical entity	8.15E-51	1.575018	4.01E-30	1.836969
Up-regulated	GO:0043231	intracellular membrane-bounded organelle	8.69E-50	1.794345	1.32E-28	2.174287
Up-regulated	GO:0043227	membrane-bounded organelle	1.07E-46	1.747218	5.37E-29	2.162228
Up-regulated	GO:0005634	nucleus	7.11E-45	2.047653	5.31E-39	3.058121
Up-regulated	GO:0070013	intracellular organelle lumen	1.51E-41	2.189188	1.50E-28	3.037251
Up-regulated	GO:0043233	organelle lumen	1.65E-41	2.183711	1.57E-28	3.029134
Up-regulated	GO:0031974	membrane-enclosed lumen	1.65E-41	2.183711	1.57E-28	3.029134
Up-regulated	GO:0005737	cytoplasm	2.60E-41	1.708755	3.59E-14	1.759129
Up-regulated	GO:0031981	nuclear lumen	5.17E-40	2.34648	6.88E-37	3.900632
Up-regulated	GO:0032991	protein-containing complex	1.57E-38	2.005424	2.81E-19	2.35556
Up-regulated	GO:0005654	nucleoplasm	3.38E-36	2.417962	6.24E-35	4.363658
Up-regulated	GO:0043228	non-membrane-bounded organelle	4.07E-33	2.131205	2.02E-23	2.887409
Up-regulated	GO:0043232	intracellular non-membrane-bounded organelle	4.07E-33	2.131205	2.02E-23	2.887409
Up-regulated	GO:0140513	nuclear protein-containing complex	5.22E-29	3.112757	6.11E-16	4.179517
Up-regulated	GO:0005694	chromosome	5.51E-25	2.987299	1.57E-28	6.117869
Up-regulated	GO:0005829	cytosol	1.50E-21	1.837718	7.93E-15	2.468428
Up-regulated	GO:0140535	intracellular protein-containing complex	5.41E-16	2.675811	3.98E-05	2.818632
Up-regulated	GO:0005730	nucleolus	1.03E-12	2.61571	3.33E-09	3.715894
Up-regulated	GO:1902494	catalytic complex	3.12E-12	1.999271	1.12E-05	2.352014
Up-regulated	GO:1990234	transferase complex	6.47E-12	2.560375	0.000288	2.905197
Up-regulated	GO:0032993	protein-DNA complex	1.03E-11	2.784999	2.64E-13	5.641192
Up-regulated	GO:0000793	condensed chromosome	7.34E-11	4.626001	1.06E-10	10.07149
Up-regulated	GO:0000228	nuclear chromosome	1.08E-09	2.725526	1.53E-18	6.988531
Up-regulated	GO:0000785	chromatin	4.38E-09	2.624079	6.12E-11	5.30711
Up-regulated	GO:0005819	spindle	8.51E-09	2.870532	2.48E-11	7.044021
Up-regulated	GO:0098687	chromosomal region	3.11E-08	2.835308	1.28E-12	6.858475
Up-regulated	GO:0015630	microtubule cytoskeleton	4.77E-08	2.049426	2.32E-09	3.983161
Up-regulated	GO:0042555	MCM complex	1.27E-06	15.23154	4.22E-06	41.69872
Up-regulated	GO:0016604	nuclear body	1.90E-06	2.278159	4.27E-05	3.738506
Up-regulated	GO:0000776	kinetochore	1.90E-06	3.992733	0.0008	6.723514
Up-regulated	GO:0016607	nuclear speck	3.06E-06	2.762804	0.00398	3.847043
Up-regulated	GO:0099080	supramolecular complex	5.49E-06	1.910576	1.91E-09	3.804094
Up-regulated	GO:0005856	cytoskeleton	6.36E-06	1.693428	2.58E-06	2.788085
Up-regulated	GO:0051233	spindle midzone	1.01E-05	5.172975	7.11E-09	15.69189
Up-regulated	GO:0000775	chromosome, centromeric region	1.68E-05	3.175687	0.00015	5.70614
Up-regulated	GO:0012505	endomembrane system	2.46E-05	1.437163	0.000206	1.870447
Up-regulated	GO:0016020	membrane	7.41E-05	1.288744	0.000129	1.634118
Up-regulated	GO:0000779	condensed chromosome, centromeric region	0.000207	4.314988	0.00332	7.744048
Up-regulated	GO:0000781	chromosome, telomeric region	0.000511	3.977879	1.88E-05	8.276081
Up-regulated	GO:0005657	replication fork	0.000619	4.487864	0.000137	10.84167
Up-regulated	GO:0005828	kinetochore microtubule	0.000684	7.214939	3.98E-05	27.10417
Up-regulated	GO:0005815	microtubule organizing center	0.000851	1.928344	0.00248	3.170078
Up-regulated	GO:0031975	envelope	0.00106	1.657982	0.0217	2.027238
Up-regulated	GO:0031967	organelle envelope	0.00106	1.657982	0.0217	2.030275
Up-regulated	GO:0000922	spindle pole	0.00259	2.797629	4.75E-05	7.375283
Up-regulated	GO:0043596	nuclear replication fork	0.00278	5.053782	0.00252	10.84167
Up-regulated	GO:0000795	synaptonemal complex	0.0029	6.91179	0.0223	14.78409
Up-regulated	GO:0099086	synaptonemal structure	0.0029	6.91179	0.0223	14.78409
Up-regulated	GO:0005635	nuclear envelope	0.00298	1.98757	1.28E-05	4.095262
Up-regulated	GO:0000794	condensed nuclear chromosome	0.00302	3.714094	0.00136	7.368123
Up-regulated	GO:0072686	mitotic spindle	0.0036	3.046308	3.36E-06	10.1324
Up-regulated	GO:0000940	outer kinetochore	0.00392	8.159753	0.000223	30.97619
Up-regulated	GO:0000346	transcription export complex	0.00402	11.19052	0.018	16.2625
Up-regulated	GO:0005813	centrosome	0.00644	1.88622	0.00026	4.19291
Up-regulated	GO:0072687	meiotic spindle	0.00821	5.595259	0.0423	11.61607
Up-regulated	GO:0000445	THO complex part of transcription export complex	0.00821	14.68755	0.0442	27.10417
Up-regulated	GO:1990423	RZZ complex	0.00821	14.68755	0.0188	43.36667
Up-regulated	GO:0005658	alpha DNA polymerase:primase complex	0.00821	14.68755	0.0442	27.10417
Up-regulated	GO:0034708	methyltransferase complex	0.0137	3.034049	0.047	5.367162
Up-regulated	GO:0045495	pole plasm	0.0159	3.158614	0.000119	11.16054
Up-regulated	GO:0035061	interchromatin granule	0.0172	11.75004	0.0121	54.20833
Up-regulated	GO:0036464	cytoplasmic ribonucleoprotein granule	0.0185	2.245231	0.0106	3.687642
Up-regulated	GO:0035770	ribonucleoprotein granule	0.0186	2.163283	0.0142	3.531488
Up-regulated	GO:0043186	P granule	0.0222	3.204557	0.000667	10.66393
Up-regulated	GO:0060293	germ plasm	0.0276	3.092117	0.000786	10.3254
Up-regulated	GO:0000791	euchromatin	0.0403	2.719918	0.00112	9.566176
Up-regulated	GO:1990023	mitotic spindle midzone	0.0405	4.662716	0.000288	17.48656
Up-regulated	GO:0003674	molecular_function	1.39E-48	1.541589	3.54E-24	1.739989
Up-regulated	GO:0005488	binding	1.24E-32	1.592296	1.07E-23	1.985143
Up-regulated	GO:0003676	nucleic acid binding	1.10E-28	2.305859	4.99E-18	2.987861
Up-regulated	GO:0003723	RNA binding	5.62E-23	2.978365	0.000135	2.395948
Up-regulated	GO:1901363	heterocyclic compound binding	1.00E-22	1.812814	1.48E-16	2.311208
Up-regulated	GO:0140640	catalytic activity, acting on a nucleic acid	2.76E-22	3.74802	2.55E-08	3.903504
Up-regulated	GO:0097159	organic cyclic compound binding	4.30E-22	1.789284	3.99E-16	2.28508
Up-regulated	GO:0036094	small molecule binding	6.03E-21	1.757795	4.91E-17	2.303268
Up-regulated	GO:0003824	catalytic activity	4.57E-18	1.606943	7.43E-08	1.762597
Up-regulated	GO:0005515	protein binding	1.64E-12	1.504927	1.07E-23	2.648077
Up-regulated	GO:0016740	transferase activity	7.05E-12	1.951271	2.33E-05	2.260728
Up-regulated	GO:0140097	catalytic activity, acting on DNA	1.30E-09	4.150126	1.10E-10	8.536745
Up-regulated	GO:0016787	hydrolase activity	1.10E-07	1.634537	0.0222	1.705787
Up-regulated	GO:0003677	DNA binding	7.34E-07	1.844679	1.57E-18	4.401531
Up-regulated	GO:0004386	helicase activity	2.28E-06	3.821152	0.000101	5.995392
Up-regulated	GO:0003678	DNA helicase activity	2.71E-06	5.875022	0.000208	9.531136
Up-regulated	GO:0140096	catalytic activity, acting on a protein	1.72E-05	1.630808	6.08E-05	2.339087
Up-regulated	GO:0008094	ATP-dependent activity, acting on DNA	2.08E-05	4.498891	6.31E-07	9.931298
Up-regulated	GO:0019899	enzyme binding	2.21E-05	1.62399	4.47E-13	3.386097
Up-regulated	GO:0003697	single-stranded DNA binding	0.000168	4.069279	0.000974	7.477011
Up-regulated	GO:0016817	hydrolase activity, acting on acid anhydrides	0.000814	1.812728	0.00154	2.594217
Up-regulated	GO:0016462	pyrophosphatase activity	0.000814	1.812728	0.00153	2.602
Up-regulated	GO:0016818	hydrolase activity, acting on acid anhydrides, in phosphorus-containing anhydrides	0.000814	1.812728	0.00153	2.602
Up-regulated	GO:0003729	mRNA binding	0.000841	2.447926	0.0267	3.082938
Up-regulated	GO:0043167	ion binding	0.000844	1.324363	2.48E-10	2.063407
Up-regulated	GO:0017076	purine nucleotide binding	0.00697	1.491919	0.000358	2.104703
Up-regulated	GO:0044877	protein-containing complex binding	0.0082	1.541551	8.58E-09	3.282867
Up-regulated	GO:0000166	nucleotide binding	0.0082	1.458489	0.000311	2.059111
Up-regulated	GO:1901265	nucleoside phosphate binding	0.0082	1.457436	0.000311	2.058261
Up-regulated	GO:0035639	purine ribonucleoside triphosphate binding	0.0108	1.509116	0.000418	2.153261
Up-regulated	GO:0003682	chromatin binding	0.019	1.918835	2.06E-09	5.70614
Up-regulated	GO:0061659	ubiquitin-like protein ligase activity	0.0224	2.400547	0.00519	5.003846
Up-regulated	GO:0016746	acyltransferase activity	0.0229	1.815047	0.00521	3.037945
Up-regulated	GO:0017111	ribonucleoside triphosphate phosphatase activity	0.0259	1.639685	0.00491	2.508062
Up-regulated	GO:0032555	purine ribonucleotide binding	0.0264	1.45124	0.000865	2.104157
Up-regulated	GO:0003690	double-stranded DNA binding	0.0264	1.74345	2.30E-11	5.429883
Up-regulated	GO:0032553	ribonucleotide binding	0.0347	1.436557	0.000974	2.070008
Down-regulated	GO:0008150	biological_process	7.07E-43	1.56212	2.90E-20	1.632532
Down-regulated	GO:0009987	cellular process	4.30E-32	1.567904	2.07E-11	1.556617
Down-regulated	GO:0006810	transport	5.18E-21	1.995215	1.84E-04	1.857653
Down-regulated	GO:0051179	localization	5.18E-21	1.843482	1.23E-04	1.755725
Down-regulated	GO:0051234	establishment of localization	5.93E-20	1.946038	5.93E-04	1.797114
Down-regulated	GO:0008152	metabolic process	1.35E-19	1.586411	1.76E-05	1.499589
Down-regulated	GO:1901564	organonitrogen compound metabolic process	1.16E-18	1.810117	3.92E-05	1.68721
Down-regulated	GO:0065007	biological regulation	3.79E-16	1.517657	1.68E-07	1.679942
Down-regulated	GO:0071704	organic substance metabolic process	3.79E-16	1.561899	1.84E-04	1.474763
Down-regulated	GO:0044237	cellular metabolic process	6.09E-16	1.574781	3.85E-05	1.519096
Down-regulated	GO:0044281	small molecule metabolic process	1.45E-15	2.339294	5.44E-03	1.933579
Down-regulated	GO:0071702	organic substance transport	7.09E-14	2.151678	3.79E-02	1.825094
Down-regulated	GO:0006082	organic acid metabolic process	5.65E-13	2.833275	4.76E-02	2.072344
Down-regulated	GO:0043436	oxoacid metabolic process	9.07E-13	2.829073	4.59E-02	2.089155
Down-regulated	GO:0044238	primary metabolic process	2.16E-12	1.511991	2.85E-02	1.367916
Down-regulated	GO:0006807	nitrogen compound metabolic process	2.25E-12	1.529883	2.01E-02	1.394438
Down-regulated	GO:0032501	multicellular organismal process	2.25E-12	1.497197	3.09E-10	1.980483
Down-regulated	GO:0065008	regulation of biological quality	2.25E-12	1.759759	6.45E-06	2.057166
Down-regulated	GO:0050896	response to stimulus	5.45E-12	1.547632	4.63E-05	1.70583
Down-regulated	GO:0050789	regulation of biological process	2.89E-11	1.454579	4.67E-06	1.660791
Down-regulated	GO:1901566	organonitrogen compound biosynthetic process	3.96E-11	2.255636	4.03E-02	1.774643
Down-regulated	GO:0007275	multicellular organism development	1.24E-10	1.543825	3.82E-06	1.908807
Down-regulated	GO:0032502	developmental process	1.42E-10	1.506794	6.45E-06	1.809729
Down-regulated	GO:0048856	anatomical structure development	5.46E-10	1.505187	1.80E-05	1.805158
Down-regulated	GO:0055085	transmembrane transport	2.31E-09	2.200789	2.42E-02	2.238983
Down-regulated	GO:0050794	regulation of cellular process	2.35E-09	1.427166	2.98E-05	1.632593
Down-regulated	GO:0006805	xenobiotic metabolic process	2.70E-08	2.525454	3.18E-04	2.738035
Down-regulated	GO:0071705	nitrogen compound transport	4.66E-08	2.007071	4.89E-02	1.891714
Down-regulated	GO:0044248	cellular catabolic process	1.37E-07	1.965257	4.43E-02	1.864784
Down-regulated	GO:0048731	system development	3.23E-07	1.517552	5.17E-03	1.73848
Down-regulated	GO:0009653	anatomical structure morphogenesis	5.77E-07	1.626714	1.32E-02	1.821391
Down-regulated	GO:0006811	monoatomic ion transport	6.19E-07	2.066461	4.89E-02	2.220137
Down-regulated	GO:0006793	phosphorus metabolic process	1.20E-05	1.759759	3.80E-02	1.849238
Down-regulated	GO:0051246	regulation of protein metabolic process	1.69E-05	1.704889	2.01E-02	1.944
Down-regulated	GO:0032879	regulation of localization	1.90E-05	1.672971	2.01E-02	1.999259
Down-regulated	GO:0006796	phosphate-containing compound metabolic process	2.54E-05	1.744709	4.59E-02	1.843132
Down-regulated	GO:0048468	cell development	3.96E-05	1.546066	7.42E-03	1.90429
Down-regulated	GO:0034220	monoatomic ion transmembrane transport	3.96E-05	2.009716	1.40E-02	2.627252
Down-regulated	GO:0032504	multicellular organism reproduction	5.86E-05	1.659076	8.70E-03	2.119769
Down-regulated	GO:1901071	glucosamine-containing compound metabolic process	6.53E-05	4.421374	4.89E-02	5.604935
Down-regulated	GO:0048869	cellular developmental process	8.20E-05	1.445073	1.40E-02	1.717947
Down-regulated	GO:0010646	regulation of cell communication	0.000157	1.536203	0.0201	1.861923
Down-regulated	GO:0044703	multi-organism reproductive process	0.000196	1.633127	0.0167	2.048163
Down-regulated	GO:0042592	homeostatic process	0.000227	1.751714	0.0446	2.107808
Down-regulated	GO:0023051	regulation of signaling	0.000276	1.521135	0.021	1.854525
Down-regulated	GO:0048609	multicellular organismal reproductive process	0.000468	1.609044	0.0105	2.132882
Down-regulated	GO:0040003	chitin-based cuticle development	0.000535	3.050748	0.000943	6.320859
Down-regulated	GO:0051049	regulation of transport	0.000535	1.708528	0.00742	2.398725
Down-regulated	GO:0048646	anatomical structure formation involved in morphogenesis	0.000551	1.765113	0.0359	2.22388
Down-regulated	GO:0046903	secretion	0.000578	1.922131	0.000123	3.285687
Down-regulated	GO:0019953	sexual reproduction	0.000745	1.601163	0.0132	2.086034
Down-regulated	GO:0003006	developmental process involved in reproduction	0.00101	1.602748	0.0489	1.964772
Down-regulated	GO:0030154	cell differentiation	0.0011	1.396469	0.00548	1.790387
Down-regulated	GO:0042335	cuticle development	0.00125	2.522883	0.000318	5.342203
Down-regulated	GO:0007276	gamete generation	0.00165	1.632853	0.00287	2.363371
Down-regulated	GO:0007154	cell communication	0.00359	1.385096	0.0379	1.711988
Down-regulated	GO:0023052	signaling	0.0062	1.378904	0.0446	1.737133
Down-regulated	GO:0140352	export from cell	0.00644	1.821705	0.00777	2.849175
Down-regulated	GO:0006812	monoatomic cation transport	0.00647	1.858152	0.00914	2.898695
Down-regulated	GO:0098655	monoatomic cation transmembrane transport	0.01	1.901713	0.00277	3.368483
Down-regulated	GO:0051247	positive regulation of protein metabolic process	0.0109	1.654914	0.019	2.297493
Down-regulated	GO:0032940	secretion by cell	0.0206	1.753304	0.00548	2.947423
Down-regulated	GO:0040011	locomotion	0.0244	1.502632	0.038	2.126912
Down-regulated	GO:0005575	cellular_component	6.85E-42	1.574496	1.39E-21	1.669318
Down-regulated	GO:0110165	cellular anatomical entity	1.71E-37	1.571446	3.42E-18	1.639161
Down-regulated	GO:0016020	membrane	1.10E-30	1.887368	2.85E-08	1.854107
Down-regulated	GO:0005737	cytoplasm	6.24E-22	1.598211	3.42E-09	1.606293
Down-regulated	GO:0005622	intracellular anatomical structure	1.08E-18	1.483156	5.11E-08	1.495522
Down-regulated	GO:0012505	endomembrane system	1.25E-14	1.887149	4.42E-03	1.716527
Down-regulated	GO:0043231	intracellular membrane-bounded organelle	1.68E-14	1.492059	1.29E-07	1.585925
Down-regulated	GO:0031090	organelle membrane	5.25E-14	1.964497	9.23E-04	1.849057
Down-regulated	GO:0043227	membrane-bounded organelle	5.71E-13	1.452001	1.18E-07	1.581496
Down-regulated	GO:0043229	intracellular organelle	1.12E-12	1.433964	4.67E-07	1.522518
Down-regulated	GO:0043226	organelle	1.41E-12	1.426381	4.67E-07	1.519419
Down-regulated	GO:0071944	cell periphery	6.08E-12	1.753991	2.00E-02	1.64097
Down-regulated	GO:0005829	cytosol	8.06E-12	1.713283	6.51E-06	1.874252
Down-regulated	GO:0005886	plasma membrane	1.76E-11	1.761983	1.71E-02	1.704445
Down-regulated	GO:0031410	cytoplasmic vesicle	2.67E-09	2.008128	2.00E-02	1.954981
Down-regulated	GO:0097708	intracellular vesicle	2.78E-09	2.001803	2.00E-02	1.95246
Down-regulated	GO:0031982	vesicle	4.08E-09	1.952719	6.55E-03	2.030149
Down-regulated	GO:0005739	mitochondrion	1.31E-06	1.907867	3.78E-09	2.70144
Down-regulated	GO:0005759	mitochondrial matrix	3.78E-06	2.646768	7.80E-05	3.304086
Down-regulated	GO:0005576	extracellular region	0.000696	1.629158	0.000394	2.305469
Down-regulated	GO:0031975	envelope	0.00268	1.74685	0.000377	2.411098
Down-regulated	GO:0031967	organelle envelope	0.00268	1.74685	0.000377	2.41471
Down-regulated	GO:0031966	mitochondrial membrane	0.00554	1.955608	7.47E-06	3.326005
Down-regulated	GO:0030054	cell junction	0.00689	1.565174	0.00379	2.323808
Down-regulated	GO:0043233	organelle lumen	0.00689	1.335656	0.00123	1.661327
Down-regulated	GO:0031974	membrane-enclosed lumen	0.00689	1.335656	0.00123	1.661327
Down-regulated	GO:0005740	mitochondrial envelope	0.00721	1.892651	3.39E-06	3.317206
Down-regulated	GO:0070013	intracellular organelle lumen	0.00781	1.329897	0.000938	1.665778
Down-regulated	GO:0099503	secretory vesicle	0.00843	1.80648	0.00478	2.859103
Down-regulated	GO:0005743	mitochondrial inner membrane	0.0141	2.024833	6.68E-06	3.827561
Down-regulated	GO:0003674	molecular_function	1.33E-37	1.549005	1.23E-17	1.613883
Down-regulated	GO:0003824	catalytic activity	3.43E-21	1.771937	1.27E-03	1.54233
Down-regulated	GO:0005488	binding	1.49E-18	1.516662	2.59E-02	1.328421
Down-regulated	GO:0005515	protein binding	7.88E-10	1.520223	3.29E-02	1.511121
Down-regulated	GO:0005215	transporter activity	3.44E-08	2.12733	2.99E-03	2.498143
Down-regulated	GO:0022857	transmembrane transporter activity	1.03E-05	2.001568	9.82E-04	2.864092
Down-regulated	GO:0015318	inorganic molecular entity transmembrane transporter activity	0.000147	2.046426	0.00747	2.877349
Down-regulated	GO:0015075	monoatomic ion transmembrane transporter activity	0.000498	1.935565	0.00633	2.849175
Down-regulated	GO:0019842	vitamin binding	0.0206	3.3693	0.00471	6.370827
Down-regulated	GO:0070279	vitamin B6 binding	0.0216	4.943342	0.00299	9.910175
Down-regulated	GO:0030170	pyridoxal phosphate binding	0.0216	4.943342	0.00299	9.910175
