# Supplementary material for: Divergent Genetic Pathways Underlying Convergent Parasitic Behaviours in Blowflies
Source: Mol Ecol. 2025 May 5;34(11):e17785. doi: 10.1111/mec.17785 (PMC12100580; doi:10.1111/mec.17785)
Supplement: Supplementary file 16 — Table S13. [file MEC-34-e17785-s008.xlsx]

## Sheet: Página1
Supplementary Table 12. Genes for which b_free model was the best fit with Co. hominivorax as the foreground species.
Ortholog in Co. hominivorax	Annotation	ω foreground	ω background	Adjusted p-value (b_free vs. M0)	Adjusted p-value (b_free vs. b_neut)
g10019.t1	scramb1	0.14	0.042	0.043859741	0.00016428
g10043.t1	CG5414	0.237	0.082	0.00018771	5.19E-05
g10050.t1	Girdin	0.055	0.025	0.028502428	0
g10055.t1	CG7457	0.106	0.051	0.013458853	0
g10059.t1	Ank2	0.204	0.044	0	0
g10068.t1	Strip	0.045	0.01	0.005302066	0
g10080.t1	asparagine-synthetase	0.159	0.038	0.008973769	0.010562903
g10088.t2	enc	0.285	0.079	0	0
g10096.t1	siz	0.159	0.067	0.010344622	0
g10109.t1	CG10565	0.109	0.033	0.00386007	0.000464932
g10123.t1	RpLP0-like	0.152	0.025	0.002637961	0.028811456
g10124.t1	E(bx)	0.179	0.07	0	0
g1015.t1	CG15618	0.018	0.048	0.00899662	0
g10177.t1	CG15630	0.012	0.134	0.025672681	0
g10203.t1	Srp54	0	0.07	0.010802583	0
g10304.t1	pio	0.334	0.051	0	0.002426933
g10329.t1	ec	0.018	0.057	0.002040143	0
g10372.t1	AP-1gamma	0.124	0.039	0.048580418	0
g10428.t1	Ace	0.002	0.063	0.018667381	0
g10544.t1	Ranbp9	0.127	0.045	3.75E-05	0
g10555.t1	bowl	0	0.063	0.000102339	0
g10569.t1	Spindly	0.039	0.14	0.029330498	0
g1065.t1	CG11975	0	0.037	0.021186172	0
g10665.t1	CG1812	0.081	0.029	0.019282645	0
g10668.t1	CG2807	0	0.013	0.007689016	0
g1073.t1	CG1161	0	0.113	0.045476753	0
g10733.t1	CG7460	0.218	0.065	0.00400193	0.000537343
g10743.t1	tna	0.163	0.069	0.015081874	0
g1075.t1	Cerk	0.23	0.068	0.001470509	0.000497958
g10778.t3	CG1399	0.436	0.03	0	5.41E-06
g10785.t1	GstE12	0.11	0.03	0.013762288	0
g10930.t1	NimC2	0.015	0.042	0.035281449	0
g10969.t1	CG2991	0.381	0.019	0	0.000200231
g11142.t1	CG31098	0.079	0.026	0.003582789	0
g11167.t1	svp	0	0.093	0.037730278	0
g11195.t1	mod(mdg4)	0.135	0	0	0.001763369
g11207.t1	mod(mdg4)	0.346	0.12	0.030115979	0.0045954
g1124.t1	Cand1	0.142	0.02	0	0.00121367
g11262.t2	Psn	0.07	0.022	0.022587025	0
g11306.t1	CG8031	0.119	0.016	0.000445198	3.64E-06
g11318.t1	CG33332	0.269	0.087	0.003884094	0.002015009
g1135.t1	neb	0.305	0.074	0	0.010913181
g11358.t2	Map60	0.009	0.065	0.048580418	0
g1140.t1	Wdr82	0.024	0.002	0.012847982	0.000375595
g11534.t1	atl	0.088	0.019	0.020495854	0
g11583.t1	CG31320	0.226	0.086	0.022830825	0.007741499
g11584.t1	CG32533	0.099	0.029	0.001498482	1.51E-05
g11585.t1	pcm	0.127	0.056	0.034106541	8.79E-06
g11607.t1	CG3699	0.182	0.042	0.018014404	0.002128173
g11663.t1	Su(Tpl)	0.368	0.169	0.045476753	0.002223828
g1170.t1	nmd	0.156	0.041	0.005499476	0.015994422
g11726.t1	laccase2	0.127	0.022	0	0
g11776.t1	dsd	0.25	0.024	0	0
g11789.t2	mtd	0.163	0.068	0.00024396	0
g11811.t1	bbc	0.289	0.115	0.009198632	2.13E-05
g11815.t1	arr	0.043	0.014	0.001073953	0
g11823.t1	Vmat	0.146	0.07	0.046170867	0
g11946.t2	Ca-alpha1D	0.116	0.031	0.007868171	2.73E-05
g11988.t1	CG5168	0.192	0.029	0	0.000117923
g12096.t1	Cht6	0.352	0.138	0	5.65E-05
g1212.t1	CG6654	0.013	0.082	0.000840734	0
g12134.t1	Mco1	0.035	0.072	0.026294158	0
g12168.t1	Pka-R1	0.383	0.031	0	0.004762456
g1220.t1	CG9987	0.056	0.004	0	0
g12206.t1	shu	0.114	0.03	0.002060264	8.44E-05
g12208.t1	CG6236	0.099	0.039	0.049516761	7.16E-06
g12234.t2	Pvr	0.021	0.065	0.005374484	0
g12287.t1	Lap1	0.338	0.108	0	6.56E-05
g12306.t1	Aats-ala	0.099	0.04	0.016642877	8.79E-06
g12326.t1	ago/02	0	0.177	0.004799871	0.000398695
g12329.t1	CG1888	0.027	0.092	0.017547938	0
g12334.t1	Ubp64E	0.115	0.048	0.003321818	0
g12510.t1	S1P	0.139	0.075	0.043603706	0
g12511.t1	kug	0.103	0.051	3.75E-05	0
g12526.t1	Rich	0.074	0.029	0.00235581	0
g12552.t1	CG8915	0.094	0.029	0	0
g12575.t1	Tbp	0	0.033	0.038013482	0
g12618.t1	Ero1L	0.19	0.021	0	0
g12703.t1	Tom70	0.183	0.032	0.00096608	0.008127307
g12713.t1	Mtp	0.456	0.066	0	7.16E-06
g12734.t1	tank	0.234	0.062	0.038157867	0.042599052
g12747.t1	CG6739	0.298	0.071	0	0.000682364
g12749.t1	RapGAP1	0.14	0.026	0	0
g12752.t1	CG13784	0.347	0.092	0	0.000316422
g12754.t1	mid	0.074	0.02	0.029069434	0
g12755.t1	mid	0.18	0.066	0.015075268	0
g12847.t1	CG4406	0.004	0.032	0.024673103	0
g12850.t1	CG4386	0.122	0.045	0.042590126	1.21E-05
g12894.t1	Piezo	0.156	0.036	0	0
g1296.t1	Cirl	0.193	0.031	0.000351728	0.002942791
g13056.t1	babo	0.152	0.06	0.012423011	0
g13067.t1	spn-E	0.064	0.034	0.047406577	0
g13068.t1	CG5013	0.151	0.051	0.033055492	8.79E-06
g13079.t1	Tnks	0.033	0.007	0.016684283	0
g13096.t1	Ssdp	0.198	0.006	0	2.58E-05
g13152.t2	rut	0.086	0.025	0.002060264	0
g13192.t1	CG16908	0.149	0.072	0.021581133	0
g13199.t1	FK506-bp1	0.161	0.044	0.002876145	1.21E-05
g13211.t1	CG15817	0.19	0.074	0.008286847	0
g13290.t1	Nup160	0.061	0.027	0.024571936	0
g13291.t1	GI:906467809	0.289	0.132	0.046076217	0.001888426
g13469.t1	CG14341	0.261	0.066	0.00186591	0.002442799
g13482.t1	CG31935	0.172	0.059	0.003712919	0
g1358.t1	CG5728	0.182	0.08	0.0268503	1.85E-06
g13626.t1	Aats-tyr	0.219	0.028	0	0
g13713.t1	shtd	0.059	0.028	0.003644559	0
g138.t1	CG34394	0.41	0.184	0.004870992	0.000700259
g13862.t1	Rop	0.155	0.033	0.009426975	2.27E-05
g13868.t1	CG3038	0.216	0.059	0.001664184	0.002735149
g13878.t1	Sec16	0.143	0.074	0.004042835	0
g13897.t1	vap	0.061	0.027	0.029552183	0
g13927.t1	CG17841	0.333	0.046	0	3.64E-06
g13988.t1	RhoGAP15B	0.156	0.046	0.000908154	1.51E-05
g140.t1	ph-p	0.348	0.194	0.046226787	1.85E-06
g14004.t1	B4	0.161	0.042	3.75E-05	0
g14089.t1	CG42404	0.038	0.119	0.034211939	0
g14106.t1	CG31547	0.015	0.052	0.003782629	0
g14154.t1	Dcr-2	0.265	0.081	0	8.19E-05
g14181.t1	MESR4	0.25	0.111	0.000799906	1.51E-05
g14201.t1	fus	0.362	0.06	0	0
g14233.t1	clu	0.093	0.025	0	0
g14241.t1	RpI1	0.083	0.042	0.033055492	0
g14249.t1	Fatp	0.153	0.047	0.002319232	0
g14277.t2	bdg	0.34	0.153	0.034856182	0.015273204
g14291.t1	mAChR-A	0.1	0.028	0.013697946	0.000166889
g1431.t1	CG12241	0	0.012	0.03802696	0
g14359.t1	dom	0.294	0.072	0	0
g1436.t1	CG45782	0.215	0.048	0	0
g1442.t1	clumsy	0.021	0.082	0.0012076	0
g14453.t1	zormin	0.026	0.052	0.006134351	0
g14456.t1	CG15822	0.218	0.083	0.046076217	0.00010195
g14530.t1	timeout	0.336	0.085	0.002026452	0.007815421
g14558.t1	Fem-1	0.212	0.042	0.000325578	0.029507561
g14562.t1	Sik3	0.187	0.076	0.03193153	0.000187172
g14586.t1	hbn	0.141	0.026	0.017688965	0.003944749
g14592.t1	Prp38	0.175	0.027	0.000468703	0.016288311
g14595.t1	CG30344	0.328	0.073	6.98E-05	0.009361756
g14606.t1	Egfr	0.083	0.024	0	0
g14611.t1	Sara	0.119	0.066	0.036502901	0
g14612.t1	PTP-ER	0.165	0.072	0.00018771	0
g1462.t1	CG6805	0	0.044	0.045476753	1.85E-06
g14627.t1	CG5033	0.109	0.035	0.002026452	0
g14634.t1	cnk	0.126	0.057	0.004992313	0
g14642.t1	blow	0.37	0.099	6.98E-05	0.009273362
g14643.t1	Vps13	0.055	0.03	0.022674493	0
g14654.t1	CG13185	0.206	0.069	0	0
g14657.t1	CG8726	0.18	0.051	0.000617218	3.64E-06
g1466.t1	ZnT49B	0.153	0.054	0.03193153	1.85E-06
g14679.t1	NAT1	0.162	0.067	0.029335062	0
g14685.t1	Sans	0.108	0.024	0.002407307	8.79E-06
g14699.t3	l(2)01289	0.035	0.194	0.000270358	0
g14707.t2	egr	0.043	0.183	0.002962745	0
g14713.t1	tamo	0.21	0.106	0.046076217	1.05E-05
g14723.t1	phtf	0.207	0.077	0.01634114	0.000694762
g14750.t1	Pms2	0.144	0.062	0.006214175	0
g14756.t1	CG5339	0.194	0.022	3.75E-05	0.001193899
g14772.t1	IntS1	0.04	0.019	0.021774464	0
g14775.t1	sxc	0.082	0.02	0.000270358	0
g14806.t1	CG3499	0.142	0.046	0.029552183	1.85E-06
g14821.t1	Hsc70-5	0.021	0.048	0.001498482	0
g14827.t1	CG8468	0.016	0.098	0.022674493	0
g1483.t1	CG8740	0.168	0.057	0	0
g14842.t1	mfas	0.123	0.053	0.017345069	0
g14875.t1	meigo	0.198	0.068	0.007283436	1.85E-06
g14905.t1	smo	0.055	0.014	0.002709359	0
g14927.t1	Alh	0.235	0.102	0.007941452	0
g14942.t1	CG8064	0.081	0.03	0.018764435	0
g15001.t1	CG13920	0.255	0.018	0.002343697	0.040002191
g1511.t1	CG31743	0.009	0.085	0.015114646	0
g15121.t1	dpp	0.03	0.149	0.000546425	0
g15208.t1	CG15356	0.24	0.137	0.022677335	0
g15214.t1	CG7337	0.084	0.035	0.00908704	0
g15257.t1	upSET	0.21	0.129	0.013458853	0
g1531.t1	toc	0.135	0.073	0.04594749	0
g15311.t1	mub	0	0.151	0.014621823	0
g15315.t1	CG14562	0.069	0.032	0.012533005	0
g15316.t1	CG7458	0.13	0.053	0.03657916	1.85E-06
g15320.t1	CG7470	0.127	0.02	0	0
g15356.t1	Rab11	0.45	0.013	0	0.00791177
g15403.t1	Sac1	0.225	0.039	0	0.000296758
g1542.t1	CG6686	0.095	0.027	0.000840734	1.85E-06
g15429.t1	CG11897	0.134	0.035	0.000134178	0.000121414
g15447.t1	CG8774	0.186	0.053	0	1.85E-06
g15459.t1	CG9925	0.262	0.085	0	8.56E-05
g15537.t1	CG5196	0.147	0.035	0.039317869	0.001586996
g15538.t1	Mical	0.019	0.07	0.010848416	0
g15608.t1	CG14043	0.13	0.03	6.98E-05	0
g15724.t1	CG4365	0.054	0.012	0.026545042	0
g1574.t1	aph-1	0.125	0.025	0.043603706	0.000121414
g15852.t1	CG7433	0.169	0.059	0.015199103	0
g15903.t1	Unc-115a	0	0.057	0.004106536	0
g15904.t1	CG18542	0.341	0.039	0	0.008563381
g15926.t1	sfl	0.11	0.03	0.004369379	0
g16000.t1	CG15011	0.067	0.033	0.039027956	0
g16023.t1	fry	0.14	0.026	0	0
g16060.t1	CG13001	0.238	0.01	0	0.000568501
g1613.t1	CG4282	0.008	0.093	0.001389879	0
g16157.t1	TfIIB	0.321	0.002	0	0.000822198
g16168.t1	dpr19	0.265	0.045	3.75E-05	0.002103878
g16180.t1	CG6867	0.24	0.079	3.75E-05	0
g16244.t1	brat	0.059	0.018	0.032838065	0
g16278.t1	CG16974	0.215	0.09	0.02385411	5.41E-06
g1628.t1	CG8083	0.269	0.075	0	5.95E-05
g16365.t1	Obp83a	0	0.195	0.001648674	0
g16426.t1	elg1	0.184	0.078	0.000728724	0
g16427.t1	CG16940	0.406	0.082	0	0.000812929
g16443.t1	CG31126	0.351	0.069	0.000395009	0.003339875
g16479.t2	nuf	0.225	0.069	0.02285649	0.001673872
g16502.t1	cln3	0.009	0.048	0.046801054	0
g16508.t1	CG7402	0.021	0.077	0.014111129	0
g16530.t1	CG14408	0.005	0.051	0.012354891	0
g16542.t1	MED8	0	0.04	0.040655867	0
g1662.t1	PH4alphaPV	0.041	0.109	0.036502901	0
g16651.t1	CG14215	0.147	0.071	0.009124422	0
g1667.t1	PH4alphaSG2	0.435	0.17	0.022587025	0.045747497
g16711.t1	dah	0.145	0.053	0.025382172	0.000110601
g16717.t1	HDAC6	0.131	0.024	0	0
g16749.t1	CG15744	0.128	0.067	0.036277411	0
g16757.t1	CG5800	0.123	0.054	0.029517926	0
g16771.t1	CG3160	0.14	0.072	0.048580418	0
g16792.t1	mdlc	0.122	0.027	0.007983232	0.002367866
g1681.t1	CG2218	0.327	0.07	0.001487301	0.006456147
g16822.t1	ana1	0.159	0.067	0.045181208	0.000475189
g16908.t1	CG12325	0.1	0.045	0.032911207	0
g16912.t1	Tango7	0.258	0.011	0	1.65E-05
g16981.t1	S6kII	0.229	0.034	0	1.85E-06
g17081.t1	Pgant35A	0.152	0.036	0.002648929	0.002666856
g17133.t1	CG6422	0.246	0.055	0.000873264	0.003385139
g17150.t1	CG41099	0.153	0.03	0	0.000118923
g17185.t1	CG34348	0	0.069	0.00152036	0
g17194.t1	CG33172	0.235	0.105	0.024140586	0.00091269
g17204.t1	CG1572	0	0.101	0.046076217	0
g17240.t1	Oatp58Dc	0.003	0.048	0.00024396	0
g17281.t1	aft	0.236	0.071	0.000986287	0.009419961
g173.t1	Nup154	0.331	0.024	0	0
g17329.t2	Atpalpha	0	0.077	0.024954805	0
g17378.t1	CG17739	0.019	0.069	0.00375142	0
g17530.t1	Fancd2	0.1	0.047	0.019811814	0
g1759.t1	Epac	0.381	0.029	0	0.001210278
g17636.t1	tn	0.687	0.054	0	0.00185041
g17654.t1	CG5873	0.139	0.014	0	0
g17669.t2	Nhe2	0.281	0.105	3.75E-05	0
g17803.t2	Nnp-1	0.172	0.056	0.000102339	0
g17885.t1	galectin	0.025	0.086	0.041335646	0
g17886.t1	dbr	0.042	0.109	0.035412323	0
g17888.t1	Cda5	0.04	0.16	0.045881676	1.85E-06
g1793.t1	Ten-m	0.001	0.01	0.000325578	0
g17984.t1	NKAIN	0.117	0.033	0.019680747	0.001865604
g1799.t1	CHIP	0	0.057	0.045253599	1.85E-06
g180.t1	aub	0.223	0.032	0	0
g18079.t1	CG5262	0.178	0.045	0.000728724	1.21E-05
g1812.t1	l(3)76BDr	0.113	0.056	0.000298911	0
g18160.t1	Prp8	0.001	0.013	0.004256011	0
g1818.t1	Rab8	0.112	0.011	0.032528296	0.000155728
g18260.t1	rb	0.034	0.074	0.040100196	0
g18299.t1	CG4572	0.156	0.043	0.000217866	1.05E-05
g18300.t1	Ire1	0.071	0.032	0.03655094	0
g18307.t2	GluClalpha	0	0.09	0.037543974	0
g18386.t1	CG13806	0.191	0.067	0.02197879	0.000321494
g18388.t1	CG3645	0.106	0.031	0.008699587	3.49E-05
g184.t1	CG16833	0.253	0.079	3.75E-05	1.65E-05
g18406.t1	CG7185	0.179	0.022	0.005430918	0.002291118
g18414.t1	rdgC	0.012	0.059	0.016916591	0
g18450.t1	CG9555	0.221	0.087	0.037730278	8.33E-05
g18506.t1	CG8745	0.156	0.031	0	0
g18511.t1	A2bp1	0.268	0.068	0.00018771	0
g18529.t1	Spn	0.445	0.057	0	0
g18570.t1	Taz	0.138	0.044	0.039228072	8.79E-06
g18736.t1	kat80	0.263	0.049	0	7.47E-05
g18747.t1	mus101	0.077	0.034	0.005430918	0
g18748.t1	deltaCOP	0.004	0.037	0.035772675	0
g1875.t1	CG30463	0.357	0.045	0	0.001512835
g18777.t1	CG42492	0.309	0.072	0	1.97E-05
g18831.t1	CG9940	0.053	0.019	0.003712919	0
g18855.t1	CG12413	0.148	0.041	0.00143655	0.000287263
g18922.t1	CG1315	0.099	0.033	0.03445093	1.85E-06
g18928.t1	eIF6	0.235	0.004	0	0.000198132
g19073.t1	CG1116	0.132	0.034	0.001779621	0.000913632
g19074.t2	alt	0.164	0.082	0.032628024	0
g19104.t1	RpL24-like	0	0.105	0.002798565	0
g19106.t1	crb	0.017	0.039	0.02920354	0
g19129.t1	tara	0.217	0.079	0.029335062	0.006327
g1913.t1	Lip4	0.133	0.033	0.000395009	0
g19133.t1	GCC88	0.32	0.066	0	0.001575826
g19136.t1	JHDM2	0.083	0.035	0.036502901	0
g19137.t2	CG17187	0.2	0.058	0.026264744	0.008133854
g19147.t1	Bin1	0.128	0.004	0	0.000208135
g19149.t1	CG8925	0.217	0.09	0.020871512	0
g19153.t1	CG5916	0.155	0.029	0.034407497	0.043039603
g19159.t2	msps	0.075	0.024	3.75E-05	0
g19167.t1	CG10898	0.094	0.018	0.028860332	0.004444097
g19200.t1	CG42788	0.154	0.069	0.000373781	0
g19214.t1	AOX1	0.196	0.058	0	0
g19254.t1	Chc	0.013	0.004	0.024413533	0
g19288.t1	Spn42Da	0.264	0.127	0.035692611	1.37E-05
g193.t1	Ge-1	0.143	0.052	6.98E-05	0
g1930.t1	l(2)tid	0.1	0.026	0.041335646	2.43E-05
g19314.t1	Sec13	0.103	0.016	0.004100954	0.000350077
g19356.t1	CG17490	0.306	0.114	0.017202604	0.015636175
g19359.t1	CG1344	0.142	0.055	0.016995381	1.05E-05
g19365.t1	Smg5	0.081	0.016	0	0
g19430.t1	CG7099	0.111	0.053	0.005232933	0
g19431.t1	CG9581	0.186	0.07	0.030913302	0.001884143
g19438.t1	CG9650	0.157	0.071	0.010922514	0
g19469.t1	bip1	0.039	0.137	0.037766344	0
g19484.t1	ed	0.096	0.021	0	0
g19501.t1	CG33120	0.133	0.061	0.04228455	0
g19507.t1	ssp3	0.102	0.052	0.031288769	0
g19518.t1	Atxn7	0.192	0.104	0.019377485	0
g19535.t1	CG12950	0.357	0.037	0	0
g1961.t1	ltd	0.031	0.19	0.012423011	0
g19636.t1	mkg-p	0.272	0.091	6.98E-05	0.000110601
g19754.t1	Swip-1	0.236	0.028	0	0
g19842.t1	DNA-ligI	0.228	0.056	0	0.000917248
g19868.t1	Gp93	0.089	0.019	0.002914897	0
g19941.t1	Mcm3	0.073	0.019	0.001226107	0
g19947.t1	CG18213	0.301	0.121	0.002053741	0.000595271
g19956.t1	CG16941	0.064	0.019	0.014722612	0
g19958.t1	Patr-1	0.17	0.063	0.000662061	0
g1996.t1	pst	0.5	0.126	0	0.020542706
g1997.t1	CG43780	0.2	0.034	0.000685537	0.000868967
g19971.t2	Cad86C	0.168	0.041	0	0
g19982.t1	Art1	0.084	0.019	0.03657916	0.002084626
g19996.t1	GI:906459320	0.317	0.073	0.001851373	0.007831009
g19998.t1	Cad96Ca	0.14	0.059	0.014196009	0
g20001.t1	tw	0.134	0.053	0.029305864	1.85E-06
g20045.t1	CG43313	0.189	0.028	0	0
g20066.t1	CG14301	0.198	0.018	0.000102339	0.003320766
g20143.t1	CG6488	0.141	0.038	0.000908154	1.37E-05
g20159.t1	eIF5B	0.102	0.049	0.008215386	0
g20161.t1	armi	0.12	0.055	0.005713376	0
g20167.t1	CG7839	0.116	0.053	0.002698656	0
g20180.t1	U4-U6-60K	0.112	0.024	0.003775976	0.000370673
g20224.t1	Tpr2	0.076	0.019	0.007020562	0
g20231.t1	pav	0.054	0.022	0.045253599	0
g20252.t1	kni	0	0.076	0	0
g20369.t1	CYLD	0.226	0.101	0.011880324	5.19E-05
g2040.t1	Sry-delta	0	0.058	0.003203085	0
g20400.t1	Cbp80	0.048	0.006	0.002107221	0
g2048.t1	pps	0.2	0.079	0	0
g20489.t1	Dg	0.02	0.079	0.002556808	0
g20512.t1	spz	0.059	0.17	0.044148328	0
g20526.t2	CG1516	0.016	0.064	0.013808879	0
g20556.t1	CG17912	0	0.201	0.007176052	9.30E-05
g20566.t1	bur	0.067	0.022	0.041429969	0
g20603.t1	CG31869	0.04	0.111	0.018311967	0
g20609.t1	boi	0.112	0.043	0.010996264	0
g20691.t1	CG42672	0.264	0.046	0	0
g20708.t1	RpL38	0.232	0.066	0.017764694	0.001211977
g2075.t1	CG3588	0.243	0.092	0.000134178	0
g20754.t1	Not1	0.013	0.04	0.024300102	0
g20763.t1	Reps	0.242	0.072	0	0
g20765.t1	l(2)gd1	0.267	0.067	0	1.37E-05
g20767.t1	CG6230	0.173	0.034	0	0
g20768.t1	CG15629	0.261	0.025	0	0.011440375
g20769.t1	dl	0.227	0.058	0	0
g20776.t1	CLIP-190	0.481	0.073	0	0.001852185
g20780.t1	Lrch	0.175	0.046	3.75E-05	0
g20783.t1	al	0.152	0.051	0.017202604	0
g20821.t2	PRL-1	0	0.224	0.039689034	1.51E-05
g20833.t2	CG12814	0	0.083	0.018287577	0
g20867.t1	Sec5	0.105	0.031	0	0
g20875.t1	CG5807	0.264	0.021	0	0.006672419
g20905.t1	CG14646	0.103	0.021	0.016023923	3.64E-06
g20914.t1	CG6439	0	0.083	0.00908704	0
g20945.t1	Ctr1A	0.22	0.051	0.00472465	0.000858471
g21040.t1	CG9747	0.035	0.106	0.045253599	0
g21047.t1	CG31028	0.011	0.034	0.006500011	0
g21080.t2	CG34404	0.163	0.045	0	0
g21087.t1	Syn	0.201	0.035	0.00143655	0.000262899
g211.t1	Grip91	0.128	0.035	0	0
g21141.t1	thoc7	0.117	0.031	0.005647402	1.51E-05
g21169.t1	eIF-3p66	0.069	0.019	0.006341497	0
g2125.t1	CG31729	0.071	0.019	0	0
g2164.t1	nrv2	0	0.098	0.028735192	0
g221.t1	CG1109	0.086	0.035	0.029330498	0
g2305.t1	Cbp53E	0	0.052	0.043727543	0
g2342.t1	cN-IIIB	0.115	0.018	0.008614823	0.000787633
g2354.t2	CG3376	0.079	0.024	0.008148972	0
g2360.t1	RhoGEF2	0.04	0.325	0	0
g2380.t1	CG43427	0.052	0.164	0	0
g2405.t1	B-H1	0.388	0.029	0	0.004208099
g246.t1	Octbeta2R	0.347	0.054	0.005811979	0.049849194
g2463.t2	CG10249	0.261	0.09	0.00096608	5.41E-06
g2498.t1	Rme-8	0.038	0.015	0.000908154	0
g2541.t1	l(1)G0320	0	0.075	0.034407497	0
g2552.t1	CTPsyn	0.08	0.013	0	0
g2584.t1	CG7427	0.283	0.027	6.98E-05	0.02607575
g2588.t1	CG12119	0.102	0.026	0.00472465	0
g2605.t1	CG11160	0.208	0.056	0	0
g261.t1	twin	0.274	0.016	0	2.13E-05
g2615.t1	ptr	0.043	0.098	0.010392327	0
g2630.t1	Fbw5	0.009	0.055	0.005430918	0
g2654.t1	CG5199	0.141	0.029	0.000595677	1.37E-05
g2657.t1	Pitslre	0.013	0.059	0.04799079	0
g2671.t2	CG40178	0.104	0.013	0	0
g2724.t1	CG12539	0.197	0.047	0	0
g276.t1	CG8478	0.276	0.125	0.015199103	0.000299027
g2770.t1	shg	0.003	0.02	0.0012076	0
g2783.t1	CG3409	0.119	0.036	0.001308616	0
g281.t1	Ndc1	0.129	0.037	0.001132125	1.85E-06
g2810.t2	CG30440	0.63	0.021	0	0.000812929
g2852.t1	CG17883	0.13	0.042	0.043600619	4.43E-05
g2865.t1	Sos	0.122	0.047	3.75E-05	0
g2867.t1	CG10186	0.048	0.018	0.002798565	0
g2868.t2	CG10132	0.12	0.036	0.001193558	2.87E-05
g2873.t1	CG17508	0.253	0.082	0	2.58E-05
g2882.t1	milt	0.19	0.074	0.000894519	0
g2894.t1	CG4908	0.128	0.032	0.010699164	0.017158796
g291.t1	Klp31E	0.014	0.049	0.000862571	0
g2921.t1	prom	0.023	0.105	0.039228072	0
g2927.t1	CG8235	0.245	0.076	0.043600619	0.012749703
g294.t1	CG14526	0.024	0.083	0.000799906	0
g2976.t1	CG34402	0.289	0.018	0	0.011896467
g2978.t1	lig3	0.105	0.051	0.017688965	0
g2987.t1	CG7720	0.022	0.118	0.036502901	0
g308.t1	IntS11	0	0.016	0.03802696	0
g3121.t1	CG1582	0.079	0.031	0.004198839	0
g3169.t1	CG42668	0.18	0.031	3.75E-05	1.65E-05
g319.t1	Dcr-1	0.081	0.046	0.03468831	0
g3196.t1	Gbeta76C	0	0.041	0.019811814	0
g3261.t1	Rgk3	0.154	0.032	0.000164973	0
g3342.t1	Wnt2	0	0.078	0.025512518	0
g3388.t1	btl	0.02	0.052	0.011156867	0
g3389.t1	Pex1	0.073	0.037	0.032836795	0
g3395.t1	CG6833	0.243	0.058	0.000949524	0.004897689
g3427.t1	Rgl	0.005	0.029	0.034407497	0
g3438.t1	omd	0.145	0.048	0.008973769	0.002071729
g3439.t1	lkb1	0.177	0.051	0.017280301	0.000801093
g3453.t2	CG43143	0.17	0.082	0.003120557	0
g3455.t1	CG3999	0.096	0.028	0.00961662	1.97E-05
g3473.t1	Hpr1	0.121	0.026	0.000102339	0.001265665
g3485.t1	Ppn	0.202	0.095	0	0
g3628.t1	CG5112	0.126	0.041	0.017561667	0.000144472
g3650.t1	CG13698	0.14	0.034	0.029304283	1.97E-05
g3698.t1	CG17514	0.103	0.059	0.025893087	0
g370.t1	Blm	0.038	0.065	0.015199103	0
g3720.t1	OstStt3	0.123	0.028	0.000395009	0.000265256
g3736.t1	nocte	0.073	0.129	0.000373781	0
g3881.t1	CG9194	0.084	0.032	0.009551555	0
g3956.t1	l(2)k14710	0.122	0.038	0.000468703	0
g3973.t1	CG6428	0.101	0.041	0.034856182	0
g4167.t2	Irk1	0.171	0.037	6.98E-05	0
g4188.t1	CG6179	0.072	0.014	0.005304099	0
g4199.t1	CG1677	0.178	0.081	0.000395009	0
g4222.t1	CG17572	0.113	0.028	0.03468831	0.000299851
g4287.t1	pyd3	0.099	0.024	0.001470509	0
g4290.t1	Asap	0.047	0.017	0.049002683	0
g4298.t1	Hil	0	0.015	0.03755153	0
g4309.t2	zip	0.077	0.023	0.000662061	0
g4310.t1	Nup205	0.045	0.019	0.006134351	0
g435.t1	CG43129	0.218	0.051	0	0
g4358.t1	Br140	0.123	0.051	0.004762366	0
g4412.t1	CG13492	0.131	0.078	6.98E-05	0
g442.t1	pkaap	0.029	0.088	0.019680747	0
g4430.t1	CG1824	0.09	0.039	0.043859741	0
g4444.t1	CG5190	0.213	0.06	0.002319232	0.001345214
g4475.t1	slmb	0.202	0.015	0	0
g4575.t1	out	0.015	0.048	0.043061204	0
g4665.t1	Traf6	0.009	0.056	0.008215386	0
g4759.t1	Ssk	0.099	0.003	0.000728724	3.18E-05
g4783.t1	Prp31	0.107	0.006	0	0
g4792.t1	CG42575	0.235	0.104	0.044272614	1.65E-05
g4798.t1	GlcAT-P	0.188	0.032	0.002073657	0.000456038
g4813.t1	Ube3a	0.027	0.082	0.03655094	0
g4869.t1	ago/03	0.102	0.026	0.001030294	0.000590907
g4880.t1	kon	0.008	0.021	0.019508317	0
g4928.t1	Tao	0.094	0.018	0.00018771	0
g5141.t1	stau	0.273	0.151	0.001633053	0.000343657
g5158.t1	Sptr	0.162	0.033	0.001617321	0.002307315
g5206.t1	Cg25C	0.132	0.065	0.048580418	0
g5237.t1	Sec8	0.073	0.027	0.010591718	0
g5238.t1	CG2082	0.324	0.089	0.00018771	0.000194134
g534.t1	CG6693	0.144	0.036	0.026264744	0.015190452
g5340.t1	Exo70	0.348	0.015	0	0
g5369.t1	MBD-R2	0.129	0.057	0.025512518	0
g5432.t1	Scm	0.031	0.139	0.001402082	0
g5469.t1	CdGAPr	0.018	0.045	0.007857242	0
g5503.t1	Rbcn-3A	0.055	0.03	0.01861922	0
g5583.t3	Hnf4	0.159	0.039	0	0
g5590.t1	Pka-C1	0.329	0.006	0	8.05E-05
g5607.t1	rasp	0.215	0.083	0.010595252	1.51E-05
g5615.t1	dsx	0.382	0.09	3.75E-05	0.001063856
g5631.t1	CG43102	0.189	0.064	0	0
g5650.t1	CG10512	0.019	0.09	0.029723909	0
g5683.t1	CdsA	0	0.061	0.014943059	0
g5715.t1	scny	0.38	0.103	0.001151214	0.039876871
g5871.t1	plx	0.096	0.043	0.00400193	0
g5955.t2	Atg16	0.214	0.033	0.00018771	0.001823894
g5963.t1	mthl10	0.139	0.054	0.028803335	3.64E-06
g5994.t1	CG6231	0.099	0.019	0.001851373	0
g6006.t1	Ocrl	0.199	0.037	0	0
g6037.t1	CG4942	0.203	0.079	0.030116237	0.000205649
g6094.t1	CG4495	0.227	0.054	0.002254187	0.003412791
g6129.t1	RagA-B	0.101	0.013	0.00024396	8.79E-06
g6151.t1	Npl4	0.272	0.046	0	1.85E-06
g6251.t1	Pk92B	0.003	0.022	0.018959075	0
g6314.t1	CG9062	0.159	0.008	0	0
g6361.t1	CG7536	0.054	0.014	0.043727543	3.64E-06
g6514.t1	par-1	0.448	0.082	0	0
g6518.t1	Fak	0.114	0.039	0.003421533	0
g6525.t1	CalpA	0.012	0.043	0.032748123	0
g6535.t1	Ctf4	0.162	0.064	0.011837842	0.00013013
g6538.t1	RN-tre	0.258	0.03	0	0
g6543.t1	px	0.182	0.089	0.000873264	0
g6552.t1	qkr54B	0.186	0.047	0.046320587	0.020426573
g6554.t1	Tes	0.234	0.064	6.98E-05	0.005559089
g6557.t1	Dyb	0.081	0.025	0.039689034	0
g6560.t1	Treh	0.164	0.054	0.025633442	0.001578136
g6563.t1	CG7686	0.148	0.029	0.000373781	0.003429147
g6564.t1	Cpsf160	0.064	0.014	0.000662061	8.56E-05
g6565.t1	dnr1	0.199	0.075	0.046291333	0.004749867
g6586.t1	CG10914	0.213	0.064	0.000928923	0.000730354
g6592.t2	gek	0.055	0.022	0.048390878	0
g6598.t1	snama	0.129	0.078	0.037543974	0
g6602.t1	CG3803	0.157	0.043	0.010165425	0.001671752
g6605.t1	enok	0.135	0.073	0.013011271	0
g6654.t1	CG11190	0.134	0.043	0.018607906	2.87E-05
g6708.t1	Pgi	0	0.036	0.044634198	0
g6728.t1	Cap-G	0.172	0.085	0.010410844	0
g6766.t1	Vav	0.119	0.053	0.033500173	0
g6797.t1	Atet	0.331	0.092	0	2.27E-05
g6872.t3	Rbp2	0	0.083	0.010116939	0
g6955.t1	CG7115	0.2	0.058	3.75E-05	0
g6958.t1	LanB1	0.009	0.032	0.003000364	0
g6961.t1	Ziz	0.057	0.021	3.75E-05	0
g6972.t1	Zir	0.036	0.014	0.003028289	0
g6973.t1	mus304	0.153	0.073	0.014547305	0
g7009.t1	gukh	0.543	0.093	0	0.002972686
g7034.t1	ssh	0.042	0.097	0.043087685	0
g7084.t1	vtd	0.1	0.03	0.015205372	8.44E-05
g7115.t1	CG11836	0.206	0.012	0	4.74E-05
g7180.t1	Spat	0.106	0.025	0.019811814	0.000552953
g7207.t2	AMPdeam	0.075	0.031	0.014724246	0
g7234.t1	lqf	0.245	0.065	0.000822196	0.000118923
g730.t1	CG30008	0.023	0.132	0.015522584	0
g731.t1	CG1441	0.005	0.042	0.023497692	0
g7351.t1	l(3)07882	0.097	0.046	0.045356668	0
g7444.t1	CG32262	0.316	0.069	3.75E-05	0.000389614
g7493.t1	Nc73EF	0.15	0.068	0.045194881	0
g7498.t3	ABCB7	0.083	0.032	0.049516761	0
g7523.t1	CG10936	0.047	0.089	0.008614823	0
g7535.t1	sdt	0.211	0.039	0	0
g7649.t1	bt	0.041	0.02	0.000421256	0
g767.t1	Myo10A	0.068	0.023	0	0
g770.t1	phl	0.061	0.018	0.039190038	0
g7721.t2	CG5621	0.026	0.114	0.001112886	0
g779.t1	CG2247	0.206	0.065	0.002254187	0.000381911
g7805.t1	CG9086	0.075	0.036	0.000373781	0
g7836.t1	trn	0.013	0.044	0.027873604	0
g7945.t1	Pex11	0.155	0.024	0.037210026	0.02194356
g7948.t1	ATPCL	0.234	0.029	0	0
g7962.t1	Mgat1	0.188	0.037	3.75E-05	1.21E-05
g797.t1	CG3857	0.138	0.052	0.032864412	2.87E-05
g8044.t1	spn-A	0.047	0.008	0.021186172	0
g8056.t1	CG31064	0.03	0.109	0.00152036	0
g8069.t1	CG42613	0.17	0.073	0.014231472	0
g8232.t1	Cnot4	0.278	0.11	0.032838065	0.00624753
g8238.t1	CG7182	0.144	0.044	0.015075268	5.41E-06
g8242.t1	Eaf6	0.14	0.013	0.003093086	0.01637336
g8262.t1	T-cp1	0.344	0.032	0	7.01E-05
g8355.t1	Gga	0.2	0.103	0.038727141	0
g8358.t1	sog	0.003	0.024	0.046801054	0
g8371.t1	ZAP3	0.225	0.115	0.011583389	0
g8376.t1	CG3332	0.074	0.029	0.035692611	0
g8442.t1	CG2889	0.141	0.036	0	0
g8482.t1	Ddc	0.006	0.046	0.037315228	0
g8526.t1	CG12259	0.124	0.019	0.000164973	8.79E-06
g8531.t1	wfs1	0.076	0.03	0.016344904	0
g8591.t1	TppII	0.149	0.031	0	0
g862.t1	PCID2	0.238	0.026	0	0.000148626
g8643.t1	CG7841	0	0.106	0.025672681	0
g8658.t2	CG3961	0.126	0.021	3.75E-05	0
g8663.t1	Tdrd3	0.272	0.096	0.000164973	0.000282068
g8671.t1	Syn1	0.24	0.041	0.00018771	0.004208081
g8679.t1	CG5535	0.202	0.064	0.013483045	0.000909052
g8682.t1	stv	0.365	0.095	0.001579835	0.035097074
g873.t1	PIG-U	0.122	0.032	0.01634114	7.76E-05
g8741.t1	CG10483	0.05	0.016	0.044634198	0
g8748.t1	Tnks	0.375	0.064	0	1.21E-05
g8824.t1	Apc	0.094	0.052	0.012642494	0
g8826.t1	CG6182	0	0.027	0.040838158	0
g890.t1	Gem3	0.163	0.051	0	0
g9051.t1	Lerp	0.259	0.098	0.002914897	7.16E-06
g9081.t1	CG7706	0.177	0.077	0.034900638	0.000137316
g9113.t1	Pmp70	0.153	0.028	0	0
g9175.t2	Pect	0	0.035	0.034856182	0
g9222.t1	CG33145	0.257	0.053	0.00018771	0.013326332
g9225.t1	CG7510	0.104	0.034	0.009131728	2.27E-05
g9240.t1	CG43783	0.223	0.048	0	0.00044992
g9243.t1	CG5660	0.213	0.051	0.00018771	0.012053965
g9245.t1	mRpL12	0.322	0.058	0.001093496	0.011180198
g9268.t1	CG10638	0.147	0.027	6.98E-05	1.85E-06
g9291.t1	Fen1	0.078	0.022	0.006816584	0
g934.t1	sbr	0.244	0.044	0	1.51E-05
g9396.t1	CG8135	0.081	0.025	0.027748404	0
g9423.t1	Rassf	0.083	0.028	0.00152036	0
g9454.t1	uex	0.013	0.062	0.034407497	0
g9522.t1	S6k	0.174	0.005	0	0
g9552.t1	Dlic	0.28	0.009	0	1.85E-06
g9555.t2	Nrg	0.103	0.019	0	0
g9567.t1	CG42271	0.114	0.047	0.000270358	0
g9571.t1	CG9634	0.277	0.063	0	0
g9584.t1	CG6660	0.049	0.207	0.039880849	0
g9588.t1	HPS1	0.116	0.037	0.018039457	0.000664404
g9614.t1	rictor	0.162	0.046	0.001290565	1.65E-05
g9619.t1	MICAL-like	0.307	0.124	0.001372273	0.000200231
g9623.t1	rudhira	0.21	0.1	0.005372656	1.85E-06
g9637.t1	CG1304	0.22	0.045	0.010116939	0.020777942
g9665.t1	Arf102F	0	0.067	0.023162918	1.65E-05
g9769.t1	Usp7	0.154	0.022	0	0
g9786.t1	CG31106	0.195	0.053	0.00024396	1.85E-06
g9791.t1	CG9915	0.017	0.061	0.027501547	0
g9934.t1	LanB2	0.001	0.014	0.005376301	0
g996.t1	hep	0.007	0.062	0.046170867	0
g999.t1	CG14439	0	0.033	0.043603706	0
g9993.t1	CG9953	0.131	0.043	0.019927787	2.87E-05
