# Supplementary material for: Divergent Genetic Pathways Underlying Convergent Parasitic Behaviours in Blowflies
Source: Mol Ecol. 2025 May 5;34(11):e17785. doi: 10.1111/mec.17785 (PMC12100580; doi:10.1111/mec.17785)
Supplement: Supplementary file 17 — Table S14. [file MEC-34-e17785-s012.xlsx]

## Sheet: Página1
Supplementary Table 13. Genes for which b_free model was the best fit with Ch. bezziana as the foreground species.
Ortholog in Co. hominivorax	Annotation	ω foreground	ω background	Adjusted p-value (b_free vs. M0)	Adjusted p-value (b_free vs. b_neut)
g1961.t1	ltd	0.62	0.142	0	0.014592118
g8056.t1	CG31064	0.548	0.058	0	0.007557101
g9623.t1	rudhira	0.514	0.091	0	0.000425894
g4315.t1	wde	0.503	0.143	0	0
g3337.t1	Ppa	0.491	0.009	0	0.000872388
g7535.t1	sdt	0.445	0.039	0	0.007398734
g18612.t2	Nup153	0.444	0.161	0.000389548	0.002453909
g14604.t1	CG4607	0.422	0.041	0	0.006764915
g19356.t1	CG17490	0.408	0.116	0.011515773	0.030582115
g2164.t1	nrv2	0.4	0.054	0	0.001684314
g6797.t1	Atet	0.385	0.088	0	2.40E-06
g11921.t1	Nup214	0.383	0.121	0.001651419	0.00850522
g20377.t1	CG13124	0.37	0.026	0	3.21E-05
g6589.t2	Hsf	0.368	0.082	0	0.000344891
g3196.t1	Gbeta76C	0.366	0.015	0	0.00130857
g2921.t1	prom	0.36	0.085	0	0
g16379.t1	Spn27A	0.354	0.043	0	0.02223057
g20309.t2	Snmp2	0.353	0.027	0	0.019660157
g2075.t1	CG3588	0.348	0.095	0.001033532	0.008882744
g8048.t1	CG7946	0.346	0.089	0.013118091	0.029430538
g8040.t1	AP-1sigma	0.34	0.061	0.015598167	0.001392202
g13552.t1	Ing3	0.339	0.033	0	0.004687668
g20722.t1	Khc	0.339	0.022	0	0
g16129.t1	CG6051	0.333	0.068	0.001725143	0.04968815
g8371.t1	ZAP3	0.331	0.115	0.000215643	0.00064101
g11309.t1	CG31342	0.32	0.097	0.003335678	0.00233334
g21023.t1	CG9733	0.32	0.061	0.000797472	0.010662411
g4364.t1	Ady43A	0.317	0.084	0.044733542	0.030726725
g711.t1	CG1444	0.314	0.038	0	0.010290445
g6917.t1	AIF	0.308	0.077	0.025568608	0.031489977
g20333.t1	dimm	0.307	0.085	0.031281979	0.009917755
g18439.t1	MCPH1	0.306	0.124	0.016046192	0.000296889
g2153.t1	Hakai	0.306	0.071	0.014450165	0.010745679
g17329.t2	Atpalpha	0.304	0.055	0	0.000140936
g2257.t1	GPHR	0.298	0.018	0	0.004494351
g6635.t1	Sema-1a	0.294	0.009	0	0.024597735
g1628.t1	CG8083	0.287	0.079	0.001865398	0.002186607
g1681.t1	CG2218	0.287	0.068	0.000335444	0.000217006
g21202.t1	Slip1	0.287	0.086	0.006471868	0.005024522
g10221.t1	Ugt35b	0.286	0.096	0.015981312	0.00509206
g12016.t1	CG7747	0.286	0.022	0	0.001446268
g16651.t1	CG14215	0.285	0.072	0.000215643	0.001221392
g14654.t1	CG13185	0.283	0.072	0	0.000391155
g861.t1	dlg1	0.281	0.08	7.74E-05	2.40E-06
g11954.t1	CG31998	0.278	0.092	0.000149086	4.51E-05
g14750.t1	Pms2	0.277	0.063	0.000644835	0.006287479
g16111.t1	antdh	0.277	0.089	0.011419016	0.000584933
g16632.t1	tyf	0.275	0.147	0.039040489	0
g409.t1	Cals	0.269	0.053	7.74E-05	0.003475688
g16418.t1	MTF-1	0.266	0.063	0.01572106	0.002442183
g20874.t1	CG14868	0.265	0.048	0.003539517	0.010290445
g18162.t1	Hen1	0.262	0.059	0.020836049	0.042058792
g17695.t1	Spp	0.261	0.015	7.74E-05	0.010911112
g20523.t1	CG18003	0.259	0.029	0	0.012771209
g1130.t1	Ror	0.257	0.047	0	0.000629005
g2327.t1	CG11906	0.255	0.114	0.04608822	2.59E-05
g2661.t1	CG14074	0.255	0.08	0.020819826	0.002027632
g6519.t1	alpha-catenin-related	0.255	0.029	0.000280837	0.003061417
g15257.t1	upSET	0.252	0.13	0.019655617	0
g8959.t1	CG1815	0.252	0.1	0.020819826	0.000212545
g2149.t2	CG15186	0.251	0.095	0	0
g19842.t1	DNA-ligI	0.25	0.058	0	0.000369914
g13963.t1	GI:906465188	0.248	0.032	0.004783351	0.02832939
g15181.t1	CG17493	0.248	0.011	0	0.02796538
g1613.t1	CG4282	0.247	0.073	0	0
g19823.t1	srl	0.247	0.061	0.001865398	0.002082404
g998.t1	CG14438	0.247	0.09	0.001033532	0.000247685
g11891.t2	CG32982	0.246	0.069	0.017903066	0.002404491
g19359.t1	CG1344	0.246	0.057	0.021022098	0.009509418
g19853.t2	CG7530	0.245	0.071	0.020836049	0.000317484
g17697.t1	CG3709	0.244	0.041	0.000449638	0.005126112
g19074.t2	alt	0.242	0.083	0.012045036	1.77E-05
g18556.t1	phr	0.238	0.069	0.014864981	0.001730152
g5934.t1	mRpL55	0.238	0.019	0.00117554	0.011678071
g12063.t1	nonA	0.237	0.043	0.000548909	0.002600645
g13191.t1	CG9601	0.236	0.059	0.008224172	0.008084192
g5298.t1	GCC185	0.236	0.082	0.000838611	5.47E-05
g16820.t1	sad	0.235	0.081	0.023533937	0.000107427
g14390.t1	SuUR	0.233	0.079	0.008729223	0.000133988
g6728.t1	Cap-G	0.233	0.085	0.000497979	0
g7173.t1	CG2794	0.23	0.077	0.035235174	0.004274317
g11307.t1	CG7518	0.228	0.103	0.013118091	0
g13271.t1	CG45002	0.228	0.056	0	0
g4417.t1	mus210	0.228	0.1	0.03133807	1.77E-05
g13265.t1	CG8273	0.227	0.062	0	0
g1696.t1	be	0.223	0.102	0.022973267	0
g7803.t1	CG1998	0.223	0.014	0	0.000274291
g999.t1	CG14439	0.222	0.028	0.004052349	0.011505036
g19621.t1	dikar	0.22	0.076	0.001613603	0
g13412.t1	CG13625	0.219	0.071	0	0
g5141.t1	stau	0.218	0.162	0.031673018	0.00095405
g6505.t1	TBPH	0.218	0.06	0.000644835	0
g1831.t1	SRm160	0.214	0.068	0	0
g2548.t1	pgant5	0.211	0.035	0.000548909	0.00035747
g411.t1	pan	0.21	0.043	0.014804712	0.000608051
g10123.t1	RpLP0-like	0.207	0.026	0.001613603	0.032047553
g4412.t1	CG13492	0.207	0.079	0	0
g870.t1	Rip11	0.207	0.058	0.006471868	2.59E-05
g9408.t1	CG9626	0.207	0.067	0.000149086	0
g10471.t1	CG10877	0.205	0.038	0	4.64E-06
g12165.t1	CG8108	0.205	0.071	0.017796211	3.99E-05
g14101.t1	CG14883	0.202	0.026	0.01337417	0.00366064
g20881.t1	RabX4	0.202	0.014	0	0.002442183
g8680.t1	CG7255	0.202	0.063	0.001132125	0
g20164.t1	Dbp73D	0.201	0.076	0.00438051	0
g19563.t2	LpR1	0.2	0.05	0.003696735	4.36E-05
g19607.t1	CG14814	0.199	0.072	0.009941017	3.62E-05
g8542.t1	Dpck	0.199	0.043	0.023683938	0.000493968
g2032.t1	TfIIA-L	0.198	0.067	0.038293632	3.81E-05
g12445.t1	Cyp6v1	0.197	0.054	0.022973267	4.51E-05
g3453.t2	CG43143	0.197	0.083	0.010874892	0
g9629.t3	CG9095	0.195	0.052	0.027467411	0.003001486
g4117.t1	Elp2	0.193	0.051	0.006223215	0.00086339
g15852.t1	CG7433	0.192	0.059	0.016672495	2.40E-06
g2321.t1	CG6758	0.191	0.042	0.000838611	2.40E-05
g18776.t1	y	0.188	0.052	0.045732259	0.000812342
g12790.t1	CG14109	0.187	0.057	0.040388801	0.000424606
g7950.t1	CG8370	0.186	0.095	0.033374425	0
g9461.t1	mtDNA-helicase	0.185	0.054	0.005392428	6.86E-06
g5408.t1	CG1316	0.184	0.038	0.00915992	0.001233356
g1483.t1	CG8740	0.183	0.06	0.000389548	0
g11320.t1	Rrp6	0.182	0.049	0.001865398	0.000107427
g15906.t1	CG3337	0.182	0.033	0.010874892	0.001233854
g5684.t1	CG7504	0.182	0.058	0.015392648	4.18E-05
g8863.t1	CHORD	0.182	0.039	0.008201908	0.000628806
g8826.t1	CG6182	0.181	0.015	0	0
g12517.t1	CG11306	0.18	0.044	0.048175532	0.00414692
g19135.t1	CG8176	0.179	0.05	0.000335444	0
g20345.t1	Npc1a	0.176	0.059	0.006471868	0
g5324.t1	CG32103	0.176	0.053	0.039305812	4.64E-06
g7136.t1	Rlip	0.176	0.048	0.003316648	1.77E-05
g15240.t1	ash1	0.174	0.065	0.026088717	2.40E-06
g11352.t1	CG12926	0.173	0.028	0.04234195	0.00944684
g12605.t1	MRP	0.173	0.06	0	0
g14593.t2	Pfk	0.172	0.02	7.74E-05	6.56E-05
g2036.t1	CG2926	0.172	0.088	0.020763586	0
g3960.t1	Ostgamma	0.172	0.015	0.004369605	0.00509206
g21198.t1	Rfabg	0.171	0.059	0	0
g309.t2	yata	0.171	0.019	0	0
g6709.t1	lin	0.17	0.057	0.023073786	2.40E-06
g10124.t1	E(bx)	0.168	0.072	0.01337417	0
g6653.t1	CG10555	0.167	0.048	0.039422297	2.40E-06
g2318.t1	tum	0.166	0.033	0	0
g15538.t1	Mical	0.165	0.063	0.001947742	0
g6609.t1	CG4049	0.163	0.067	0.025759072	0
g3698.t1	CG17514	0.161	0.06	0.003234643	0
g8639.t1	Gyc76C	0.161	0.032	0	0
g12838.t1	CG4839	0.159	0.06	0.000389548	0
g15863.t1	CG9890	0.158	0.038	0.014981075	0.001189567
g7649.t1	bt	0.158	0.018	0	0
g19516.t1	lok	0.157	0.019	0.005230369	0.002690136
g15851.t1	RhoGAP54D	0.155	0.067	0.009917162	0
g8664.t1	bmm	0.154	0.017	0	2.40E-06
g11055.t1	Atac2	0.153	0.052	0.033042434	0.000595691
g10081.t1	asparagine-synthetase	0.15	0.036	0.011419016	0.000149724
g5405.t1	CG11583	0.149	0.016	0	0.000563079
g17990.t1	Gnf1	0.148	0.055	0.021254734	0
g4415.t1	nahoda	0.148	0.048	0.001483018	0
g4926.t2	Grip84	0.148	0.022	0	0
g13703.t1	pen	0.146	0.057	0.025696069	0
g2594.t1	CG11168	0.146	0.05	0.049659838	4.64E-06
g10684.t1	chas	0.145	0.073	0.020836049	0
g9139.t1	CG12075	0.144	0.046	0.023536361	2.40E-06
g8824.t1	Apc	0.143	0.052	0.002012667	0
g16507.t1	CG7408	0.142	0.067	0.014450165	0
g19082.t1	CG8199	0.141	0.034	0.011419016	2.40E-06
g9200.t1	Vdup1	0.139	0.004	0.000335444	0.006527923
g11172.t1	CG4848	0.138	0.051	0.018035243	0
g1900.t1	Mlh1	0.138	0.041	0.0359261	6.04E-05
g6654.t1	CG11190	0.136	0.044	0.035235174	4.64E-06
g10059.t1	Ank2	0.134	0.049	0.00431857	0
g10901.t2	CG33080	0.134	0.035	0.027237109	2.40E-06
g7821.t1	CG9666	0.134	0.03	0.006535247	0
g3972.t1	lva	0.133	0.062	0.004038932	0
g3973.t1	CG6428	0.133	0.041	0.022284827	0
g9567.t1	CG42271	0.133	0.049	0.010763391	0
g5333.t1	RecQ4	0.129	0.053	0.023538766	0
g9955.t1	Uch-L5	0.128	0.015	0.033042434	0.008003423
g10986.t1	Ent3	0.126	0.025	0.031710056	6.56E-05
g20314.t1	Hn	0.124	0.021	0.000149086	0
g4287.t1	pyd3	0.124	0.026	0.006535247	4.64E-06
g13877.t1	Sec22	0.118	0.002	0.000797472	0.000297094
g2331.t1	cora	0.118	0.042	0.013533448	0
g9275.t1	CG11107	0.113	0.022	0.037782337	0.000334
g12039.t1	EF-G2	0.112	0.028	0.019176481	2.20E-05
g1575.t1	CG7261	0.11	0.041	0.048594988	0
g11584.t1	CG32533	0.107	0.03	0.032244597	5.47E-05
g15351.t1	CG31121	0.104	0.019	0.005070372	0
g12786.t1	Ddx1	0.103	0.017	0.002012667	1.58E-05
g13264.t1	Sbf	0.103	0.016	0	0
g17150.t1	CG41099	0.102	0.033	0.014804712	0
g15719.t1	CG11399	0.1	0.032	0.044572441	0
g16255.t1	Rpn3	0.1	0.012	0.002773007	2.40E-06
g19553.t2	alpha-Cat	0.1	0.017	0	0
g1444.t1	Pez	0.098	0.03	0	0
g7330.t1	gwl	0.097	0.017	0.004947265	0
g13293.t1	Csl4	0.096	0.013	0.013234808	8.89E-05
g9150.t1	PlexB	0.096	0.029	0.003316648	0
g5740.t1	nxf2	0.095	0.032	0.016119548	0
g3391.t2	CG32138	0.093	0.024	0.000215643	0
g2873.t1	CG17508	0.088	0.108	0	0.000577542
g767.t1	Myo10A	0.088	0.024	7.74E-05	0
g16945.t1	l(2)35Df	0.087	0.016	0	0
g15182.t1	Top2	0.085	0.03	0.048230812	0
g527.t1	beag	0.084	0.018	0.034242624	0.000167954
g12904.t1	Fic	0.083	0.023	0.03719087	0
g10664.t1	Kap3	0.082	0.019	0.005926185	0
g20438.t1	lt	0.08	0.032	0.034942885	0
g7764.t1	CG6015	0.076	0.019	0.033260873	0
g13662.t1	abs	0.074	0.013	0.026134627	0
g18268.t1	DAAM	0.074	0.012	0.017178912	0
g16332.t1	Cdc16	0.071	0.016	0.040452671	2.40E-06
g13187.t1	DNApol-epsilon255	0.069	0.013	0	0
g257.t1	spg	0.066	0.018	0.002776599	0
g14526.t1	C901	0.064	0.141	0.043152831	0
g14829.t1	Mtor	0.057	0.024	0.018140139	0
g6564.t1	Cpsf160	0.057	0.014	0.011268781	0
g16790.t1	Spt6	0.054	0.017	0.025821598	0
g5589.t1	Apoltp	0.054	0.02	0.019176481	0
g12061.t1	dome	0.04	0.153	0.014864981	0
g6374.t1	arm	0.037	0.002	0.037782337	0
g14821.t1	Hsc70-5	0.035	0.046	0.006442988	0
g16424.t1	fwd	0.033	0.096	0.020819826	0
g3161.t1	CG14528	0.032	0.113	0.040718285	0
g18529.t1	Spn	0.031	0.094	0.005388342	0
g2535.t1	TAF1C-like	0.029	0.101	0.011419016	0
g1442.t1	clumsy	0.028	0.081	0.042814909	0
g5178.t1	sev	0.026	0.067	0.026500111	0
g933.t2	IP3K2	0.026	0.101	0.04036335	0
g17549.t1	Tig	0.025	0.059	0.026870214	0
g9571.t1	CG9634	0.023	0.084	0.02701561	0
g802.t1	CG3775	0.022	0.083	0.002678511	0
g18788.t1	mys	0.016	0.087	0.016825893	0
g7426.t1	LanA	0.015	0.036	0.040636698	0
g20047.t1	gfzf	0.011	0.065	0.001033532	0
g291.t1	Klp31E	0.011	0.048	0.015530298	0
g4846.t1	l(3)72Dn	0.01	0.064	0.034022997	0
g14652.t1	Pkn	0.008	0.084	0.000696692	2.40E-06
g10203.t1	Srp54	0.007	0.071	0.030406416	0
g16421.t1	CG32344	0.007	0.035	0.047641293	0
g16935.t1	C1GalTA	0.007	0.079	0.011369426	0
g20672.t1	CG16789	0.007	0.026	0.043864847	6.86E-06
g7261.t1	crol	0.007	0.057	0.046081423	0
g6958.t1	LanB1	0.006	0.032	0.001688593	0
g7836.t1	trn	0.006	0.044	0.048504659	0
g2865.t1	Sos	0.005	0.054	0.026126835	0
g2739.t1	GI:906458815	0.004	0.158	7.74E-05	0
g20867.t1	Sec5	0.003	0.037	0.005773838	0
g7805.t1	CG9086	0.002	0.042	7.74E-05	0
g10665.t1	CG1812	0	0.034	0.03133807	0
g11703.t1	CG16700	0	0.063	0.045777329	0
g15269.t1	CG10960	0	0.058	0.02639661	0
g17284.t1	Lapsyn	0	0.067	0.049228739	0
g1793.t1	Ten-m	0	0.01	0.002887739	0
g1935.t1	egl	0	0.043	0.006505226	0
g20234.t2	Hk	0	0.067	0.002776599	0
g20526.t2	CG1516	0	0.062	0.013533448	0
g20894.t1	Fur2	0	0.021	0.016110482	0
g2240.t1	gol	0	0.066	0.020777824	0
g3089.t2	CG43867	0	0.018	0.035400047	0
g4418.t1	Trpm	0	0.021	0.013555902	0
g4787.t1	fd68A	0	0.128	0.00355663	0
g7975.t1	Pal1	0	0.068	0.011419016	0
g8069.t1	CG42613	0	0.087	0.038405639	0
g8361.t1	CG9220	0	0.018	0.030901621	0
g8972.t1	MAGE	0	0.087	0.028002319	1.36E-05
