# Supplementary material for: Divergent Genetic Pathways Underlying Convergent Parasitic Behaviours in Blowflies
Source: Mol Ecol. 2025 May 5;34(11):e17785. doi: 10.1111/mec.17785 (PMC12100580; doi:10.1111/mec.17785)
Supplement: Supplementary file 18 — Table S15. [file MEC-34-e17785-s002.xlsx]

## Sheet: Página1
Supplementary Table 14. Genes identified in the branch analysis with both Co. hominivorax and Ch. bezziana as foreground.
Ortholog in Co. hominivorax	Annotation
g5141.t1	staufen
g19074.t2	aluminum tubes
g8371.t1	ZAP3
g14750.t1	Pms2
g1681.t1	CG2218
g9623.t1	rudhira
g7805.t1	CG9086
g1793.t1	Tenascin major
g8069.t1	CG42613
g20867.t1	Sec5 (S. cerevisiae)
g6797.t1	ABC transporter expressed in trachea
g2865.t1	Son of sevenless
g1483.t1	CG8740
g15538.t1	Molecule interacting with CasL
g14654.t1	CG13185
g4287.t1	pyd3
g1628.t1	CG8083
g6958.t1	LanB1
g11584.t1	CG32533
g9567.t1	CG42271
g9571.t1	CG9634
g999.t1	CG14439
g2164.t1	nervana 2
g767.t1	Myosin 10A
g2873.t1	CG17508
g6728.t1	Chromosome associated protein G
g7535.t1	stardust
g19842.t1	DNA ligase I
g3453.t2	CG43143
g6654.t1	CG11190
g3698.t1	CG17514
g19356.t1	CG17490
g19359.t1	CG1344
g291.t1	Kinesin-like protein at 31E
g20526.t2	CG1516
g10124.t1	Enhancer of bithorax
g8824.t1	APC-like
g4412.t1	CG13492
g18529.t1	Spinophilin
g3196.t1	G protein beta-subunit 76C
g16651.t1	CG14215
g15852.t1	CG7433
g3973.t1	CG6428
g15257.t1	upSET
g10059.t1	Ankyrin 2
g10203.t1	Srp54
g17150.t1	CG41099
g1961.t1	lightoid
g1442.t1	clumsy
g7836.t1	tartan
g17329.t2	Na pump alpha subunit
g8056.t1	CG31064
g6564.t1	Cleavage and polyadenylation specificity factor 160
g7649.t1	bent
g10665.t1	CG1812
g2075.t1	CG3588
g8826.t1	CG6182
g10123.t1	Ribosomal protein LP0-like
g2921.t1	prominin
g14821.t1	Heat shock protein cognate 5
g1613.t1	CG4282
