# Supplementary material for: Divergent Genetic Pathways Underlying Convergent Parasitic Behaviours in Blowflies
Source: Mol Ecol. 2025 May 5;34(11):e17785. doi: 10.1111/mec.17785 (PMC12100580; doi:10.1111/mec.17785)
Supplement: Supplementary file 19 — Table S16. [file MEC-34-e17785-s010.xlsx]

## Sheet: Página1
Supplementary Table 15. Overlap of enriched GO terms among the genes identified in the branch analysis.
Term	Annotation	Foreground species
		Co. hominivorax		Ch. bezziana
		Adjusted p-value	Enrichment value	Adjusted p-value	Enrichment value
GO:0009987	cellular process	9.60E-53	1.875273	1.19E-18	1.712758
GO:0008150	biological_process	1.97E-51	1.731672	1.11E-25	1.733146
GO:0065007	biological regulation	1.09E-43	2.028246	4.88E-20	2.116941
GO:0050789	regulation of biological process	5.14E-41	2.059734	6.51E-19	2.166366
GO:0050794	regulation of cellular process	5.32E-40	2.089752	3.26E-17	2.159453
GO:0032502	developmental process	6.30E-35	2.129666	1.83E-16	2.361773
GO:0032501	multicellular organismal process	7.80E-35	2.031405	4.74E-20	2.45471
GO:0044238	primary metabolic process	1.18E-34	2.038073	3.19E-12	1.811206
GO:0006807	nitrogen compound metabolic process	1.44E-33	2.06436	6.13E-12	1.833406
GO:0008152	metabolic process	1.77E-33	1.921839	3.36E-11	1.698663
GO:0071704	organic substance metabolic process	2.03E-33	1.972791	1.00E-12	1.790854
GO:0044237	cellular metabolic process	3.17E-33	2.011307	4.07E-10	1.717183
GO:0048856	anatomical structure development	9.28E-32	2.101034	1.29E-15	2.376924
GO:0043170	macromolecule metabolic process	1.55E-31	2.149985	4.07E-10	1.883615
GO:0007275	multicellular organism development	1.72E-30	2.126154	1.54E-13	2.349918
GO:0019222	regulation of metabolic process	1.31E-29	2.265953	2.57E-08	2.035246
GO:0048518	positive regulation of biological process	2.10E-28	2.298353	3.04E-11	2.318165
GO:0031323	regulation of cellular metabolic process	7.10E-27	2.275077	8.35E-09	2.129669
GO:0071840	cellular component organization or biogenesis	8.38E-27	2.072455	1.30E-11	2.049552
GO:0060255	regulation of macromolecule metabolic process	2.62E-26	2.271374	2.90E-07	2.012728
GO:0016043	cellular component organization	5.17E-26	2.082442	6.51E-12	2.127594
GO:0009653	anatomical structure morphogenesis	8.88E-26	2.498216	3.21E-10	2.620432
GO:0048731	system development	1.22E-25	2.191701	1.54E-13	2.553256
GO:0030154	cell differentiation	1.97E-25	2.303365	1.30E-11	2.552905
GO:0051171	regulation of nitrogen compound metabolic process	5.28E-25	2.296369	2.57E-08	2.145736
GO:0048522	positive regulation of cellular process	6.05E-25	2.27059	9.89E-09	2.213038
GO:0048869	cellular developmental process	6.25E-25	2.268241	8.77E-11	2.452267
GO:0044260	cellular macromolecule metabolic process	7.05E-25	2.183007	3.56E-08	1.927066
GO:0048519	negative regulation of biological process	9.64E-25	2.245301	5.92E-10	2.29701
GO:0080090	regulation of primary metabolic process	1.28E-24	2.236241	4.95E-09	2.164634
GO:0048523	negative regulation of cellular process	5.93E-24	2.303556	1.11E-07	2.207379
GO:0051179	localization	7.76E-23	2.053046	1.30E-11	2.190243
GO:0006996	organelle organization	7.86E-21	2.291971	7.23E-08	2.189473
GO:0065008	regulation of biological quality	1.34E-20	2.194435	1.26E-05	2.005801
GO:0048468	cell development	2.96E-20	2.413403	4.86E-10	2.767577
GO:0034641	cellular nitrogen compound metabolic process	3.00E-20	2.126789	9.23E-07	1.82098
GO:0010468	regulation of gene expression	5.14E-20	2.290721	8.51E-06	2.072581
GO:0048583	regulation of response to stimulus	8.19E-20	2.363844	0.000126	2.079051
GO:0010646	regulation of cell communication	9.55E-20	2.411998	6.30E-05	2.194002
GO:0023051	regulation of signaling	1.98E-19	2.38834	6.69E-05	2.185284
GO:0009966	regulation of signal transduction	3.70E-19	2.52288	0.000519	2.127563
GO:0051128	regulation of cellular component organization	2.05E-18	2.460445	7.08E-07	2.405537
GO:0031326	regulation of cellular biosynthetic process	2.55E-18	2.310959	5.37E-07	2.27626
GO:0090304	nucleic acid metabolic process	2.89E-18	2.420217	2.04E-06	2.114514
GO:0010467	gene expression	5.00E-18	2.395964	0.000615	1.80529
GO:0009889	regulation of biosynthetic process	5.05E-18	2.285025	7.08E-07	2.244075
GO:0046483	heterocycle metabolic process	7.50E-18	2.148645	5.37E-07	1.949303
GO:0048513	animal organ development	1.24E-17	2.158212	1.11E-07	2.351089
GO:1901360	organic cyclic compound metabolic process	1.25E-17	2.078169	4.77E-09	2.035395
GO:0006139	nucleobase-containing compound metabolic process	1.99E-17	2.174819	9.89E-07	1.96438
GO:0009892	negative regulation of metabolic process	2.58E-17	2.422798	0.0074	1.87677
GO:1902531	regulation of intracellular signal transduction	2.70E-17	3.04071	0.00138	2.455825
GO:0006725	cellular aromatic compound metabolic process	3.88E-17	2.103572	5.60E-08	1.998417
GO:0009893	positive regulation of metabolic process	5.21E-17	2.363391	5.63E-05	2.143282
GO:0050896	response to stimulus	1.00E-16	1.773184	2.57E-14	2.207416
GO:0050793	regulation of developmental process	1.09E-16	2.377136	3.82E-05	2.288287
GO:0009790	embryo development	2.99E-16	2.687762	7.34E-05	2.551221
GO:0033036	macromolecule localization	4.23E-16	2.39874	0.00138	1.926808
GO:0019219	regulation of nucleobase-containing compound metabolic process	4.62E-16	2.277112	6.40E-07	2.31668
GO:1901564	organonitrogen compound metabolic process	4.70E-16	1.890501	0.000147	1.6309
GO:0051252	regulation of RNA metabolic process	5.55E-16	2.325571	3.39E-06	2.309628
GO:0007399	nervous system development	1.44E-15	2.203587	1.33E-08	2.626757
GO:0010604	positive regulation of macromolecule metabolic process	1.47E-15	2.344644	0.000389	2.058464
GO:0070727	cellular macromolecule localization	2.14E-15	2.798099	0.0331	1.865574
GO:0050790	regulation of catalytic activity	2.20E-15	2.693119	0.00178	2.244621
GO:0010556	regulation of macromolecule biosynthetic process	2.21E-15	2.224287	1.62E-06	2.255966
GO:2000112	regulation of cellular macromolecule biosynthetic process	2.21E-15	2.242882	9.12E-07	2.286787
GO:0016070	RNA metabolic process	2.24E-15	2.421276	3.29E-05	2.107449
GO:0051173	positive regulation of nitrogen compound metabolic process	2.47E-15	2.382006	7.05E-05	2.224193
GO:0032879	regulation of localization	4.27E-15	2.391508	6.66E-08	2.813911
GO:0051716	cellular response to stimulus	7.35E-15	1.907293	2.16E-08	2.111957
GO:0051239	regulation of multicellular organismal process	8.76E-15	2.209738	0.00011	2.191882
GO:0032989	cellular component morphogenesis	9.62E-15	2.787595	8.51E-06	2.901021
GO:0051641	cellular localization	1.05E-14	2.273867	0.000912	1.9186
GO:0065009	regulation of molecular function	1.11E-14	2.353078	0.00143	2.060117
GO:0022008	neurogenesis	1.34E-14	2.321967	4.24E-07	2.679617
GO:0010605	negative regulation of macromolecule metabolic process	1.34E-14	2.387597	0.0419	1.785481
GO:0019538	protein metabolic process	1.37E-14	2.026929	0.00128	1.702812
GO:0008104	protein localization	2.07E-14	2.456216	0.00998	1.861109
GO:0007276	gamete generation	2.42E-14	2.600076	0.00113	2.366602
GO:0007049	cell cycle	3.43E-14	2.765912	0.000636	2.313257
GO:0000003	reproduction	3.67E-14	2.189719	4.35E-07	2.456224
GO:0030182	neuron differentiation	4.05E-14	2.558889	2.09E-07	3.097619
GO:0031325	positive regulation of cellular metabolic process	4.25E-14	2.284473	7.28E-05	2.172814
GO:0044267	cellular protein metabolic process	5.62E-14	2.129681	0.0194	1.62229
GO:0048699	generation of neurons	7.84E-14	2.320175	2.60E-07	2.767075
GO:0045595	regulation of cell differentiation	8.03E-14	2.580851	0.000935	2.403608
GO:0031324	negative regulation of cellular metabolic process	9.07E-14	2.381109	0.00924	1.958426
GO:0019953	sexual reproduction	1.33E-13	2.416017	8.89E-05	2.429076
GO:0051246	regulation of protein metabolic process	2.63E-13	2.332604	0.0145	1.871331
GO:0032268	regulation of cellular protein metabolic process	3.36E-13	2.370129	0.0359	1.808889
GO:0048666	neuron development	4.72E-13	2.631546	2.21E-07	3.289129
GO:0022414	reproductive process	4.82E-13	2.160254	1.71E-06	2.413031
GO:0044085	cellular component biogenesis	6.20E-13	2.107299	1.29E-05	2.057857
GO:0043412	macromolecule modification	6.99E-13	2.21776	2.83E-05	2.187748
GO:0044703	multi-organism reproductive process	7.47E-13	2.334551	4.26E-05	2.444064
GO:0048609	multicellular organismal reproductive process	1.25E-12	2.322789	7.13E-05	2.48208
GO:0000904	cell morphogenesis involved in differentiation	1.48E-12	2.94416	2.56E-05	3.253069
GO:0051234	establishment of localization	1.70E-12	1.879976	1.27E-06	2.007807
GO:0032504	multicellular organism reproduction	2.19E-12	2.27864	0.000218	2.334933
GO:1901576	organic substance biosynthetic process	2.71E-12	1.935203	0.00146	1.653196
GO:0003006	developmental process involved in reproduction	2.82E-12	2.370129	1.63E-05	2.569992
GO:0044249	cellular biosynthetic process	4.15E-12	1.940379	0.000912	1.679372
GO:0043085	positive regulation of catalytic activity	5.68E-12	2.982926	0.00876	2.450793
GO:0009058	biosynthetic process	5.71E-12	1.916444	0.00112	1.660151
GO:0006396	RNA processing	6.31E-12	3.121397	0.00026	2.55788
GO:0031175	neuron projection development	8.03E-12	2.832992	1.62E-06	3.471016
GO:0006464	cellular protein modification process	1.03E-11	2.21212	3.82E-05	2.254221
GO:0036211	protein modification process	1.03E-11	2.21212	3.82E-05	2.254221
GO:0006810	transport	1.24E-11	1.865713	4.00E-06	1.98129
GO:0022607	cellular component assembly	1.24E-11	2.081009	5.37E-07	2.334632
GO:0006355	regulation of transcription, DNA-templated	1.38E-11	2.181391	4.10E-06	2.395675
GO:0051172	negative regulation of nitrogen compound metabolic process	1.56E-11	2.331676	0.0459	1.829958
GO:1903506	regulation of nucleic acid-templated transcription	1.60E-11	2.172264	4.61E-06	2.38438
GO:2001141	regulation of RNA biosynthetic process	1.82E-11	2.165791	4.99E-06	2.376537
GO:0022402	cell cycle process	2.15E-11	2.740404	0.00265	2.385255
GO:0022412	cellular process involved in reproduction in multicellular organism	2.98E-11	2.529921	0.00544	2.357614
GO:0007010	cytoskeleton organization	3.26E-11	2.664018	2.67E-06	3.130226
GO:0044087	regulation of cellular component biogenesis	4.11E-11	2.781732	0.0123	2.398412
GO:0023052	signaling	4.32E-11	1.898135	7.31E-05	2.076306
GO:0006950	response to stress	4.34E-11	1.985349	1.21E-05	2.09113
GO:0044093	positive regulation of molecular function	5.48E-11	2.632338	0.00541	2.361754
GO:0033043	regulation of organelle organization	6.31E-11	2.623828	0.000341	2.517976
GO:0007154	cell communication	6.73E-11	1.867652	2.56E-05	2.074337
GO:0034645	cellular macromolecule biosynthetic process	8.53E-11	2.133921	0.0142	1.722223
GO:0007165	signal transduction	9.27E-11	1.934615	0.000398	2.021098
GO:0048667	cell morphogenesis involved in neuron differentiation	9.85E-11	2.907358	3.59E-05	3.384582
GO:0000902	cell morphogenesis	1.00E-10	2.618527	1.67E-05	3.071303
GO:1901698	response to nitrogen compound	1.11E-10	2.770672	0.00171	2.658254
GO:0048812	neuron projection morphogenesis	1.15E-10	2.861178	1.62E-06	3.67752
GO:0120039	plasma membrane bounded cell projection morphogenesis	1.20E-10	2.857231	1.62E-06	3.672871
GO:0048858	cell projection morphogenesis	1.26E-10	2.853296	1.62E-06	3.672871
GO:0042221	response to chemical	1.31E-10	1.859687	4.07E-10	2.432253
GO:2000026	regulation of multicellular organismal development	1.32E-10	2.214474	0.00282	2.157424
GO:0032990	cell part morphogenesis	1.43E-10	2.810446	1.01E-06	3.660805
GO:0071310	cellular response to organic substance	1.59E-10	2.353292	0.000109	2.498942
GO:0035295	tube development	1.81E-10	2.385138	0.00241	2.337348
GO:0009059	macromolecule biosynthetic process	2.35E-10	2.092546	0.0152	1.705019
GO:0010033	response to organic substance	3.09E-10	2.094576	2.85E-05	2.342635
GO:0048646	anatomical structure formation involved in morphogenesis	4.26E-10	2.523225	9.36E-05	2.721792
GO:0009792	embryo development ending in birth or egg hatching	4.54E-10	2.645418	0.000101	2.979381
GO:0030036	actin cytoskeleton organization	5.31E-10	3.457125	0.00481	3.090887
GO:0009887	animal organ morphogenesis	5.50E-10	2.314584	2.85E-05	2.733525
GO:0060429	epithelium development	6.20E-10	2.171533	0.00117	2.274727
GO:0007292	female gamete generation	6.60E-10	2.673537	0.0347	2.325857
GO:0007417	central nervous system development	8.23E-10	2.580988	0.000668	2.767884
GO:0009891	positive regulation of biosynthetic process	1.34E-09	2.36723	7.13E-05	2.558357
GO:0051336	regulation of hydrolase activity	1.43E-09	2.7996	0.000774	2.815511
GO:0010628	positive regulation of gene expression	1.48E-09	2.339475	0.00225	2.266064
GO:0030029	actin filament-based process	1.95E-09	3.195716	0.00415	3.003654
GO:0051240	positive regulation of multicellular organismal process	2.70E-09	2.387685	0.00206	2.441221
GO:0007389	pattern specification process	3.52E-09	2.639625	0.0112	2.536512
GO:0016071	mRNA metabolic process	4.43E-09	3.112958	6.19E-05	3.268906
GO:0009888	tissue development	5.88E-09	1.999329	4.80E-05	2.344135
GO:0031328	positive regulation of cellular biosynthetic process	6.40E-09	2.332648	0.000139	2.509434
GO:0040011	locomotion	7.68E-09	2.206063	3.18E-08	3.263187
GO:0002682	regulation of immune system process	8.80E-09	2.791155	0.048	2.374654
GO:0071702	organic substance transport	8.90E-09	2.118011	0.00225	1.997244
GO:0051049	regulation of transport	9.14E-09	2.279515	3.97E-06	3.006647
GO:0120036	plasma membrane bounded cell projection organization	9.75E-09	2.275437	2.10E-06	3.093075
GO:0042592	homeostatic process	1.30E-08	2.277563	0.00924	2.184391
GO:0003002	regionalization	1.31E-08	2.75659	0.0194	2.558357
GO:0045935	positive regulation of nucleobase-containing compound metabolic process	1.45E-08	2.316758	0.000673	2.406671
GO:0051254	positive regulation of RNA metabolic process	1.99E-08	2.365232	0.000205	2.596979
GO:0006403	RNA localization	2.00E-08	4.119738	0.0459	2.831619
GO:0030030	cell projection organization	2.06E-08	2.243332	1.12E-06	3.121545
GO:0070887	cellular response to chemical stimulus	2.39E-08	2.06126	0.00074	2.115151
GO:0010243	response to organonitrogen compound	2.61E-08	2.632728	0.00746	2.558894
GO:0009605	response to external stimulus	2.64E-08	1.953199	2.84E-11	3.025795
GO:0009719	response to endogenous stimulus	2.77E-08	2.338656	0.00017	2.738947
GO:0000278	mitotic cell cycle	3.47E-08	2.74169	0.00654	2.516294
GO:0071705	nitrogen compound transport	5.58E-08	2.196838	0.00481	2.031312
GO:0035556	intracellular signal transduction	6.04E-08	2.305684	0.000218	2.697262
GO:0061564	axon development	6.97E-08	2.75318	2.33E-05	3.745622
GO:0097435	supramolecular fiber organization	7.46E-08	3.397409	0.00583	3.325433
GO:0051130	positive regulation of cellular component organization	1.08E-07	2.400339	0.000361	2.615314
GO:0014070	response to organic cyclic compound	1.10E-07	2.577072	0.000864	2.876346
GO:0001654	eye development	1.38E-07	2.588153	0.0173	2.590971
GO:0010557	positive regulation of macromolecule biosynthetic process	1.53E-07	2.253203	0.000864	2.427102
GO:0051345	positive regulation of hydrolase activity	1.56E-07	3.092934	0.0102	2.966953
GO:0051649	establishment of localization in cell	1.78E-07	1.927724	0.0246	1.753181
GO:0007409	axonogenesis	1.80E-07	2.736786	1.19E-05	3.912782
GO:0006928	movement of cell or subcellular component	1.88E-07	2.079126	2.72E-08	3.219192
GO:0048232	male gamete generation	1.93E-07	2.855951	0.0228	2.708092
GO:0048598	embryonic morphogenesis	2.12E-07	2.61208	0.00263	2.899899
GO:0033554	cellular response to stress	2.70E-07	2.135888	0.00211	2.119332
GO:0007283	spermatogenesis	2.74E-07	2.913492	0.0251	2.794844
GO:0043933	protein-containing complex organization	3.10E-07	2.061956	6.43E-05	2.346816
GO:0006357	regulation of transcription by RNA polymerase II	4.01E-07	2.103195	8.18E-05	2.537067
GO:0044271	cellular nitrogen compound biosynthetic process	4.02E-07	1.873298	0.0457	1.589681
GO:0051094	positive regulation of developmental process	4.52E-07	2.259201	0.0152	2.311751
GO:0009798	axis specification	4.84E-07	3.533248	0.0347	3.373088
GO:0016477	cell migration	4.87E-07	2.506343	0.000239	3.156311
GO:0007420	brain development	4.91E-07	2.56733	0.0154	2.620667
GO:0071495	cellular response to endogenous stimulus	5.11E-07	2.394626	0.000636	2.857777
GO:0031344	regulation of cell projection organization	5.39E-07	2.591648	0.0262	2.561941
GO:0051301	cell division	7.62E-07	2.707037	0.00784	2.624427
GO:0065003	protein-containing complex assembly	8.18E-07	2.162383	0.00495	2.15203
GO:0002376	immune system process	8.18E-07	2.087529	8.05E-06	2.795882
GO:0043087	regulation of GTPase activity	8.56E-07	3.529617	0.00686	3.689194
GO:1901700	response to oxygen-containing compound	8.60E-07	2.12783	0.000567	2.494359
GO:0051129	negative regulation of cellular component organization	1.01E-06	2.637205	0.00156	2.927932
GO:0045597	positive regulation of cell differentiation	1.17E-06	2.518184	0.0168	2.598332
GO:0051674	localization of cell	1.24E-06	2.334308	0.000329	2.992545
GO:0060322	head development	1.28E-06	2.46568	0.0267	2.468591
GO:0010647	positive regulation of cell communication	1.69E-06	2.117345	0.00348	2.401407
GO:0023056	positive regulation of signaling	1.82E-06	2.111296	0.00339	2.411758
GO:0051276	chromosome organization	1.92E-06	2.388913	0.000207	2.772176
GO:0018130	heterocycle biosynthetic process	2.15E-06	1.938583	0.000411	2.085113
GO:0051241	negative regulation of multicellular organismal process	2.29E-06	2.336951	0.0086	2.601054
GO:0048870	cell motility	2.30E-06	2.30304	0.000299	3.010748
GO:0120035	regulation of plasma membrane bounded cell projection organization	2.49E-06	2.510466	0.0228	2.604575
GO:0072359	circulatory system development	3.42E-06	2.512683	0.0259	2.565759
GO:0007423	sensory organ development	3.51E-06	2.203804	0.00241	2.659812
GO:1903508	positive regulation of nucleic acid-templated transcription	3.64E-06	2.225893	0.000144	2.769156
GO:0015931	nucleobase-containing compound transport	3.77E-06	3.825471	0.00201	3.747316
GO:1902680	positive regulation of RNA biosynthetic process	3.77E-06	2.220661	0.00015	2.761542
GO:0048729	tissue morphogenesis	3.85E-06	2.163213	0.0034	2.522767
GO:0050658	RNA transport	4.40E-06	4.106438	0.0273	3.260652
GO:0050657	nucleic acid transport	4.40E-06	4.106438	0.0277	3.251694
GO:0030155	regulation of cell adhesion	4.42E-06	3.072645	0.00274	3.853497
GO:0045893	positive regulation of transcription, DNA-templated	4.69E-06	2.268538	0.000164	2.81243
GO:0051236	establishment of RNA localization	5.19E-06	4.060556	0.0323	3.181765
GO:0006259	DNA metabolic process	5.28E-06	2.653775	0.00115	2.814784
GO:0006796	phosphate-containing compound metabolic process	5.82E-06	1.92431	0.0431	1.775947
GO:0032880	regulation of protein localization	5.91E-06	2.396787	0.0051	2.736852
GO:0000226	microtubule cytoskeleton organization	6.60E-06	2.627131	0.000169	3.637773
GO:0007017	microtubule-based process	6.82E-06	2.363279	0.000864	2.969292
GO:0044419	biological process involved in interspecies interaction between organisms	7.33E-06	2.100259	0.00164	2.355052
GO:0051093	negative regulation of developmental process	7.58E-06	2.371328	0.0253	2.485361
GO:0040012	regulation of locomotion	7.64E-06	2.403721	0.00876	2.682586
GO:0002009	morphogenesis of an epithelium	1.01E-05	2.14748	0.00483	2.518333
GO:1901699	cellular response to nitrogen compound	1.02E-05	2.617221	0.00779	3.062661
GO:0010941	regulation of cell death	1.05E-05	2.040498	0.00435	2.343081
GO:0042330	taxis	1.17E-05	2.391687	0.000252	3.378383
GO:0035282	segmentation	1.20E-05	3.139174	0.0427	3.260652
GO:0006397	mRNA processing	1.24E-05	2.911374	9.83E-05	3.80713
GO:0043067	regulation of programmed cell death	1.28E-05	2.123351	0.0494	2.154082
GO:0009725	response to hormone	1.31E-05	2.271374	0.00014	3.181021
GO:1901701	cellular response to oxygen-containing compound	1.37E-05	2.353471	0.00156	2.835171
GO:0090087	regulation of peptide transport	1.38E-05	2.671014	0.00325	3.369567
GO:0009967	positive regulation of signal transduction	1.45E-05	2.121283	0.033	2.179008
GO:0042981	regulation of apoptotic process	1.57E-05	2.163213	0.0241	2.261893
GO:0006793	phosphorus metabolic process	1.76E-05	1.878832	0.0338	1.788249
GO:0097485	neuron projection guidance	2.19E-05	2.612822	0.00028	3.826832
GO:0019438	aromatic compound biosynthetic process	2.63E-05	1.82837	0.000158	2.141323
GO:0034654	nucleobase-containing compound biosynthetic process	3.26E-05	1.863691	0.000476	2.139195
GO:0007267	cell-cell signaling	3.41E-05	2.165455	0.00619	2.682977
GO:0006935	chemotaxis	3.57E-05	2.414099	0.000237	3.537074
GO:0007411	axon guidance	3.60E-05	2.595856	0.000212	3.925377
GO:1901362	organic cyclic compound biosynthetic process	4.06E-05	1.771642	2.85E-05	2.184123
GO:0071407	cellular response to organic cyclic compound	4.62E-05	2.716282	0.00201	3.539523
GO:0008380	RNA splicing	4.77E-05	2.978851	0.000182	3.976577
GO:0051223	regulation of protein transport	5.93E-05	2.627131	0.0054	3.362547
GO:0031346	positive regulation of cell projection organization	6.39E-05	2.787595	0.0416	3.058441
GO:0060541	respiratory system development	6.74E-05	2.661407	0.0194	3.034316
GO:0016192	vesicle-mediated transport	8.98E-05	1.864475	0.00055	2.334549
GO:0070201	regulation of establishment of protein localization	9.23E-05	2.565316	0.0075	3.232663
GO:0051050	positive regulation of transport	9.41E-05	2.246176	0.000341	3.30066
GO:0010639	negative regulation of organelle organization	9.49E-05	2.857074	0.00402	3.479032
GO:0090596	sensory organ morphogenesis	9.85E-05	2.40863	0.0244	2.805253
GO:0034330	cell junction organization	0.000134	2.413049	0.00013	3.897036
GO:0048565	digestive tract development	0.000158	3.102364	0.00483	4.182391
GO:1903829	positive regulation of protein localization	0.000162	2.69969	0.00542	3.559337
GO:0040017	positive regulation of locomotion	0.000165	2.761548	0.0385	3.098473
GO:0097659	nucleic acid-templated transcription	0.000184	1.95099	0.000113	2.634792
GO:0006351	transcription, DNA-templated	0.000184	1.95099	0.000113	2.634792
GO:0032774	RNA biosynthetic process	0.000207	1.93672	0.00013	2.614143
GO:0055123	digestive system development	0.000221	3.028498	0.00577	4.067411
GO:0045944	positive regulation of transcription by RNA polymerase II	0.000276	2.192056	9.83E-05	3.160876
GO:0071417	cellular response to organonitrogen compound	0.000283	2.500185	0.0167	3.094734
GO:0050808	synapse organization	0.00034	2.700333	0.00796	3.893475
GO:0061061	muscle structure development	0.000348	2.275557	0.01	2.850371
GO:0060491	regulation of cell projection assembly	0.000392	3.524071	0.0176	4.628022
GO:0120032	regulation of plasma membrane bounded cell projection assembly	0.000392	3.524071	0.0176	4.628022
GO:0098657	import into cell	0.000443	2.31811	0.012	2.799389
GO:0007162	negative regulation of cell adhesion	0.000477	4.108224	0.0098	5.977861
GO:0006974	cellular response to DNA damage stimulus	0.000554	2.384428	0.019	2.565534
GO:0051028	mRNA transport	0.000774	3.90451	0.0031	4.868846
GO:0009636	response to toxic substance	0.00097	2.239764	0.00226	3.050121
GO:0033157	regulation of intracellular protein transport	0.000996	3.230398	0.000904	5.168631
GO:0032386	regulation of intracellular transport	0.0011	2.484922	0.049	2.966457
GO:0016310	phosphorylation	0.00114	1.975107	0.0401	2.142292
GO:0061458	reproductive system development	0.00119	2.435287	0.00566	3.34018
GO:0022603	regulation of anatomical structure morphogenesis	0.00125	1.932105	0.0448	2.229475
GO:0006468	protein phosphorylation	0.00141	2.220487	0.0263	2.659016
GO:0007051	spindle organization	0.00142	3.126192	0.0416	3.930649
GO:0007268	chemical synaptic transmission	0.00173	2.276644	0.0441	3.027152
GO:0098916	anterograde trans-synaptic signaling	0.00173	2.276644	0.0441	3.027152
GO:0097305	response to alcohol	0.00174	2.458428	0.0427	3.042716
GO:0007163	establishment or maintenance of cell polarity	0.00185	2.39092	0.0098	3.131853
GO:0048608	reproductive structure development	0.00197	2.372192	0.0152	3.12935
GO:0021782	glial cell development	0.00197	4.037997	0.00829	6.173857
GO:0099537	trans-synaptic signaling	0.00205	2.245385	0.0467	2.988931
GO:0007528	neuromuscular junction development	0.00205	3.499598	0.0129	5.663237
GO:0000280	nuclear division	0.00214	2.475305	0.0394	2.908149
GO:0007424	open tracheal system development	0.00217	2.686761	0.00253	4.178699
GO:0045834	positive regulation of lipid metabolic process	0.00229	3.958037	0.0409	5.248854
GO:0009410	response to xenobiotic stimulus	0.00235	1.872838	0.000218	2.761636
GO:0032870	cellular response to hormone stimulus	0.00252	2.150852	0.000513	3.636631
GO:0007155	cell adhesion	0.00283	2.233786	3.82E-05	4.313646
GO:0010256	endomembrane system organization	0.00351	2.388187	0.0422	2.875764
GO:1901653	cellular response to peptide	0.00426	2.463863	0.0228	3.622946
GO:0050890	cognition	0.00454	2.247957	0.0189	3.228045
GO:0000398	mRNA splicing, via spliceosome	0.00457	2.595856	0.00542	3.559337
GO:0000377	RNA splicing, via transesterification reactions with bulged adenosine as nucleophile	0.00457	2.595856	0.00551	3.550303
GO:0000375	RNA splicing, via transesterification reactions	0.00495	2.575416	0.0061	3.505813
GO:0009607	response to biotic stimulus	0.00511	1.878007	0.0419	2.254056
GO:0010001	glial cell differentiation	0.00513	2.992869	0.0278	4.240453
GO:0033044	regulation of chromosome organization	0.00529	2.414749	0.0282	2.884164
GO:0007369	gastrulation	0.00547	2.729914	0.0246	3.904893
GO:0048568	embryonic organ development	0.00572	2.253007	0.0457	3.004103
GO:0098609	cell-cell adhesion	0.00601	2.704519	0.0341	4.079678
GO:0003008	system process	0.00672	1.601327	2.07E-05	2.780618
GO:0007548	sex differentiation	0.00696	2.20545	0.0273	3.059758
GO:0071396	cellular response to lipid	0.00761	2.319701	0.0152	3.319327
GO:0051707	response to other organism	0.00888	1.846109	0.0195	2.402384
GO:0043207	response to external biotic stimulus	0.00888	1.846109	0.0195	2.402384
GO:0006952	defense response	0.00976	1.903344	0.00364	2.819901
GO:0010942	positive regulation of cell death	0.0111	2.067596	0.0075	3.074329
GO:0043588	skin development	0.0112	3.428488	0.0395	5.291877
GO:0098542	defense response to other organism	0.0118	1.98229	0.00925	2.874164
GO:0010883	regulation of lipid storage	0.0125	4.037997	0.0332	6.897532
GO:0007015	actin filament organization	0.0134	2.66381	0.00729	4.30406
GO:0016358	dendrite development	0.0137	2.463863	0.0393	3.60005
GO:0006310	DNA recombination	0.0137	3.098928	0.0082	4.678326
GO:1904951	positive regulation of establishment of protein localization	0.0157	2.422798	0.0101	4.091312
GO:0043068	positive regulation of programmed cell death	0.018	2.033736	0.0182	3.060874
GO:0032355	response to estradiol	0.0196	3.132929	0.0133	5.620974
GO:0001700	embryonic development via the syncytial blastoderm	0.0235	2.469843	0.00483	4.578787
GO:0043065	positive regulation of apoptotic process	0.0254	2.051563	0.00859	3.362547
GO:0051222	positive regulation of protein transport	0.0261	2.349697	0.00729	4.30406
GO:0002637	regulation of immunoglobulin production	0.0289	6.922281	0.0456	14.03498
GO:0048713	regulation of oligodendrocyte differentiation	0.0388	6.320344	0.0212	11.03605
GO:0007610	behavior	0.0417	1.553076	0.000229	2.820201
GO:1903532	positive regulation of secretion by cell	0.0484	2.234138	0.0457	3.842911
GO:0110165	cellular anatomical entity	4.44E-55	1.829437	2.76E-25	1.77912
GO:0005575	cellular_component	6.13E-51	1.755495	2.44E-25	1.753632
GO:0005622	intracellular anatomical structure	7.39E-51	1.962729	1.25E-18	1.768598
GO:0005737	cytoplasm	2.87E-45	2.047435	4.75E-13	1.734185
GO:0043226	organelle	2.79E-43	1.963489	2.53E-19	1.894475
GO:0043229	intracellular organelle	1.41E-42	1.967145	6.39E-19	1.888157
GO:0043231	intracellular membrane-bounded organelle	6.00E-40	1.992824	7.75E-18	1.926731
GO:0043227	membrane-bounded organelle	5.47E-39	1.952813	1.77E-18	1.931374
GO:0016020	membrane	1.24E-34	2.144772	1.70E-10	1.982238
GO:0005634	nucleus	2.67E-28	2.162732	1.29E-11	2.078854
GO:0005829	cytosol	9.46E-25	2.291125	1.26E-05	1.871809
GO:0032991	protein-containing complex	3.17E-23	2.105344	2.06E-05	1.706981
GO:0012505	endomembrane system	7.75E-23	2.360466	3.35E-08	2.234536
GO:0031090	organelle membrane	1.41E-17	2.331026	0.0137	1.690881
GO:0071944	cell periphery	4.83E-15	2.037202	4.64E-10	2.410047
GO:0005886	plasma membrane	1.48E-14	2.053981	3.71E-09	2.425043
GO:0043232	intracellular non-membrane-bounded organelle	1.57E-14	2.036909	3.26E-09	2.149275
GO:0043228	non-membrane-bounded organelle	1.57E-14	2.036909	3.26E-09	2.149275
GO:0031224	intrinsic component of membrane	2.93E-14	2.045088	3.82E-05	2.023733
GO:0016021	integral component of membrane	6.77E-14	2.047655	1.47E-05	2.094337
GO:0043233	organelle lumen	5.83E-13	1.896329	3.65E-11	2.222091
GO:0031974	membrane-enclosed lumen	5.83E-13	1.896329	3.65E-11	2.222091
GO:0070013	intracellular organelle lumen	1.29E-12	1.888064	3.65E-11	2.228046
GO:0005654	nucleoplasm	1.87E-12	2.127524	1.70E-10	2.678876
GO:0031981	nuclear lumen	6.18E-12	1.997172	9.64E-12	2.52326
GO:0030054	cell junction	1.42E-10	2.397228	4.99E-05	2.74929
GO:0031984	organelle subcompartment	2.46E-10	2.539012	0.0478	1.918476
GO:0120025	plasma membrane bounded cell projection	3.91E-10	2.139162	2.78E-06	2.660284
GO:0042995	cell projection	8.23E-10	2.117008	3.89E-06	2.616031
GO:0005783	endoplasmic reticulum	8.61E-10	2.36723	0.00928	2.062178
GO:0005794	Golgi apparatus	2.41E-09	2.495241	2.86E-07	3.245749
GO:0031982	vesicle	1.50E-08	2.120396	1.64E-06	2.630844
GO:0031410	cytoplasmic vesicle	2.17E-08	2.152961	4.24E-07	2.778606
GO:0097708	intracellular vesicle	2.28E-08	2.14618	4.24E-07	2.775023
GO:0043005	neuron projection	4.05E-08	2.210424	0.000543	2.557257
GO:0005856	cytoskeleton	4.59E-08	2.178029	3.81E-06	2.767122
GO:0045202	synapse	1.63E-07	2.41369	0.0109	2.476761
GO:0098588	bounding membrane of organelle	3.39E-07	2.122853	0.00266	2.166473
GO:0016604	nuclear body	4.42E-07	2.926871	3.89E-06	4.100965
GO:0140513	nuclear protein-containing complex	6.20E-07	2.315054	2.06E-05	2.647912
GO:0098590	plasma membrane region	6.65E-07	2.286967	0.00266	2.597278
GO:0098791	Golgi apparatus subcompartment	7.52E-07	2.807209	0.0424	2.414136
GO:0030424	axon	8.23E-06	2.355003	0.0036	2.782798
GO:0016607	nuclear speck	8.36E-06	3.468321	0.0158	3.471016
GO:0150034	distal axon	9.09E-06	2.927548	0.0219	3.074329
GO:0036477	somatodendritic compartment	9.31E-06	2.165235	0.00751	2.505427
GO:0005694	chromosome	1.21E-05	2.226953	6.92E-07	3.185243
GO:1902494	catalytic complex	1.64E-05	2.005552	0.00292	2.107251
GO:0012506	vesicle membrane	0.000126	2.223825	0.00819	2.551814
GO:0005911	cell-cell junction	0.000221	2.46819	0.000735	3.676589
GO:0070161	anchoring junction	0.000228	2.462424	0.000739	3.668233
GO:0098797	plasma membrane protein complex	0.0003	2.633477	0.048	3.10389
GO:0098552	side of membrane	0.000309	2.924067	0.0291	3.409907
GO:0099568	cytoplasmic region	0.000314	2.302858	0.0163	2.61592
GO:0015630	microtubule cytoskeleton	0.000354	2.018999	0.000121	2.964909
GO:0016324	apical plasma membrane	0.000423	2.766517	0.0325	3.350912
GO:0045177	apical part of cell	0.000431	2.395267	0.0219	2.901614
GO:0030659	cytoplasmic vesicle membrane	0.000486	2.148294	0.0067	2.627988
GO:0031226	intrinsic component of plasma membrane	0.000534	1.933084	0.00479	2.624427
GO:0005938	cell cortex	0.00058	2.509805	0.0152	2.896107
GO:0005815	microtubule organizing center	0.0007	2.306165	0.0036	3.146243
GO:0030426	growth cone	0.000725	3.014542	0.0254	3.860144
GO:0030027	lamellipodium	0.000813	3.583012	0.00184	6.237768
GO:0005819	spindle	0.000946	2.604311	0.013	3.34355
GO:0048471	perinuclear region of cytoplasm	0.0011	2.156988	0.042	2.425799
GO:0043025	neuronal cell body	0.0013	2.069727	0.00742	2.790315
GO:0044297	cell body	0.00136	2.022119	0.0147	2.558134
GO:0099080	supramolecular complex	0.00219	1.92573	0.0016	2.561941
GO:0014069	postsynaptic density	0.00446	2.869103	0.0407	3.964266
GO:0098984	neuron to neuron synapse	0.00462	2.854082	0.0424	3.902645
GO:0032279	asymmetric synapse	0.00462	2.854082	0.042	3.922971
GO:0005730	nucleolus	0.00564	1.979967	0.000305	2.711731
GO:0005887	integral component of plasma membrane	0.00565	1.81483	0.00479	2.708849
GO:0005813	centrosome	0.00595	2.264939	0.042	2.972417
GO:0099572	postsynaptic specialization	0.00927	2.633477	0.0485	3.766053
GO:0098858	actin-based cell projection	0.0226	2.691998	0.00699	5.004721
GO:0005901	caveola	0.0285	3.796923	0.0478	6.942033
GO:0030139	endocytic vesicle	0.0346	2.520831	0.00976	4.628022
GO:0016605	PML body	0.0359	4.911078	0.0433	7.173434
GO:0090533	cation-transporting ATPase complex	0.0409	9.085494	0.043	26.90038
GO:0031985	Golgi cisterna	0.0413	3.160172	0.00805	6.725094
GO:0000228	nuclear chromosome	0.0426	1.966963	0.00928	2.811886
GO:1904949	ATPase complex	0.0433	3.126192	0.0092	5.418781
GO:0043296	apical junction complex	0.0448	2.672204	5.82E-06	8.394444
GO:0031252	cell leading edge	0.0476	1.956084	0.000249	4.662732
GO:0000785	chromatin	0.0476	1.898462	9.36E-05	3.599346
GO:0003674	molecular_function	2.00E-46	1.729416	2.63E-25	1.752302
GO:0005488	binding	1.40E-45	1.9756	1.33E-19	1.901087
GO:0005515	protein binding	8.12E-30	2.116047	1.21E-17	2.413082
GO:0043167	ion binding	1.70E-21	2.106286	1.13E-09	2.047893
GO:0097159	organic cyclic compound binding	1.95E-18	2.026632	3.63E-08	1.917406
GO:1901363	heterocyclic compound binding	3.22E-18	2.025466	8.18E-08	1.897623
GO:0019899	enzyme binding	8.87E-17	2.608518	3.24E-08	2.871818
GO:0003824	catalytic activity	9.09E-17	1.823386	3.24E-08	1.799806
GO:0043169	cation binding	2.94E-14	2.176272	0.00109	1.86385
GO:0043168	anion binding	5.47E-14	2.321547	8.04E-08	2.366147
GO:0046872	metal ion binding	1.20E-13	2.166681	0.000615	1.905749
GO:0036094	small molecule binding	3.50E-12	2.272808	1.89E-07	2.343481
GO:0000166	nucleotide binding	5.01E-11	2.312432	3.22E-06	2.310189
GO:1901265	nucleoside phosphate binding	5.01E-11	2.310762	3.22E-06	2.309236
GO:0032555	purine ribonucleotide binding	5.71E-11	2.445499	4.15E-05	2.297169
GO:0035639	purine ribonucleoside triphosphate binding	6.10E-11	2.474902	5.27E-05	2.297351
GO:0017076	purine nucleotide binding	6.43E-11	2.422798	2.58E-05	2.33128
GO:0032553	ribonucleotide binding	6.43E-11	2.420756	2.82E-05	2.311249
GO:0003676	nucleic acid binding	1.53E-10	2.088852	8.79E-05	1.976931
GO:0032559	adenyl ribonucleotide binding	1.54E-10	2.553561	1.25E-05	2.506626
GO:0005524	ATP binding	2.79E-10	2.584666	1.67E-05	2.51112
GO:0030554	adenyl nucleotide binding	2.80E-10	2.535487	5.84E-06	2.550374
GO:0003723	RNA binding	4.70E-10	2.788012	0.0497	1.915558
GO:0097367	carbohydrate derivative binding	1.24E-09	2.201759	9.86E-05	2.142004
GO:0051020	GTPase binding	1.99E-09	3.559266	0.00272	3.336481
GO:0016787	hydrolase activity	2.37E-09	1.977403	1.84E-05	2.126045
GO:0140096	catalytic activity, acting on a protein	3.38E-08	2.086864	0.00121	2.147387
GO:0031267	small GTPase binding	4.55E-07	3.383187	0.00368	3.595277
GO:0008092	cytoskeletal protein binding	2.44E-06	2.55344	3.24E-08	4.286324
GO:0019901	protein kinase binding	3.20E-06	2.761095	8.95E-06	4.22361
GO:0016462	pyrophosphatase activity	1.48E-05	2.382172	9.86E-05	2.911063
GO:0016818	hydrolase activity, acting on acid anhydrides, in phosphorus-containing anhydrides	1.58E-05	2.371328	9.86E-05	2.908149
GO:0016817	hydrolase activity, acting on acid anhydrides	1.58E-05	2.371328	0.000101	2.899442
GO:0019900	kinase binding	2.55E-05	2.518077	2.45E-06	4.23773
GO:0017111	nucleoside-triphosphatase activity	3.54E-05	2.353904	4.85E-05	3.054932
GO:0016740	transferase activity	0.000124	1.810539	0.000808	2.048623
GO:0042802	identical protein binding	0.000357	1.900234	0.000225	2.596979
GO:0140657	ATP-dependent activity	0.000771	2.481891	4.85E-05	3.716499
GO:0004386	helicase activity	0.00213	3.841022	0.000692	5.454454
GO:0046983	protein dimerization activity	0.00304	1.850567	0.00559	2.467432
GO:0016887	ATP hydrolysis activity	0.00313	2.404304	9.86E-05	3.503305
GO:0042803	protein homodimerization activity	0.00313	2.076684	0.00746	2.790817
GO:0044877	protein-containing complex binding	0.00414	1.92013	7.15E-05	2.982793
GO:0008289	lipid binding	0.0059	2.323656	0.0284	2.891403
GO:0005102	signaling receptor binding	0.0183	1.83643	3.04E-05	3.337516
GO:0015631	tubulin binding	0.0345	2.413334	0.000797	4.497812
