# Supplementary material for: Divergent Genetic Pathways Underlying Convergent Parasitic Behaviours in Blowflies
Source: Mol Ecol. 2025 May 5;34(11):e17785. doi: 10.1111/mec.17785 (PMC12100580; doi:10.1111/mec.17785)
Supplement: Supplementary file 20 — Table S17. [file MEC-34-e17785-s018.xlsx]

## Sheet: Página1
Supplementary Table 16. Genes for which bsA model was the best fit with Co. hominivorax as foreground.
Ortholog in Co. hominivorax	Annotation	# codons under positive selection	Position of codons in the alignment	Adjusted p-value (bsA vs. M1)	Adjusted p-value (bsA vs. bsA1)
g2810.t2	CG30440	231	2, 4, 5, 6, 7, 54, 55, 57, 59, 60, 62, 80, 81, 83, 84, 85, 87, 88, 91, 92, 172, 358, 359, 360, 363, 364, 366, 367, 369, 371, 374, 375, 377, 379, 380, 381, 382, 383, 384, 385, 386, 388, 389, 390, 391, 392, 395, 397, 400, 402, 404, 406, 407, 408, 422, 425, 427, 428, 442, 445, 446, 450, 451, 452, 453, 454, 458, 460, 461, 463, 465, 469, 472, 476, 479, 483, 484, 485, 492, 494, 495, 496, 498, 499, 500,…	0	0
g17636.t1	tn	226	159, 590, 591, 593, 595, 598, 600, 602, 604, 605, 606, 607, 608, 610, 611, 612, 613, 614, 615, 616, 617, 619, 620, 621, 625, 626, 627, 629, 632, 633, 634, 635, 636, 638, 639, 641, 642, 661, 663, 666, 667, 668, 670, 671, 672, 682, 684, 685, 690, 692, 693, 695, 696, 697, 698, 699, 700, 701, 702, 704, 706, 707, 708, 709, 710, 713, 715, 723, 727, 729, 730, 731, 733, 735, 737, 758, 759, 760, 762, 764,…	0	0
g18529.t1	Spn	157	108, 110, 111, 157, 160, 170, 173, 183, 187, 188, 192, 196, 197, 199, 201, 202, 206, 211, 213, 215, 217, 223, 224, 225, 226, 231, 232, 235, 236, 237, 238, 239, 242, 243, 244, 245, 246, 247, 249, 256, 258, 269, 270, 273, 275, 276, 287, 288, 290, 291, 294, 297, 298, 299, 300, 305, 307, 309, 310, 314, 317, 319, 320, 322, 323, 329, 334, 336, 338, 340, 345, 346, 347, 350, 351, 352, 353, 355, 356, 357,…	0	0
g12713.t1	Mtp	128	357, 645, 662, 663, 665, 666, 667, 669, 671, 672, 675, 679, 680, 681, 682, 683, 684, 685, 686, 688, 689, 690, 694, 696, 697, 699, 706, 709, 711, 720, 722, 723, 728, 729, 730, 731, 732, 733, 734, 736, 741, 743, 745, 746, 747, 748, 749, 753, 755, 756, 757, 758, 760, 763, 765, 767, 769, 770, 771, 773, 774, 777, 781, 785, 786, 797, 798, 799, 801, 802, 803, 808, 809, 813, 815, 816, 817, 818, 819, 822,…	0	0
g6514.t1	par-1	113	2, 3, 14, 19, 23, 25, 29, 30, 32, 36, 37, 38, 39, 40, 41, 42, 44, 46, 48, 49, 50, 51, 53, 55, 58, 59, 60, 61, 65, 67, 68, 69, 70, 79, 80, 81, 83, 88, 89, 90, 92, 106, 107, 108, 110, 114, 115, 116, 117, 120, 124, 125, 126, 128, 136, 137, 140, 141, 142, 154, 156, 157, 160, 161, 171, 176, 177, 178, 180, 184, 186, 187, 188, 189, 191, 192, 194, 195, 197, 199, 200, 201, 202, 203, 204, 205, 206, 207, 21…	0	0
g5340.t1	Exo70	90	2, 4, 5, 7, 45, 47, 49, 50, 53, 54, 56, 57, 59, 61, 62, 63, 64, 65, 66, 68, 70, 73, 74, 76, 77, 78, 81, 87, 90, 91, 92, 93, 94, 95, 100, 105, 107, 109, 111, 129, 130, 136, 138, 141, 143, 145, 146, 147, 148, 152, 155, 156, 159, 168, 169, 172, 174, 177, 178, 187, 188, 190, 193, 194, 195, 197, 199, 200, 205, 207, 208, 212, 217, 218, 219, 220, 221, 224, 225, 226, 227, 232, 233, 234, 235, 237, 238, 24…	0	0
g19535.t1	CG12950	79	431, 730, 732, 733, 734, 736, 737, 738, 743, 746, 747, 748, 749, 750, 752, 754, 755, 756, 757, 759, 761, 763, 764, 767, 768, 769, 772, 773, 774, 775, 776, 779, 781, 783, 790, 791, 792, 795, 799, 804, 805, 808, 809, 810, 813, 814, 815, 816, 819, 820, 834, 835, 837, 838, 844, 845, 846, 847, 850, 853, 855, 861, 862, 865, 866, 868, 887, 889, 891, 894, 896, 897, 898, 899, 901, 904, 907, 908, 909	0	0
g173.t1	Nup154	75	3, 5, 6, 7, 8, 11, 16, 17, 19, 21, 22, 25, 26, 36, 42, 47, 50, 51, 52, 56, 59, 60, 61, 62, 67, 69, 70, 71, 73, 75, 76, 78, 79, 80, 82, 84, 86, 87, 88, 91, 92, 99, 102, 103, 105, 106, 111, 114, 115, 117, 120, 121, 122, 123, 124, 125, 127, 128, 129, 135, 138, 140, 158, 159, 161, 162, 165, 166, 189, 191, 196, 198, 241, 244, 250	0	0
g9571.t1	CG9634	70	2, 6, 7, 17, 19, 22, 23, 26, 32, 36, 44, 50, 51, 53, 64, 65, 71, 75, 91, 94, 96, 97, 98, 99, 100, 104, 110, 111, 112, 117, 119, 120, 122, 124, 125, 126, 127, 128, 130, 131, 199, 202, 205, 206, 207, 210, 211, 212, 214, 217, 218, 220, 221, 227, 229, 232, 234, 237, 239, 240, 245, 246, 247, 248, 250, 251, 253, 256, 258, 259	0	0
g7009.t1	gukh	65	434, 969, 980, 981, 982, 983, 985, 988, 991, 995, 996, 1003, 1004, 1005, 1008, 1009, 1010, 1011, 1012, 1013, 1015, 1016, 1017, 1021, 1099, 1102, 1115, 1116, 1117, 1118, 1120, 1121, 1122, 1123, 1125, 1126, 1150, 1153, 1154, 1157, 1160, 1161, 1168, 1170, 1172, 1173, 1175, 1177, 1178, 1179, 1182, 1184, 1185, 1186, 1187, 1189, 1190, 1197, 1200, 1203, 1209, 1235, 1250, 1253, 1255	0	0
g10778.t3	CG1399	62	299, 300, 301, 474, 475, 576, 695, 697, 700, 701, 702, 703, 707, 709, 710, 711, 712, 713, 715, 717, 719, 720, 721, 723, 727, 728, 731, 736, 737, 738, 739, 740, 741, 743, 744, 745, 747, 749, 750, 752, 753, 754, 764, 766, 769, 770, 771, 775, 776, 779, 780, 790, 792, 793, 794, 796, 799, 801, 803, 820, 822, 823	0	0
g11776.t1	dsd	58	2, 17, 23, 24, 25, 26, 28, 30, 33, 34, 36, 46, 47, 55, 58, 60, 61, 62, 64, 67, 74, 75, 80, 81, 93, 113, 137, 138, 153, 154, 157, 928, 931, 941, 942, 943, 951, 993, 994, 996, 1010, 1020, 1024, 1043, 1051, 1060, 1064, 1067, 1104, 1122, 1125, 1146, 1163, 1179, 1184, 1185, 1193, 1195	0	0
g14940.t1	eIF-1A	57	2, 3, 4, 6, 8, 9, 11, 12, 13, 14, 16, 17, 18, 19, 20, 21, 22, 23, 24, 25, 27, 28, 29, 31, 32, 33, 34, 35, 36, 37, 38, 39, 40, 41, 43, 44, 45, 54, 56, 57, 58, 59, 60, 61, 62, 63, 64, 65, 66, 68, 69, 71, 72, 73, 74, 75, 76	0	0
g14201.t1	fus	56	719, 723, 725, 726, 727, 728, 731, 733, 751, 758, 760, 761, 762, 763, 768, 774, 777, 778, 787, 790, 795, 796, 799, 802, 804, 805, 809, 816, 818, 820, 823, 826, 827, 830, 831, 834, 841, 843, 845, 846, 848, 850, 879, 884, 885, 887, 889, 892, 895, 898, 901, 902, 903, 907, 908, 909	0	0
g17531.t1	Xrp1	53	9, 34, 37, 38, 41, 42, 54, 57, 62, 64, 67, 75, 82, 86, 87, 88, 89, 91, 92, 93, 94, 96, 97, 102, 103, 104, 108, 110, 117, 130, 133, 134, 136, 137, 138, 140, 144, 146, 151, 152, 154, 155, 157, 158, 159, 161, 165, 169, 174, 175, 176, 177, 179	0	0
g13878.t1	Sec16	48	663, 1081, 1209, 1211, 1212, 1213, 1217, 1220, 1222, 1223, 1231, 1232, 1235, 1236, 1239, 1241, 1243, 1244, 1251, 1262, 1265, 1268, 1274, 1276, 1283, 1284, 1286, 1293, 1346, 1347, 1348, 1351, 1354, 1355, 1357, 1361, 1362, 1375, 1377, 1381, 1389, 1394, 1395, 1400, 1403, 1406, 1408, 1410	0	0
g13927.t1	CG17841	46	1, 2, 3, 4, 5, 6, 7, 10, 12, 14, 15, 17, 18, 19, 20, 22, 23, 24, 25, 26, 28, 30, 31, 33, 34, 39, 40, 41, 44, 54, 55, 56, 59, 60, 61, 62, 67, 69, 73, 75, 79, 80, 81, 82, 88, 91	0	0
g15356.t1	Rab11	46	89, 90, 91, 112, 113, 114, 147, 148, 156, 157, 158, 159, 161, 162, 163, 164, 166, 169, 171, 172, 173, 174, 175, 176, 177, 178, 179, 180, 182, 183, 184, 198, 201, 204, 205, 206, 207, 208, 209, 210, 212, 213, 214, 215, 216, 217	0	0
g8748.t1	Tnks	35	35, 40, 41, 42, 43, 49, 51, 52, 53, 54, 55, 57, 58, 59, 60, 62, 64, 65, 67, 68, 69, 70, 71, 73, 74, 75, 76, 77, 78, 79, 81, 84, 85, 87, 90	0	0
g12894.t1	Piezo	34	1546, 1547, 1548, 1555, 1558, 1561, 1562, 1563, 1579, 1580, 1584, 1585, 1590, 1594, 1595, 1599, 1605, 1607, 1610, 1612, 1617, 1621, 1622, 1624, 1626, 1628, 1629, 1630, 1647, 1651, 1654, 1655, 1699, 1703	0	0
g8442.t1	CG2889	34	374, 376, 377, 378, 380, 381, 384, 386, 392, 404, 406, 410, 429, 430, 436, 437, 443, 444, 447, 448, 450, 463, 464, 467, 470, 474, 475, 477, 495, 504, 505, 513, 539, 546	0	0
g11528.t1	Nlp	31	1, 2, 4, 5, 6, 7, 8, 11, 12, 16, 17, 18, 19, 20, 21, 31, 32, 33, 35, 36, 37, 38, 39, 41, 42, 43, 45, 50, 51, 52, 54	0	0
g13876.t1	CG1463	30	27, 36, 62, 65, 66, 72, 73, 87, 89, 91, 92, 94, 95, 97, 98, 110, 111, 112, 113, 115, 134, 137, 138, 140, 145, 153, 154, 155, 161, 162	0	0
g16157.t1	TfIIB	28	262, 266, 267, 268, 269, 270, 271, 272, 273, 274, 275, 277, 278, 280, 281, 293, 294, 296, 297, 298, 301, 302, 304, 305, 306, 308, 309, 311	0	0
g1483.t1	CG8740	26	7, 13, 43, 963, 1003, 1005, 1007, 1014, 1015, 1016, 1017, 1020, 1022, 1023, 1024, 1026, 1038, 1040, 1041, 1043, 1044, 1048, 1049, 1051, 1052, 1288	0	0
g18506.t1	CG8745	25	4, 7, 8, 10, 11, 12, 30, 31, 34, 35, 36, 37, 45, 46, 47, 48, 53, 55, 56, 57, 58, 60, 70, 71, 72	0	0
g18511.t1	A2bp1	25	160, 162, 163, 168, 179, 180, 183, 185, 190, 191, 192, 193, 194, 195, 196, 200, 201, 203, 206, 208, 209, 211, 213, 319, 332	0	0
g10969.t1	CG2991	24	75, 77, 81, 86, 87, 89, 199, 200, 202, 203, 205, 207, 209, 210, 216, 217, 227, 229, 230, 232, 234, 235, 236, 250	0	0
g1759.t1	Epac	24	42, 408, 410, 411, 412, 413, 414, 415, 416, 417, 418, 419, 420, 421, 422, 425, 426, 427, 428, 429, 431, 442, 443, 444	0	0
g7805.t1	CG9086	22	11, 17, 19, 21, 24, 26, 28, 30, 31, 32, 33, 35, 36, 40, 43, 44, 47, 50, 51, 55, 56, 60	0	0
g1436.t1	CG45782	21	540, 542, 545, 552, 553, 558, 561, 563, 565, 573, 575, 576, 579, 581, 582, 583, 584, 585, 587, 590, 595	0	0
g18928.t1	eIF6	21	10, 12, 14, 16, 17, 20, 23, 24, 25, 29, 30, 31, 33, 34, 35, 36, 38, 39, 40, 41, 42	0	0
g7948.t1	ATPCL	21	175, 176, 213, 215, 217, 218, 226, 253, 257, 258, 261, 263, 265, 266, 271, 320, 327, 328, 358, 362, 367	0	0
g8262.t1	T-cp1	21	324, 325, 328, 330, 333, 334, 335, 338, 339, 340, 343, 346, 347, 349, 351, 352, 353, 361, 365, 367, 368	0	0
g890.t1	Gem3	21	10, 12, 17, 18, 20, 21, 22, 25, 27, 32, 33, 34, 36, 146, 167, 168, 169, 170, 914, 922, 951	0	0
g1934.t1	Sesn	20	1, 6, 12, 13, 15, 17, 18, 19, 21, 22, 24, 30, 34, 38, 39, 46, 49, 51, 54, 57	0	0
g2405.t1	B-H1	19	21, 22, 24, 25, 26, 29, 31, 36, 45, 46, 49, 55, 63, 73, 76, 78, 83, 86, 88	0	0
g13626.t1	Aats-tyr	18	331, 334, 335, 336, 340, 341, 342, 343, 347, 400, 401, 420, 424, 427, 429, 431, 455, 457	0	0
g6955.t1	CG7115	18	4, 6, 9, 10, 11, 12, 14, 15, 18, 33, 34, 53, 55, 64, 69, 70, 78, 79	0	0
g11789.t2	mtd	17	1084, 1085, 1086, 1087, 1091, 1094, 1101, 1122, 1125, 1160, 1161, 1164, 1165, 1167, 1180, 1204, 1280	0	0
g12287.t1	Lap1	17	552, 555, 558, 569, 570, 575, 576, 578, 579, 580, 583, 595, 596, 609, 616, 617, 622	0	0
g1875.t1	CG30463	17	194, 434, 436, 437, 439, 440, 444, 445, 446, 447, 453, 456, 457, 460, 496, 498, 638	0	0
g6006.t1	Ocrl	17	467, 468, 469, 471, 473, 476, 477, 481, 483, 497, 498, 501, 504, 505, 841, 842, 843	0	0
g6151.t1	Npl4	17	274, 276, 281, 304, 383, 424, 432, 436, 437, 440, 441, 445, 446, 447, 450, 452, 453	0	0
g9552.t1	Dlic	17	1, 2, 3, 5, 6, 16, 17, 18, 20, 22, 28, 29, 30, 32, 33, 36, 38	0	0
g12618.t1	Ero1L	16	135, 137, 139, 140, 141, 143, 146, 147, 293, 295, 409, 415, 416, 427, 428, 429	0	0
g16023.t1	fry	16	1186, 1190, 1243, 1375, 1376, 1378, 1471, 1472, 1501, 1559, 1575, 1577, 1624, 1625, 1941, 1977	0	0
g1812.t1	l(3)76BDr	16	1556, 1557, 1559, 1560, 1561, 1562, 1563, 1565, 1569, 1570, 1572, 1644, 1646, 1650, 1651, 1706	0	0
g21128.t1	Meltrin	16	1496, 1498, 1500, 1501, 1522, 1523, 1524, 1526, 1529, 1530, 1539, 1541, 1545, 1547, 1549, 1550	0	0
g2605.t1	CG11160	16	20, 27, 54, 300, 302, 332, 346, 349, 351, 352, 356, 357, 411, 412, 414, 446	0	0
g5583.t3	Hnf4	16	5, 7, 13, 14, 15, 17, 19, 34, 35, 80, 81, 82, 83, 91, 93, 94	0	0
g123.t2	CG7971	15	4, 6, 7, 8, 10, 11, 12, 13, 14, 16, 20, 29, 32, 40, 597	0	0
g16180.t1	CG6867	15	132, 134, 138, 140, 151, 152, 153, 154, 155, 157, 160, 162, 163, 176, 182	0	0
g18736.t1	kat80	15	2, 5, 6, 7, 58, 60, 62, 122, 123, 125, 603, 757, 758, 760, 761	0	0
g211.t1	Grip91	15	736, 737, 738, 742, 744, 746, 747, 748, 755, 758, 864, 865, 867, 881, 882	0	0
g9051.t1	Lerp	15	18, 261, 813, 815, 816, 817, 826, 827, 829, 830, 846, 849, 851, 852, 854	0	0
g9973.t1	nudC	15	3, 60, 61, 64, 66, 145, 146, 151, 153, 154, 177, 179, 180, 181, 182	0	0
g10340.t1	GI:906457584	14	2, 44, 46, 56, 58, 108, 109, 110, 112, 113, 115, 117, 118, 177	0	0
g16981.t1	S6kII	14	714, 715, 716, 717, 718, 720, 721, 722, 723, 724, 726, 727, 730, 843	0	0
g18719.t1	peb	14	1451, 1452, 1453, 1455, 1459, 1460, 1466, 1467, 1468, 1469, 1471, 1472, 1474, 1475	0	0
g19108.t2	CG6364	14	206, 207, 208, 209, 210, 212, 214, 219, 220, 221, 224, 269, 270, 274	0	0
g4475.t1	slmb	14	24, 29, 30, 31, 32, 38, 39, 40, 42, 44, 45, 47, 49, 63	0	0
g5590.t1	Pka-C1	14	328, 335, 336, 339, 340, 341, 342, 344, 345, 346, 349, 350, 351, 353	0	0
g6196.t1	CG12991	14	417, 418, 421, 423, 424, 425, 426, 435, 439, 440, 441, 442, 449, 452	0	0
g12168.t1	Pka-R1	13	2, 3, 4, 5, 12, 18, 26, 27, 28, 29, 30, 55, 58	0	0
g19754.t1	Swip-1	13	2, 6, 9, 11, 58, 69, 70, 76, 79, 82, 88, 91, 95	0	0
g1256.t1	CG5484	12	145, 146, 148, 150, 151, 153, 209, 276, 277, 278, 335, 397	0	0
g16060.t1	CG13001	12	155, 156, 157, 158, 159, 160, 161, 162, 163, 164, 165, 166	0	0
g16065.t1	stck	12	302, 303, 304, 305, 307, 310, 313, 314, 315, 316, 319, 320	0	0
g20045.t1	CG43313	12	39, 62, 63, 128, 199, 200, 203, 211, 219, 221, 253, 254	0	0
g261.t1	twin	12	110, 114, 116, 118, 120, 121, 123, 124, 129, 131, 132, 134	0	0
g2976.t1	CG34402	12	1, 3, 4, 8, 10, 11, 13, 17, 18, 21, 22, 23	0	0
g3464.t1	CG5377	12	1, 4, 6, 8, 12, 15, 22, 23, 24, 26, 27, 264	0	0
g4199.t1	CG1677	12	180, 659, 670, 671, 672, 675, 677, 679, 681, 684, 687, 689	0	0
g5607.t1	rasp	12	366, 419, 472, 473, 475, 476, 479, 480, 486, 491, 492, 493	0	0
g5615.t1	dsx	12	334, 338, 343, 344, 345, 346, 347, 348, 349, 350, 352, 354	0	0
g9484.t2	ine	12	414, 415, 416, 418, 419, 421, 422, 423, 426, 428, 431, 435	0	0
g12510.t1	S1P	11	885, 886, 890, 891, 892, 893, 894, 895, 897, 901, 904	0	0
g4212.t1	Rho1	11	89, 91, 92, 99, 100, 101, 103, 105, 106, 142, 143	0	0
g5871.t1	plx	11	582, 584, 586, 914, 915, 916, 917, 918, 919, 955, 957	0	0
g8266.t1	CG9003	11	61, 62, 63, 65, 66, 68, 263, 264, 265, 278, 281	0	0
g9048.t1	Tl	11	1090, 1091, 1093, 1095, 1096, 1099, 1100, 1101, 1103, 1105, 1107	0	0
g10304.t1	pio	10	13, 14, 15, 17, 18, 23, 25, 26, 28, 29	0	0
g14359.t1	dom	10	1890, 1901, 1903, 1928, 1950, 1955, 1973, 1977, 2081, 2127	0	0
g16278.t1	CG16974	10	2, 3, 4, 5, 46, 48, 49, 204, 205, 206	0	0
g16717.t1	HDAC6	10	2, 3, 4, 7, 92, 110, 111, 112, 116, 117	0	0
g3956.t1	l(2)k14710	10	318, 320, 321, 322, 343, 344, 349, 689, 690, 692	0	0
g6691.t1	cnn	10	71, 99, 224, 227, 247, 250, 252, 254, 255, 257	0	0
g8416.t1	pigs	10	8, 69, 73, 121, 132, 135, 136, 137, 249, 718	0	0
g10955.t1	CenG1A	9	30, 33, 34, 35, 36, 37, 70, 122, 207	0	0
g14004.t1	B4	9	733, 734, 737, 738, 740, 742, 744, 746, 980	0	0
g1531.t1	toc	9	986, 1027, 1875, 1876, 1877, 1879, 1881, 1882, 1885	0	0
g18386.t1	CG13806	9	228, 286, 288, 305, 306, 307, 308, 309, 314	0	0
g19133.t1	GCC88	9	283, 287, 290, 291, 294, 295, 323, 324, 326	0	0
g1997.t1	CG43780	9	140, 142, 143, 150, 151, 152, 153, 154, 159	0	0
g20159.t1	eIF5B	9	222, 224, 246, 248, 249, 251, 290, 545, 547	0	0
g20609.t1	boi	9	492, 495, 498, 502, 503, 504, 786, 788, 789	0	0
g21079.t1	Herp	9	33, 34, 40, 66, 68, 82, 83, 84, 212	0	0
g9522.t1	S6k	9	406, 408, 409, 412, 413, 414, 434, 437, 438	0	0
g11250.t1	Spn77Ba	8	422, 423, 424, 426, 427, 433, 434, 435	0	0
g11663.t1	Su(Tpl)	8	186, 282, 285, 294, 295, 297, 299, 1126	0	0
g13868.t1	CG3038	8	354, 356, 362, 364, 371, 374, 376, 377	0	0
g14530.t1	timeout	8	3, 7, 8, 9, 11, 17, 23, 34	0	0
g15320.t1	CG7470	8	5, 6, 25, 27, 29, 30, 31, 32	0	0
g18408.t1	cue	8	508, 510, 511, 512, 515, 516, 517, 519	0	0
g20516.t1	L	8	87, 94, 101, 102, 103, 104, 106, 114	0	0
g6906.t1	Bub1	8	542, 877, 888, 889, 892, 893, 894, 895	0	0
g7444.t1	CG32262	8	2, 3, 14, 15, 18, 25, 32, 43	0	0
g9555.t2	Nrg	8	1223, 1227, 1228, 1229, 1231, 1232, 1233, 1234	0	0
g14667.t1	CG1620	7	611, 618, 624, 625, 627, 628, 632	0	0
g14756.t1	CG5339	7	155, 288, 290, 291, 292, 294, 295	0	0
g14775.t1	sxc	7	525, 526, 527, 530, 531, 552, 553	0	0
g14927.t1	Alh	7	146, 150, 174, 175, 176, 454, 688	0	0
g16281.t1	Sfmbt	7	228, 1351, 1353, 1354, 1356, 1357, 1358	0	0
g17669.t2	Nhe2	7	126, 1127, 1144, 1146, 1171, 1191, 1199	0	0
g18450.t1	CG9555	7	196, 197, 234, 238, 240, 248, 249	0	0
g20945.t1	Ctr1A	7	227, 228, 229, 230, 235, 237, 240	0	0
g246.t1	Octbeta2R	7	179, 180, 185, 197, 198, 199, 200	0	0
g2671.t2	CG40178	7	288, 290, 292, 293, 294, 295, 296	0	0
g4070.t1	CG33260	7	44, 45, 47, 90, 140, 251, 252	0	0
g6630.t1	step	7	508, 509, 511, 535, 536, 537, 574	0	0
g7234.t1	lqf	7	21, 23, 26, 27, 28, 29, 113	0	0
g8526.t1	CG12259	7	122, 123, 125, 150, 219, 220, 221	0	0
g11726.t1	laccase2	6	3, 5, 19, 37, 38, 39	0	0
g1358.t1	CG5728	6	103, 104, 106, 107, 250, 251	0	0
g15559.t1	CG12702	6	497, 524, 525, 526, 725, 726	0	0
g16338.t1	pnt	6	311, 312, 391, 399, 400, 577	0	0
g17952.t1	ex	6	1542, 1568, 1569, 1570, 1572, 1574	0	0
g20231.t1	pav	6	838, 840, 842, 843, 844, 847	0	0
g2928.t1	Sema-1b	6	519, 521, 524, 525, 526, 527	0	0
g3261.t1	Rgk3	6	4, 5, 7, 9, 14, 15	0	0
g3975.t1	if	6	47, 48, 49, 51, 54, 55	0	0
g4792.t1	CG42575	6	739, 741, 742, 744, 748, 749	0	0
g5178.t1	sev	6	1563, 1564, 1853, 1854, 1914, 1915	0	0
g5963.t1	mthl10	6	3, 5, 6, 7, 16, 19	0	0
g6660.t1	CG32576	6	129, 130, 131, 134, 135, 138	0	0
g6766.t1	Vav	6	2, 84, 87, 107, 196, 508	0	0
g8658.t2	CG3961	6	37, 38, 40, 43, 71, 74	0	0
g9113.t1	Pmp70	6	17, 20, 36, 39, 64, 66	0	0
g9938.t1	CG42673	6	693, 694, 695, 698, 703, 704	0	0
g11306.t1	CG8031	5	11, 12, 13, 15, 16	0	0
g11823.t1	Vmat	5	45, 74, 76, 77, 111	0	0
g13096.t1	Ssdp	5	421, 423, 425, 428, 431	0	0
g14842.t1	mfas	5	614, 615, 632, 634, 635	0	0
g15926.t1	sfl	5	43, 69, 72, 73, 75	0	0
g16838.t1	wrapper	5	402, 403, 404, 405, 407	0	0
g16915.t1	dmpd	5	637, 638, 639, 641, 643	0	0
g17081.t1	Pgant35A	5	241, 271, 522, 523, 549	0	0
g17601.t1	CanA1	5	391, 418, 424, 433, 434	0	0
g18269.t1	DNaseII	5	25, 317, 318, 320, 337	0	0
g18570.t1	Taz	5	7, 9, 19, 34, 36	0	0
g19329.t1	stumps	5	5, 10, 13, 16, 20	0	0
g19861.t1	CG15546	5	113, 409, 411, 412, 413	0	0
g20066.t1	CG14301	5	4, 5, 6, 8, 9	0	0
g20875.t1	CG5807	5	110, 113, 152, 153, 157	0	0
g21023.t1	CG9733	5	208, 210, 215, 217, 218	0	0
g21087.t1	Syn	5	302, 333, 383, 387, 388	0	0
g3169.t1	CG42668	5	43, 67, 154, 223, 691	0	0
g4798.t1	GlcAT-P	5	10, 11, 13, 17, 48	0	0
g4928.t1	Tao	5	460, 993, 994, 997, 998	0	0
g6094.t1	CG4495	5	15, 18, 289, 290, 291	0	0
g7371.t1	SNF4Agamma	5	801, 802, 803, 805, 806	0	0
g10715.t1	CG8578	4	292, 299, 300, 307	0	0
g11651.t1	CycA	4	562, 564, 587, 589	0	0
g12122.t1	CG2258	4	498, 500, 598, 599	0	0
g13152.t2	rut	4	1422, 1423, 1425, 1429	0	0
g1318.t2	bves	4	249, 251, 252, 253	0	0
g13764.t1	Mapmodulin	4	6, 262, 266, 267	0	0
g14749.t1	CG43729	4	74, 76, 77, 78	0	0
g14905.t1	smo	4	523, 525, 530, 571	0	0
g20546.t1	Ptp99A	4	919, 940, 1020, 1068	0	0
g3335.t1	CG30471	4	347, 384, 386, 392	0	0
g3990.t1	nrm	4	965, 966, 967, 968	9.81E-05	0
g7771.t1	Spn100A	4	205, 294, 296, 500	0	0
g7983.t1	Sdc	4	21, 22, 23, 24	0	0
g10878.t1	CG31559	3	908, 918, 919	0	0
g11262.t2	Psn	3	520, 524, 525	0	0
g14955.t2	hppy	3	23, 26, 32	0	0
g15647.t1	Fbl6	3	801, 803, 805	0	0
g16185.t1	CG8405	3	619, 724, 737	0	0
g17381.t1	CG42700	3	96, 97, 98	0	0
g20887.t1	CG3764	3	42, 44, 290	0	0
g5171.t1	dpr10	3	43, 44, 52	0	0
g5962.t1	mthl9	3	451, 465, 468	0	0
g6515.t1	Ext2	3	16, 27, 268	0	0
g6907.t4	Bsg25D	3	82, 91, 93	0	0
g8376.t1	CG3332	3	189, 190, 218	0	0
g11815.t1	arr	2	25, 27	0	0
g13325.t1	CG14073	2	206, 786	0	0
g15447.t1	CG8774	2	67, 721	0	0
g21134.t1	CG45050	2	184, 185	1.58E-05	0
g6501.t1	pyr	2	515, 518	0	0
g6836.t1	Ten-a	2	9, 11	0	0
g18165.t1	Ice1	1	968	0	0
g18406.t1	CG7185	1	527	0	0
g4834.t1	klar	1	112	0	0
g7405.t1	CG4751	1	1079	0	0
g8050.t1	sima	1	91	0	0
g13713.t1	shtd	0	NA	3.06E-05	0
g18777.t1	CG42492	0	NA	0	0
g2463.t2	CG10249	0	NA	0	0
g19996.t1	GI:906459320	18	82, 97, 126, 127, 132, 133, 136, 144, 150, 152, 156, 159, 160, 161, 162, 163, 164, 172	0	4.10E-06
g7962.t1	Mgat1	13	202, 465, 472, 473, 474, 476, 478, 479, 480, 482, 483, 485, 491	0	4.10E-06
g13469.t1	CG14341	8	184, 185, 190, 191, 193, 195, 196, 197	0	4.10E-06
g1681.t1	CG2218	6	236, 286, 287, 289, 290, 296	0	4.10E-06
g18788.t1	mys	5	482, 483, 484, 487, 509	0	4.10E-06
g19669.t1	l(3)psg2	5	1051, 1637, 1639, 1676, 1690	0	4.10E-06
g8368.t1	CG15312	5	52, 61, 62, 65, 79	3.06E-05	4.10E-06
g20994.t1	CG9646	4	780, 781, 782, 783	0	4.10E-06
g2662.t1	lark	4	233, 235, 236, 237	0	4.10E-06
g10353.t2	CG9992	3	398, 400, 402	0	4.10E-06
g10549.t1	pnr	3	41, 43, 44	0	4.10E-06
g11772.t1	wdb	3	2, 3, 19	0	4.10E-06
g3650.t1	CG13698	3	169, 170, 172	0	4.10E-06
g4660.t1	bip2	3	626, 632, 633	0	4.10E-06
g11207.t1	mod(mdg4)	1	464	7.26E-05	4.10E-06
g16128.t1	wdn	0	NA	5.85E-05	4.10E-06
g17549.t1	Tig	0	NA	9.81E-05	4.10E-06
g7493.t1	Nc73EF	0	NA	8.54E-05	4.10E-06
g8379.t1	magu	7	2, 20, 21, 23, 25, 137, 139	0	7.98E-06
g1913.t1	Lip4	6	262, 264, 265, 269, 270, 281	0	7.98E-06
g15756.t1	Reck	5	14, 17, 18, 26, 27	0	7.98E-06
g15932.t1	CG18769	5	1, 2, 9, 11, 14	0	7.98E-06
g19848.t1	jvl	4	77, 79, 81, 137	0	7.98E-06
g6797.t1	Atet	0	NA	0.000159244	7.98E-06
g14620.t1	Roc2	16	55, 63, 65, 67, 81, 82, 85, 101, 104, 105, 107, 108, 109, 110, 111, 113	0	1.17E-05
g21080.t2	CG34404	4	4, 19, 52, 73	0.000232231	1.17E-05
g21141.t1	thoc7	4	274, 277, 284, 288	0	1.17E-05
g4195.t1	CG18095	4	361, 366, 583, 584	0	1.17E-05
g5631.t1	CG43102	3	20, 81, 1529	0.000207313	1.17E-05
g8348.t1	CG12155	3	554, 560, 564	0	1.17E-05
g19147.t1	Bin1	5	144, 146, 147, 148, 149	0	1.52E-05
g17212.t1	r	3	1365, 1366, 1946	0	1.52E-05
g4101.t1	lola	3	139, 147, 149	0	1.52E-05
g14025.t1	Hip1	2	3, 10	1.58E-05	1.52E-05
g13033.t1	CAP	0	NA	3.06E-05	1.52E-05
g16443.t1	CG31126	13	86, 87, 88, 90, 91, 92, 94, 96, 100, 103, 104, 105, 107	0	1.87E-05
g17984.t1	NKAIN	4	361, 367, 368, 370	1.58E-05	1.87E-05
g9780.t1	Ptp10D	2	4, 9	0	1.87E-05
g7300.t1	btd	1	423	9.81E-05	1.87E-05
g15234.t1	CG17032	8	7, 8, 9, 10, 11, 107, 130, 188	0	2.20E-05
g18831.t1	CG9940	7	738, 773, 777, 781, 783, 791, 792	0	2.20E-05
g14595.t1	CG30344	5	3, 9, 11, 47, 55	0	2.20E-05
g20482.t1	GI:906459797	2	1, 2	0.000136298	2.20E-05
g319.t1	Dcr-1	0	NA	0.000428661	2.20E-05
g201.t1	Hmt4-20	6	505, 507, 781, 949, 954, 1251	0	2.51E-05
g4313.t1	mms4	4	288, 291, 299, 301	0	2.51E-05
g15001.t1	CG13920	3	2, 29, 33	0	2.51E-05
g14768.t1	sei	2	168, 171	0.000450415	2.51E-05
g14652.t1	Pkn	1	209	1.58E-05	2.51E-05
g17593.t1	CG11318	8	302, 307, 602, 604, 606, 608, 611, 664	0	2.82E-05
g13719.t1	CG6041	6	251, 252, 255, 256, 258, 259	0	2.82E-05
g5099.t1	CG16896	6	380, 626, 644, 647, 649, 661	0	2.82E-05
g3391.t2	CG32138	3	886, 1059, 1170	0	2.82E-05
g17461.t1	CG6066	0	NA	0.000159244	2.82E-05
g585.t1	Tollo	0	NA	0.000338931	3.16E-05
g1925.t1	CG30392	8	178, 181, 189, 201, 205, 208, 209, 213	0	3.48E-05
g9446.t1	Tango13	4	4, 5, 62, 63	0	3.48E-05
g862.t1	PCID2	9	77, 405, 406, 408, 414, 416, 418, 420, 421	0	3.80E-05
g10358.t1	CG32579	3	337, 411, 413	0	3.80E-05
g7115.t1	CG11836	10	2, 4, 13, 280, 283, 285, 286, 291, 292, 293	0	4.08E-05
g12649.t2	cpo	1	26	0.000159244	4.08E-05
g5377.t1	Pi3K68D	1	1911	0.000358816	4.08E-05
g14923.t1	vkg	0	NA	0.000809693	4.08E-05
g7257.t1	CG31974	3	16, 22, 23	1.58E-05	4.41E-05
g9460.t1	Acn	2	124, 160	0.000891977	4.73E-05
g14909.t2	Amnionless	4	59, 348, 399, 400	0	5.04E-05
g13816.t1	Cpr12A	5	10, 16, 18, 19, 28	0	5.32E-05
g10003.t2	prc	3	328, 334, 336	0	5.32E-05
g16107.t1	Trl	2	270, 278	0	5.32E-05
g5298.t1	GCC185	2	340, 604	0.001090663	5.61E-05
g5597.t1	CG13933	2	219, 221	0	5.61E-05
g1044.t1	SKIP	2	122, 129	0.000196039	5.86E-05
g3337.t1	Ppa	1	531	0.000292983	5.86E-05
g8663.t1	Tdrd3	1	432	0.001136303	5.86E-05
g19254.t1	Chc	0	NA	0	5.86E-05
g15935.t1	Ptp61F	1	674	0.00041726	6.16E-05
g5181.t1	CG15765	4	603, 606, 622, 624	0	6.76E-05
g21052.t1	CG11873	0	NA	0.001306404	6.76E-05
g1296.t1	Cirl	3	552, 892, 895	0	7.06E-05
g12096.t1	Cht6	3	355, 655, 1320	0	7.32E-05
g6598.t1	snama	0	NA	0.001368324	7.32E-05
g10687.t1	Myb	6	1, 2, 8, 9, 11, 18	0	8.57E-05
g11988.t1	CG5168	6	371, 374, 376, 383, 387, 390	0	9.14E-05
g4308.t1	CG8311	2	515, 516	3.06E-05	9.14E-05
g934.t1	sbr	10	139, 141, 142, 144, 146, 150, 152, 153, 352, 360	0	9.42E-05
g20883.t1	Saf-B	3	453, 454, 463	0.000122946	0.000100125
g13793.t1	CG5589	5	14, 540, 541, 545, 547	0	0.000102896
g10884.t1	CG42593	12	90, 143, 252, 253, 324, 326, 327, 330, 334, 335, 336, 366	0	0.000111862
g6535.t1	Ctf4	0	NA	0.021163885	0.000117669
g770.t1	phl	1	113	0.008009592	0.000123436
g17438.t1	NetA	8	2, 3, 4, 5, 6, 14, 15, 74	0	0.000129164
g16067.t1	CG6937	1	199	0.001297785	0.000134853
g7136.t1	Rlip	2	90, 93	1.58E-05	0.000149667
g15962.t1	CG12279	2	10, 13	9.81E-05	0.000155247
g14627.t1	CG5033	1	584	0.002827797	0.000160791
g7073.t1	CG45784	4	41, 143, 794, 796	0	0.000175367
g15900.t1	GI:906471184	4	160, 170, 174, 177	0	0.000177197
g1954.t1	CG5726	0	NA	0.003108378	0.000177197
g17654.t1	CG5873	4	499, 500, 501, 745	0	0.0001796
g20400.t1	Cbp80	2	667, 668	0	0.000190305
g6922.t1	aop	1	189	0	0.000190305
g7264.t1	Zw10	4	105, 106, 129, 131	0	0.00019264
g7201.t1	eIF2B-epsilon	4	491, 493, 495, 497	0	0.000200868
g4783.t1	Prp31	7	352, 356, 357, 359, 363, 448, 451	0	0.000209043
g6760.t1	mxc	3	135, 136, 766	0	0.000220098
g5283.t1	Atx2	1	520	0.002675582	0.000225231
g11195.t1	mod(mdg4)	6	2, 3, 4, 6, 7, 9	0	0.000230331
g3389.t1	Pex1	4	946, 950, 951, 954	0	0.000239659
g2125.t1	CG31729	3	28, 38, 48	0.004176444	0.000239659
g3785.t1	sno	1	718	0.000315795	0.000239659
g20453.t1	gpp	1	814	0.000517199	0.000241769
g5762.t1	CG12054	16	2, 3, 60, 91, 92, 94, 127, 128, 180, 183, 184, 188, 257, 258, 321, 378	0	0.000243866
g4222.t1	CG17572	3	255, 372, 375	0	0.00025087
g16742.t1	sol	0	NA	0.004391273	0.00025087
g6040.t1	CG32032	3	281, 282, 283	0.00090968	0.000269968
g1575.t1	CG7261	2	1089, 1094	0.004738684	0.00027195
g3639.t1	CG8202	1	846	0.004780877	0.000273918
g991.t1	pcx	1	2086	0.000338931	0.000275875
g6192.t1	Pdcd4	2	463, 469	0.000358816	0.000277819
g180.t1	aub	11	44, 103, 463, 888, 898, 899, 901, 904, 905, 906, 909	0	0.000290941
g12171.t1	IP3K1	19	200, 202, 203, 204, 205, 212, 213, 214, 215, 216, 218, 220, 221, 223, 224, 283, 284, 286, 292	0	0.00030304
g14942.t1	CG8064	3	723, 724, 727	0	0.00030304
g20691.t1	CG42672	2	1412, 1454	0.005338764	0.000304877
g20905.t1	CG14646	4	217, 218, 219, 220	0	0.000317754
g12761.t1	Ent1	0	NA	0.000789585	0.000322288
g8868.t1	CG1523	2	392, 493	0.000196039	0.000343272
g8889.t1	Poxm	3	2, 3, 4	3.06E-05	0.00036139
g6129.t1	RagA-B	4	312, 315, 317, 319	0	0.000373939
g8436.t1	del	7	69, 112, 343, 843, 844, 960, 990	0	0.000374841
g8910.t1	Pde6	2	264, 738	0.000159244	0.000374841
g11534.t1	atl	1	536	5.85E-05	0.000374841
g4114.t1	Amph	0	NA	0.006130183	0.000374841
g20776.t1	CLIP-190	17	412, 452, 480, 570, 644, 667, 705, 765, 815, 852, 896, 931, 980, 1017, 1303, 1456, 1479	0	0.000383325
g3636.t1	repo	0	NA	0.006130183	0.000383325
g11183.t1	ETHR	2	5, 95	0.001800807	0.000390202
g3881.t1	CG9194	4	2, 17, 19, 22	0	0.000394374
g7535.t1	sdt	1	54	0.006976643	0.000406491
g2867.t1	CG10186	0	NA	0.006991842	0.000407941
g14750.t1	Pms2	4	837, 840, 842, 844	0	0.000458217
g6252.t1	Tsp96F	2	266, 268	1.58E-05	0.000458217
g5635.t1	Cdep	3	29, 30, 256	0.000148919	0.000464754
g464.t1	sas	0	NA	0.007053318	0.000526233
g2654.t1	CG5199	4	14, 15, 16, 19	0	0.000527314
g14388.t2	Mocs1	2	371, 380	0.001267099	0.000533594
g4868.t1	KrT95D	0	NA	0.009152703	0.000560601
g2059.t1	Glut4EF	1	38	0.00090968	0.000615919
g19823.t1	srl	2	141, 515	1.58E-05	0.000621891
g4529.t1	CG9323	7	46, 230, 836, 837, 855, 859, 870	0	0.000656823
g5630.t1	TyrR	0	NA	0.010539207	0.000656823
g12081.t1	CG1718	2	176, 1122	9.81E-05	0.000660068
g4188.t1	CG6179	3	212, 214, 217	0	0.000663295
g1818.t1	Rab8	2	183, 184	1.58E-05	0.000666504
g1210.t1	CG14866	3	76, 96, 98	0	0.000672232
g17150.t1	CG41099	7	51, 52, 130, 164, 201, 230, 232	0	0.000733577
g13089.t2	Rga	0	NA	0.00500481	0.000774399
g2571.t1	mrn	4	351, 353, 354, 355	0	0.000797384
g20979.t1	CG10082	1	668	0.008255147	0.000855358
g11527.t1	CG7920	2	2, 6	0.014161707	0.000913008
g8157.t1	GI:557755547	4	60, 698, 1024, 1165	4.44E-05	0.000935417
g2032.t1	TfIIA-L	2	197, 198	0.000828069	0.000950238
g15041.t2	Fas2	2	16, 28	1.58E-05	0.000969939
g14634.t1	cnk	0	NA	0.015263614	0.000989532
g14291.t1	mAChR-A	0	NA	0.015673276	0.001023474
g443.t1	crp	0	NA	0.000940251	0.001023474
g12711.t1	CG3036	0	NA	0.001251916	0.001044812
g16515.t1	Eip75B	0	NA	0.00278599	0.001044812
g6605.t1	enok	0	NA	0.016695625	0.001090777
g7580.t1	CG5707	4	214, 215, 217, 218	7.26E-05	0.001104297
g12965.t1	cindr	1	430	0.010250163	0.001104297
g1702.t1	jub	0	NA	0.01728417	0.001125526
g10573.t1	chm	1	325	0.009817118	0.001149054
g7232.t1	Rnp4F	0	NA	0.01775975	0.001158011
g14163.t1	Xbp1	0	NA	0.017988535	0.001176524
g16643.t1	CG14231	3	347, 348, 356	3.06E-05	0.001235648
g11309.t1	CG31342	2	182, 419	8.54E-05	0.001354165
g8203.t1	SMSr	3	363, 366, 367	4.44E-05	0.001369629
g9324.t1	bun	4	82, 437, 438, 440	9.81E-05	0.001370757
g16418.t1	MTF-1	5	175, 493, 494, 498, 528	8.54E-05	0.001570908
g4836.t1	trh	0	NA	0.023313389	0.001576226
g16089.t1	JhI-26	5	64, 199, 224, 234, 275	1.58E-05	0.00157916
g11396.t1	RhoGEF64C	0	NA	0.000828069	0.001643199
g3485.t1	Ppn	5	1248, 2005, 2008, 2028, 2036	0	0.001683457
g3630.t1	mTerf5	1	50	0.001327272	0.001704797
g998.t1	CG14438	2	782, 1230	0	0.001726026
g4290.t1	Asap	1	12	1.58E-05	0.001758777
g9653.t1	fs(1)h	0	NA	0.022795749	0.001775116
g8843.t1	CG13605	2	438, 439	0.00081969	0.001832936
g6522.t1	Nipped-A	0	NA	0.026831409	0.001832936
g20923.t1	CG14650	1	574	0.006384069	0.001839749
g9268.t1	CG10638	5	16, 18, 22, 23, 24	0	0.001841934
g17445.t1	l(1)G0289	2	109, 356	0.000957519	0.001848555
g13230.t1	CaMKI	0	NA	0.027264064	0.001848555
g13631.t1	aos	1	224	0.000347868	0.001868934
g13729.t1	Adar	1	6	0.00234295	0.001891484
g17942.t1	cbt	1	446	0.010725836	0.001902581
g11920.t1	stc	0	NA	0.000789585	0.001981481
g15709.t1	CG5830	1	30	0.029128374	0.001983271
g15328.t1	CG14232	2	259, 265	0	0.001994055
g13897.t1	vap	2	4, 74	0.009273882	0.002013222
g411.t1	pan	1	252	0.021206258	0.002013222
g7380.t1	CG10824	3	99, 155, 163	1.58E-05	0.002173517
g19678.t1	yrt	1	886	0.00713663	0.002190407
g19907.t1	Ccp84Ae	1	140	0.032115475	0.002202767
g1777.t1	set/02	1	1323	0.032311264	0.002219501
g7498.t3	ABCB7	0	NA	0.032739538	0.002253847
g8186.t1	CG1136	1	140	0.021371747	0.002312295
g12769.t1	CG12111	3	19, 111, 163	0.000196039	0.002381461
g19647.t1	Rh50	2	452, 453	0.00713663	0.002650088
g18237.t1	p53	1	237	0.005777501	0.00268526
g20257.t1	knrl	1	523	0.038146286	0.00268526
g4814.t1	CG7600	2	670, 672	0.000472855	0.002735413
g15269.t1	CG10960	1	467	0.028747096	0.002852343
g2149.t2	CG15186	0	NA	0.035048814	0.002852343
g8784.t1	GILT3	7	39, 40, 43, 44, 181, 183, 202	0	0.00290173
g8892.t1	l(3)L1231	1	41	0.000773802	0.002903389
g8456.t1	l(1)G0232	0	NA	0.024484506	0.002911501
g13083.t1	CG6923	0	NA	0.022042152	0.003016249
g11142.t1	CG31098	3	187, 190, 191	0	0.003064773
g8605.t1	CG7745	2	579, 580	8.54E-05	0.003109938
g1999.t1	Lasp	0	NA	0.043352565	0.003109938
g7034.t1	ssh	0	NA	0.043495581	0.003113209
g10296.t1	GI:906473429	1	241	0.001376707	0.003188643
g4759.t1	Ssk	2	162, 167	0	0.003533115
g17217.t1	Trf4-1	1	585	0.002827797	0.003533115
g5795.t1	jbug	1	1364	1.58E-05	0.003533115
g11584.t1	CG32533	0	NA	0.048547141	0.003533115
g13827.t1	nonC	2	90, 2251	0.00273438	0.003575215
g12838.t1	CG4839	0	NA	0.048032934	0.00359828
g15455.t1	Kul	1	1223	0.004096179	0.003664923
g3212.t1	CSN1b	1	116	0.003800618	0.003664923
g20768.t1	CG15629	6	6, 9, 10, 16, 17, 19	0	0.004007741
g8729.t1	Pmi	1	120	0.011635209	0.004068998
g20708.t1	RpL38	4	110, 111, 124, 138	0.001312609	0.004237567
g3120.t1	Ork1	5	48, 50, 52, 53, 739	0	0.00426292
g10202.t1	CG7852	2	1435, 1437	0	0.004387018
g3077.t1	CG34454	1	12	0.023211906	0.004426297
g13463.t1	mbm	0	NA	0.025472109	0.004481799
g6383.t1	CG9186	2	42, 183	0.001498718	0.004535002
g7759.t1	GI:906474192	1	123	0.019800288	0.004563473
g19288.t1	Spn42Da	1	125	0.011492215	0.004764898
g10384.t1	sicily	2	249, 260	0.001251916	0.004784593
g12740.t1	nAChRbeta3	3	197, 246, 372	0.000110283	0.004960284
g14277.t2	bdg	0	NA	0.01400458	0.005034059
g2788.t1	Atg7	2	542, 672	0.003668036	0.005083285
g2360.t1	RhoGEF2	3	1098, 1291, 1427	0	0.005232964
g5327.t1	ZnT63C	2	443, 444	0.011901827	0.005538671
g5206.t1	Cg25C	4	7, 8, 275, 679	0	0.005794906
g18079.t1	CG5262	5	198, 199, 200, 201, 202	0	0.005938773
g5469.t1	CdGAPr	2	131, 1227	0.006644516	0.005938773
g13079.t1	Tnks	1	1183	0.00302399	0.006017197
g18520.t1	CG45186	0	NA	0.02668527	0.006071434
g10912.t1	CG5322	5	1029, 1034, 1035, 1044, 1045	0	0.006133696
g6560.t1	Treh	2	395, 499	0.00076356	0.006133696
g2161.t1	CG17378	2	362, 365	0.000439127	0.006179424
g13472.t1	CG4629	1	329	0.015673276	0.006246614
g4307.t1	Cdk4	1	14	0.015199659	0.006453024
g2153.t1	Hakai	1	122	0.007941953	0.006954598
g16819.t1	CG6962	2	371, 461	0.001318769	0.007097917
g17817.t1	mei-41	0	NA	0.000744411	0.007252326
g21202.t1	Slip1	1	404	0.023289429	0.00757164
g10019.t1	scramb1	2	37, 40	0.005368159	0.007879853
g9759.t1	l(1)G0469	1	173	0.002801551	0.00836905
g3720.t1	OstStt3	4	777, 782, 784, 786	0	0.008409073
g3455.t1	CG3999	0	NA	1.58E-05	0.009379755
g13108.t1	CG11902	1	221	0.034024559	0.009382751
g10669.t1	Ipk2	2	236, 245	4.44E-05	0.009683786
g204.t1	CG2972	1	139	0.018200034	0.010290543
g2301.t1	mute	1	924	0.012439934	0.010322213
g11519.t1	nct	1	298	0.000882213	0.010331766
g16798.t1	CG2701	1	373	0.00041726	0.010331766
g18674.t1	CG5973	2	228, 230	0.005418236	0.010444958
g6961.t1	Ziz	3	2091, 2110, 2178	0	0.010760812
g8973.t3	nero	0	NA	0.002019679	0.011569802
g2817.t1	ASPP	0	NA	0.032511195	0.011921659
g18685.t1	fw	2	93, 95	0.000148919	0.012372025
g16376.t1	Coprox	2	26, 84	0.005833637	0.012538184
g2433.t1	Mal-A4	2	399, 440	0.001970517	0.012538184
g7263.t1	CG5131	2	39, 226	1.58E-05	0.012802593
g16479.t2	nuf	1	138	0.008112189	0.013563542
g10941.t1	NimB4	1	408	0.010853326	0.013697767
g12703.t1	Tom70	2	51, 563	1.58E-05	0.014420058
g13430.t1	Hsp83	2	230, 474	0.000315795	0.014420058
g6654.t1	CG11190	3	2, 6, 11	0.000110283	0.015210339
g9400.t1	CG11504	2	372, 416	0.041096007	0.015495592
g13714.t1	CG11655	1	300	0.02821947	0.015973683
g21179.t1	spoon	1	234	0.008926118	0.016204567
g221.t1	CG1109	2	260, 262	0.000784004	0.016693967
g13988.t1	RhoGAP15B	4	664, 666, 667, 669	0	0.016696556
g4455.t1	Pal2	4	22, 64, 68, 73	0.000184568	0.017252596
g14922.t1	CG14042	1	80	0.019922296	0.017517401
g15907.t1	Nelf-A	0	NA	0.038410154	0.017518301
g7649.t1	bt	3	3724, 3731, 6080	0	0.017672203
g20592.t1	CG31145	2	476, 477	0.000159244	0.018233935
g19354.t1	APP-BP1	0	NA	0.024755046	0.018233935
g184.t1	CG16833	5	36, 77, 179, 304, 357	0	0.018711351
g9008.t1	fbp	2	14, 153	0.002313529	0.019100117
g8732.t1	CTCF	1	67	0.026134739	0.019748787
g7937.t1	CG8366	1	41	0.033518088	0.019944958
g17661.t1	Oatp33Eb	2	772, 775	0.007238486	0.020002052
g15809.t1	EfSec	3	166, 417, 473	0.00076356	0.020069673
g18203.t1	mRpS17	1	18	0.010165672	0.020138813
g4565.t1	CG8858	1	1681	0.001530911	0.020543312
g13068.t1	CG5013	3	259, 260, 262	0	0.021250885
g10252.t1	CG11905	0	NA	0.030314269	0.02193076
g8558.t1	CG14906	2	74, 333	0.003767634	0.022835111
g2588.t1	CG12119	3	356, 362, 376	0	0.022914055
g2548.t1	pgant5	2	265, 266	0.000110283	0.023166283
g316.t1	CG31142	0	NA	0.041096007	0.023166283
g10786.t1	CG3894	1	14	0.010532768	0.024032945
g13029.t2	Syb	1	10	0.007387671	0.024075538
g12694.t1	CG9932	1	939	0.012900863	0.024410226
g15704.t1	CG17029	1	239	0.012956199	0.024410226
g19783.t1	Pdfr	1	385	0.003675731	0.024410226
g13862.t1	Rop	2	140, 143	0.000948022	0.024599969
g13054.t1	Als2	1	1378	0.000122946	0.025561674
g6848.t1	CG8569	3	650, 771, 772	4.44E-05	0.025731087
g12095.t1	Cht6	0	NA	0.000809693	0.025755958
g2583.t1	polo	0	NA	0.012497256	0.025997013
g13572.t1	Lcp65Ac	1	16	0.029911549	0.027285385
g13563.t1	CG10289	2	601, 685	0.002075563	0.028332676
g18442.t1	Cul1	0	NA	0	0.028429785
g19174.t1	Sld5	2	29, 33	0.001267099	0.029486337
g295.t1	CG14527	2	685, 714	0.000159244	0.031701966
g16913.t1	Ntmt	1	143	0.041159961	0.031701966
g11821.t1	EfTuM	0	NA	0.014702975	0.032276783
g16912.t1	Tango7	4	199, 237, 266, 267	0	0.033113537
g138.t1	CG34394	0	NA	0.020594308	0.033465807
g188.t1	Pp2A-29B	2	123, 531	5.85E-05	0.033798072
g10983.t1	sick	0	NA	0.024718063	0.034044366
g15641.t1	Alr	3	33, 61, 135	0.03699428	0.034171352
g5994.t1	CG6231	3	320, 324, 325	0	0.035139936
g7936.t1	Strn-Mlck	1	613	0.005551969	0.035139936
g14147.t1	Ns2	2	30, 490	0.000347868	0.035269202
g8835.t1	Npc2f	1	5	0.029462796	0.035993854
g15947.t1	Lmpt	0	NA	0.003414934	0.035998743
g17494.t1	MED24	1	2	0.010528445	0.036438399
g4336.t1	Jheh3	2	114, 210	0.031836065	0.03652423
g17102.t1	CG10562	2	102, 248	0.000872411	0.036874646
g20369.t1	CYLD	2	138, 412	0.000315795	0.03705913
g306.t1	CG1969	1	216	0.000305078	0.038429752
g797.t1	CG3857	3	273, 293, 294	1.58E-05	0.040426568
g15170.t1	Obp19a	2	5, 33	0.000381996	0.043026273
g12149.t1	CG9203	1	302	0.010168367	0.04319314
g3872.t1	Rabex-5	0	NA	0.014601276	0.043435189
g20780.t1	Lrch	4	34, 37, 123, 307	0	0.044224033
g4461.t1	mRpL43	2	141, 179	0.000347868	0.04436317
g18294.t1	Sry-delta	2	38, 86	0.010539207	0.045940566
