# Supplementary material for: Divergent Genetic Pathways Underlying Convergent Parasitic Behaviours in Blowflies
Source: Mol Ecol. 2025 May 5;34(11):e17785. doi: 10.1111/mec.17785 (PMC12100580; doi:10.1111/mec.17785)
Supplement: Supplementary file 21 — Table S18. [file MEC-34-e17785-s023.xlsx]

## Sheet: Página1
Supplementary Table 17. Genes for which bsA model was the best fit with Ch. bezziana as foreground.
Ortholog in Co. hominivorax	Annotation	# codons under positive selection	Position of codons in the alignment	Adjusted p-value (bsA vs. M1)	Adjusted p-value (bsA vs. bsA1)
g4315.t1	wde	291	184, 209, 252, 275, 276, 356, 403, 498, 545, 577, 637, 643, 695, 716, 832, 877, 878, 880, 882, 888, 890, 893, 895, 896, 897, 898, 899, 900, 901, 903, 904, 905, 906, 907, 908, 909, 911, 913, 914, 917, 922, 930, 931, 932, 933, 934, 935, 939, 941, 943, 946, 947, 948, 949, 950, 952, 953, 959, 963, 965, 966, 967, 968, 971, 974, 977, 978, 980, 981, 982, 985, 986, 987, 988, 989, 990, 991, 994, 995, 996,…	0	0
g11046.t2	CG5001	79	76, 77, 78, 79, 80, 81, 82, 83, 84, 86, 88, 90, 92, 93, 95, 96, 97, 99, 100, 101, 103, 104, 105, 106, 107, 109, 110, 111, 112, 113, 114, 115, 116, 117, 119, 123, 124, 125, 126, 130, 132, 133, 134, 136, 137, 138, 139, 140, 141, 142, 143, 144, 157, 160, 161, 162, 166, 168, 169, 171, 172, 173, 175, 176, 177, 178, 179, 180, 181, 183, 184, 185, 187, 188, 189, 190, 191, 192, 323	0	0
g1961.t1	ltd	65	10, 35, 46, 376, 377, 378, 380, 381, 382, 384, 388, 398, 399, 400, 401, 403, 404, 405, 414, 415, 417, 418, 419, 420, 421, 422, 423, 426, 427, 428, 430, 431, 432, 435, 436, 437, 442, 443, 450, 451, 454, 461, 462, 463, 464, 465, 466, 468, 471, 473, 474, 475, 477, 478, 479, 481, 483, 484, 485, 486, 489, 497, 498, 694, 697	0	0
g3337.t1	Ppa	47	2, 3, 47, 59, 130, 131, 132, 134, 136, 137, 138, 140, 148, 151, 153, 155, 158, 160, 163, 164, 165, 166, 169, 173, 175, 176, 178, 179, 180, 181, 183, 185, 186, 188, 189, 190, 191, 192, 194, 200, 205, 206, 211, 212, 215, 218, 219	0	0
g17962.t1	CG42676	44	67, 187, 188, 189, 190, 191, 192, 193, 194, 195, 196, 197, 198, 199, 201, 202, 204, 205, 206, 207, 208, 209, 210, 230, 231, 232, 233, 235, 236, 237, 238, 239, 241, 242, 243, 244, 245, 246, 247, 262, 264, 265, 266, 267	0	0
g13412.t1	CG13625	37	10, 11, 15, 159, 160, 161, 162, 165, 166, 168, 170, 172, 174, 177, 178, 179, 180, 183, 185, 189, 190, 192, 196, 198, 201, 202, 203, 206, 207, 221, 232, 235, 236, 250, 341, 383, 468	0	0
g2921.t1	prom	31	300, 301, 303, 309, 319, 321, 329, 331, 333, 336, 338, 339, 340, 388, 394, 396, 400, 402, 403, 404, 405, 406, 407, 410, 413, 414, 416, 417, 418, 420, 422	0	0
g9623.t1	rudhira	31	846, 847, 850, 852, 859, 874, 894, 904, 906, 908, 909, 912, 914, 917, 921, 922, 927, 974, 982, 985, 992, 994, 995, 996, 997, 999, 1004, 1005, 1007, 1012, 1037	0	0
g20377.t1	CG13124	30	25, 27, 30, 32, 36, 41, 42, 43, 44, 45, 48, 49, 55, 56, 57, 58, 60, 61, 71, 72, 73, 74, 78, 81, 86, 90, 94, 95, 97, 99	0	0
g20722.t1	Khc	29	897, 898, 900, 907, 908, 911, 912, 914, 915, 916, 919, 920, 922, 924, 925, 927, 928, 929, 932, 933, 934, 937, 938, 944, 945, 946, 948, 949, 951	0	0
g3196.t1	Gbeta76C	23	276, 284, 285, 287, 289, 290, 291, 294, 296, 297, 298, 299, 300, 301, 302, 303, 306, 307, 309, 311, 314, 318, 320	0	0
g2164.t1	nrv2	20	2, 4, 7, 15, 16, 17, 21, 22, 23, 25, 26, 27, 35, 36, 37, 38, 40, 41, 42, 43	0	0
g12016.t1	CG7747	16	461, 464, 465, 466, 467, 469, 471, 473, 474, 475, 476, 479, 480, 484, 487, 488	0	0
g13264.t1	Sbf	16	292, 293, 527, 530, 532, 537, 539, 540, 541, 542, 543, 548, 550, 551, 553, 554	0	0
g10684.t1	chas	15	191, 194, 195, 196, 197, 198, 201, 210, 211, 212, 214, 215, 217, 219, 220	0	0
g14604.t1	CG4607	15	245, 246, 247, 248, 251, 254, 257, 259, 262, 263, 265, 266, 267, 268, 269	0	0
g17329.t2	Atpalpha	15	2, 5, 6, 7, 11, 12, 13, 14, 15, 16, 17, 18, 25, 27, 32	0	0
g15904.t1	CG18542	14	186, 209, 221, 222, 223, 224, 228, 229, 230, 231, 232, 233, 234, 235	0	0
g4926.t2	Grip84	14	486, 487, 489, 490, 493, 494, 495, 503, 506, 507, 741, 742, 761, 764	0	0
g12838.t1	CG4839	13	57, 59, 89, 91, 95, 97, 117, 123, 125, 311, 315, 342, 346	0	0
g8056.t1	CG31064	12	400, 448, 453, 455, 456, 460, 464, 465, 481, 495, 515, 522	0	0
g1444.t1	Pez	11	1132, 1134, 1288, 1290, 1311, 1312, 1322, 1325, 1408, 1409, 1415	0	0
g15851.t1	RhoGAP54D	11	22, 23, 24, 25, 30, 47, 49, 289, 290, 291, 292	0	0
g3453.t2	CG43143	11	1361, 1362, 1363, 1364, 1365, 1366, 1367, 1369, 1370, 1371, 1374	0	0
g6797.t1	Atet	11	18, 20, 27, 28, 30, 32, 81, 84, 91, 92, 96	0	0
g8826.t1	CG6182	11	216, 269, 284, 287, 288, 289, 292, 294, 295, 296, 297	0	0
g10381.t1	sd	10	467, 469, 470, 472, 473, 474, 475, 476, 477, 479	0	0
g15894.t1	mfrn	10	42, 43, 45, 46, 48, 61, 62, 63, 64, 65	0	0
g16111.t1	antdh	10	221, 223, 224, 225, 227, 228, 231, 235, 237, 239	0	0
g20164.t1	Dbp73D	10	515, 516, 517, 565, 567, 568, 630, 633, 634, 635	0	0
g20438.t1	lt	10	378, 379, 380, 389, 403, 405, 406, 407, 409, 411	0	0
g2548.t1	pgant5	10	467, 484, 485, 486, 513, 516, 517, 518, 519, 637	0	0
g309.t2	yata	10	89, 90, 92, 114, 115, 121, 143, 208, 211, 229	0	0
g8262.t1	T-cp1	10	381, 382, 383, 385, 387, 398, 399, 402, 403, 409	0	0
g8639.t1	Gyc76C	10	1092, 1094, 1095, 1098, 1099, 1101, 1102, 1104, 1105, 1106	0	0
g1681.t1	CG2218	9	489, 490, 492, 493, 494, 507, 509, 512, 514	0	0
g1831.t1	SRm160	9	54, 60, 62, 66, 102, 103, 118, 120, 122	0	0
g20309.t2	Snmp2	9	119, 121, 122, 126, 127, 131, 135, 136, 138	0	0
g21023.t1	CG9733	9	190, 191, 193, 194, 195, 197, 198, 200, 201	0	0
g10358.t1	CG32579	8	129, 210, 212, 213, 215, 217, 218, 219	0	0
g10471.t1	CG10877	8	344, 345, 346, 350, 351, 352, 355, 357	0	0
g12596.t1	PICK1	8	396, 406, 407, 408, 410, 412, 516, 517	0	0
g13552.t1	Ing3	8	351, 353, 354, 355, 365, 367, 509, 514	0	0
g16129.t1	CG6051	8	480, 730, 731, 738, 1000, 1001, 1003, 1004	0	0
g19563.t2	LpR1	8	307, 628, 630, 631, 632, 634, 635, 645	0	0
g20333.t1	dimm	8	239, 240, 241, 243, 248, 250, 252, 254	0	0
g2149.t2	CG15186	8	266, 286, 291, 299, 307, 310, 311, 314	0	0
g10501.t1	Cortactin	7	128, 131, 143, 144, 149, 151, 154	0	0
g10901.t2	CG33080	7	27, 28, 30, 34, 35, 69, 271	0	0
g1130.t1	Ror	7	364, 366, 367, 369, 370, 372, 374	0	0
g14238.t1	rho-5	7	744, 745, 751, 753, 757, 760, 762	0	0
g1483.t1	CG8740	7	177, 1448, 1451, 1453, 1455, 1459, 1460	0	0
g16492.t1	GI:906472535	7	289, 290, 330, 331, 332, 333, 339	0	0
g2257.t1	GPHR	7	320, 322, 323, 328, 329, 330, 333	0	0
g2318.t1	tum	7	599, 600, 601, 603, 605, 606, 610	0	0
g4632.t1	CG2116	7	376, 378, 379, 380, 383, 511, 512	0	0
g5235.t1	Madm	7	776, 778, 779, 782, 789, 791, 792	0	0
g6658.t1	Gpi1	7	402, 404, 406, 409, 410, 414, 416	0	0
g7821.t1	CG9666	7	170, 172, 173, 174, 175, 179, 181	0	0
g12445.t1	Cyp6v1	6	481, 484, 486, 487, 488, 490	0	0
g19842.t1	DNA-ligI	6	6, 7, 8, 11, 22, 27	0	0
g2360.t1	RhoGEF2	6	75, 83, 87, 127, 133, 150	0	0
g4316.t1	CG33144	6	124, 128, 129, 131, 133, 143	0	0
g5324.t1	CG32103	6	20, 21, 23, 24, 25, 120	0	0
g7136.t1	Rlip	6	153, 160, 457, 632, 633, 635	0	0
g870.t1	Rip11	6	2, 5, 6, 26, 235, 334	0	0
g12290.t1	Mob3	5	172, 173, 175, 178, 179	0	0
g13271.t1	CG45002	5	4, 5, 22, 29, 30	0	0
g13963.t1	GI:906465188	5	39, 40, 42, 45, 78	0	0
g16379.t1	Spn27A	5	274, 275, 277, 278, 279	0	0
g20314.t1	Hn	5	250, 251, 252, 292, 438	0	0
g20523.t1	CG18003	5	101, 102, 105, 106, 108	0	0
g20874.t1	CG14868	5	302, 304, 305, 306, 387	0	0
g3391.t2	CG32138	5	1112, 1113, 1144, 1146, 1147	0	0
g4415.t1	nahoda	5	280, 302, 316, 400, 488	0	0
g5298.t1	GCC185	5	424, 429, 451, 462, 463	0	0
g725.t1	Cyp6u1	5	371, 372, 375, 376, 379	0	0
g8218.t1	bsk	5	349, 350, 351, 371, 372	0	0
g9584.t1	CG6660	5	112, 114, 115, 118, 119	0	0
g12517.t1	CG11306	4	227, 228, 229, 230	0	0
g12959.t1	CG14253	4	1, 16, 19, 21	0	0
g14069.t1	fsd	4	300, 301, 303, 304	0	0
g15681.t1	CG12768	4	4, 5, 6, 8	0	0
g19162.t1	sxe2	4	195, 196, 201, 207	0	0
g3426.t1	CG8833	4	934, 935, 937, 938	0	0
g4419.t1	scb	4	1050, 1052, 1059, 1060	0	0
g6076.t1	aret	4	358, 359, 360, 363	0	0
g20691.t1	CG42672	3	940, 942, 944	0	0
g5503.t1	Rbcn-3A	3	391, 477, 661	0	0
g999.t1	CG14439	3	457, 458, 459	0	0
g1183.t1	CG42353	2	1385, 1398	0	0
g16278.t1	CG16974	2	705, 832	3.73E-05	0
g17618.t1	osp	2	223, 225	0	0
g19945.t1	spn-E	2	1208, 1348	0.001218679	0
g3413.t1	CG9425	2	2173, 2176	0	0
g585.t1	Tollo	2	12, 13	0	0
g2036.t1	CG2926	1	842	3.73E-05	0
g1696.t1	be	0	NA	0	0
g6404.t1	PNUTS	0	NA	3.73E-05	0
g9446.t1	Tango13	0	NA	0	0
g2032.t1	TfIIA-L	6	87, 157, 209, 211, 253, 254	0	3.84E-06
g4231.t1	CG12134	4	48, 49, 53, 55	0	3.84E-06
g13599.t1	ko	3	886, 986, 1007	0	3.84E-06
g19553.t2	alpha-Cat	1	637	0	3.84E-06
g14978.t2	Fmr1	42	263, 265, 266, 270, 275, 277, 279, 280, 281, 282, 283, 286, 287, 288, 289, 294, 306, 311, 313, 314, 316, 320, 321, 322, 323, 324, 325, 327, 328, 329, 330, 332, 334, 336, 338, 339, 340, 346, 349, 350, 491, 494	0	7.46E-06
g6635.t1	Sema-1a	5	277, 281, 282, 355, 376	0	7.46E-06
g12786.t1	Ddx1	2	55, 178	0	7.46E-06
g20881.t1	RabX4	4	176, 179, 181, 184	0	1.10E-05
g8706.t1	ltl	3	782, 785, 786	0	1.10E-05
g4364.t1	Ady43A	5	282, 283, 284, 285, 384	0	1.44E-05
g5405.t1	CG11583	5	352, 355, 358, 359, 360	0	1.44E-05
g9150.t1	PlexB	0	NA	0.00088361	1.78E-05
g12552.t1	CG8915	4	927, 929, 931, 968	0	2.12E-05
g19019.t1	CG6051	4	367, 703, 706, 707	0	2.39E-05
g14714.t1	CG7759	2	220, 285	0.000105314	2.39E-05
g14966.t1	CG10175	1	30	0.000227237	2.39E-05
g8680.t1	CG7255	0	NA	0.001174056	2.39E-05
g5653.t1	Dref	2	523, 524	7.27E-05	2.66E-05
g9501.t1	CG5664	1	448	0.00025831	2.66E-05
g861.t1	dlg1	0	NA	0.001299659	2.66E-05
g12755.t1	mid	2	102, 108	0.000137227	3.27E-05
g5991.t1	subdued	1	39	0.000199055	3.27E-05
g11182.t1	ETHR	6	316, 317, 318, 320, 321, 322	0	3.57E-05
g9200.t1	Vdup1	2	233, 341	0	3.83E-05
g2989.t1	CG14299	0	NA	0.000105314	3.83E-05
g3435.t1	ligatin	2	259, 261	0	4.12E-05
g12904.t1	Fic	3	443, 444, 456	0	4.71E-05
g14215.t1	CG8272	4	350, 354, 665, 701	0	5.30E-05
g19621.t1	dikar	2	214, 367	0	6.45E-05
g10573.t1	chm	1	343	0	6.45E-05
g14401.t1	CG8757	3	242, 244, 249	0	8.53E-05
g14722.t1	SRPK	3	613, 618, 619	0.00226425	0.000105
g10791.t1	CG30421	1	1316	0.000199055	0.000105
g12212.t1	CG14329	6	55, 57, 94, 96, 100, 166	0	0.000113149
g13713.t1	shtd	1	806	0.005326297	0.000126154
g4167.t2	Irk1	1	10	0.00532358	0.000126154
g6709.t1	lin	2	7, 8	0	0.000139796
g13877.t1	Sec22	2	128, 131	0	0.00017223
g18238.t1	CG17121	1	257	0.000908631	0.00017223
g6651.t1	CG17834	3	6, 8, 40	0	0.00018525
g9862.t1	CG34401	1	439	0.007590021	0.000189596
g18730.t1	CG15731	3	151, 257, 433	0	0.00019388
g711.t1	CG1444	4	24, 25, 27, 28	0	0.000217636
g10986.t1	Ent3	2	206, 209	0	0.000224438
g969.t2	RhoGAP16F	0	NA	0.004882289	0.000236648
g5618.t1	CG2022	1	10	0.002353797	0.000254158
g19853.t2	CG7530	1	1	0.001174056	0.000260571
g14923.t1	vkg	1	1763	0.012705368	0.000342385
g10329.t1	ec	3	882, 884, 886	0	0.000348121
g13904.t1	ari-1	1	482	0.003304749	0.00037506
g7300.t1	btd	2	1, 2	0.00103018	0.000446563
g8687.t1	Vps36	0	NA	0.002280446	0.000454125
g7795.t1	CG7065	2	104, 112	0	0.000464196
g7535.t1	sdt	2	25, 28	0.016768068	0.000466364
g8620.t1	hid	1	282	0.017500911	0.000519987
g13667.t1	CG12877	1	963	0.000227237	0.000539673
g10896.t1	comr	2	174, 178	0.00077334	0.000546401
g9498.t1	CG34461	1	148	0.005971159	0.000570722
g19517.t1	CG8460	1	341	0.000523704	0.000589717
g6417.t1	CG42389	1	60	0.023728281	0.000688275
g4627.t1	cag	2	197, 496	0.001251117	0.000731087
g4309.t2	zip	2	1502, 1504	7.27E-05	0.000733963
g11505.t1	CG17224	2	84, 207	0.002143359	0.000735127
g16944.t1	CycE	2	491, 493	3.73E-05	0.000735127
g19957.t1	CG3534	1	253	0.001576292	0.000735127
g19967.t1	Keap1	0	NA	0.006857443	0.000749928
g11207.t1	mod(mdg4)	3	166, 170, 334	0.000347738	0.000788443
g5589.t1	Apoltp	0	NA	0.028508106	0.00084075
g7803.t1	CG1998	2	46, 56	0	0.000854329
g8371.t1	ZAP3	2	319, 351	0	0.000854329
g1329.t1	Caf1-180	1	1073	0.005027751	0.000952
g9451.t1	CG13773	0	NA	0.020619319	0.000967343
g5099.t1	CG16896	1	391	0.017504661	0.001026329
g15444.t1	Osi22	3	1, 2, 10	7.27E-05	0.001077759
g1987.t1	CAH2	1	1	0.028868665	0.00114456
g18408.t1	cue	1	232	0.004378151	0.001181131
g11585.t1	pcm	1	776	0.039780702	0.001208271
g11773.t1	pins	1	564	0.005198741	0.001214933
g1284.t1	Hsl	1	911	0.001174056	0.001306223
g14550.t1	Tina-1	1	2	0.043077307	0.001313834
g4136.t1	SMC3	0	NA	0.030338882	0.001313834
g4006.t1	Strica	2	631, 632	0.00054342	0.001317577
g11920.t1	stc	2	914, 915	0	0.00146806
g14311.t1	mnb	1	41	0.008503343	0.00146806
g14797.t1	Hr51	3	2, 4, 135	0.001053802	0.001611097
g16820.t1	sad	3	326, 398, 486	0	0.001761543
g10357.t1	CG2608	2	256, 282	0.000319471	0.001761543
g4416.t1	CG8155	1	987	0.000953368	0.001761543
g1703.t1	CG5815	3	354, 466, 467	0	0.0018921
g18165.t1	Ice1	1	1216	0.009975826	0.0018921
g5854.t1	Shroom	1	349	0.005248415	0.002270749
g9386.t1	Lrrk	2	2454, 2457	3.73E-05	0.002342047
g3872.t1	Rabex-5	2	296, 300	0.000227237	0.002478762
g2047.t1	CG5359	1	148	0.004735686	0.002622294
g7250.t1	CG9664	1	316	0.013629183	0.002631354
g9461.t1	mtDNA-helicase	4	435, 436, 592, 598	0	0.00268768
g15256.t1	GI:906463472	2	26, 75	0.015255887	0.00268768
g9755.t1	CalpC	1	1	0.00077334	0.00273053
g14757.t1	MAN1	1	429	0.01014384	0.003408543
g5287.t1	Cul5	0	NA	0.0493179	0.00347529
g12701.t1	dmGlut	1	3	0.003976244	0.003481821
g6759.t1	Larp7	2	165, 167	0	0.003559396
g21133.t1	dgrn	0	NA	0.03540762	0.003592966
g13430.t1	Hsp83	2	441, 445	0.000168659	0.003772897
g21166.t1	CG10254	1	2	0.00103018	0.00387322
g10332.t1	PGRP-SA	5	134, 139, 148, 149, 150	0	0.004212743
g8289.t1	Parg	2	46, 501	0.013013942	0.004703188
g9649.t1	CG1637	1	55	0.002831095	0.004824447
g18268.t1	DAAM	2	674, 676	0	0.005028545
g9930.t1	spri	1	1035	0.0196235	0.0051946
g15181.t1	CG17493	3	115, 123, 125	0	0.005565297
g17684.t1	Snoo	1	100	0.013877816	0.005565297
g1679.t1	CG15534	1	294	0.016270623	0.006170451
g11436.t1	FANCI	1	1057	0.000933411	0.007083182
g13439.t1	CG1317	1	712	0.022393876	0.007293349
g10188.t1	CG9265	1	392	0.005630944	0.007891333
g8941.t1	CG17919	2	67, 155	7.27E-05	0.008722839
g14240.t1	CG8435	2	208, 249	0.001845677	0.010910271
g10297.t1	uri	1	273	0.027685602	0.011780521
g20752.t1	CG1809	2	147, 451	0.000137227	0.011962778
g276.t1	CG8478	2	89, 687	0.008515662	0.011962778
g5786.t1	CycB	2	10, 214	0.000750995	0.012406743
g5358.t1	CG34135	2	137, 138	0	0.012428045
g1358.t1	CG5728	2	153, 658	0.007590021	0.012686063
g7009.t1	gukh	1	433	0.005198741	0.0144172
g13563.t1	CG10289	3	419, 654, 832	0.000137227	0.015162
g9081.t1	CG7706	1	62	0.009750554	0.015162
g12103.t1	Rtc1	1	274	0.019745892	0.015337
g14245.t1	LamC	1	443	0.000105314	0.015506987
g16782.t1	Dbp80	2	420, 424	0.000408823	0.016140417
g2314.t1	CG6337	2	23, 290	0.004114605	0.016314091
g19669.t1	l(3)psg2	0	NA	0.008850219	0.017939522
g18885.t1	CG15439	1	1084	0.006281289	0.018078296
g7269.t1	phr6-4	1	520	0.043433139	0.020025026
g2800.t1	CG2906	2	209, 320	0.036603335	0.022051966
g13708.t1	CG32699	1	532	0.014590246	0.023365169
g19105.t1	Nab2	2	673, 1126	0.003918539	0.023455139
g12687.t1	DnaJ-H	1	234	0.020863446	0.023752235
g3936.t1	CG33129	1	3	0.007817621	0.025445849
g6239.t1	CG4462	1	55	0.010270618	0.02951935
g13225.t1	CG6136	1	70	0.042957854	0.032120328
g5221.t1	CG1951	1	427	0.012411444	0.038799877
g8838.t1	Tsc1	0	NA	0.047939899	0.038799877
g17468.t1	CG7705	2	133, 590	0.00726279	0.040630955
g10571.t1	CG3213	3	15, 16, 18	0.000137227	0.049666543
