# Supplementary material for: Divergent Genetic Pathways Underlying Convergent Parasitic Behaviours in Blowflies
Source: Mol Ecol. 2025 May 5;34(11):e17785. doi: 10.1111/mec.17785 (PMC12100580; doi:10.1111/mec.17785)
Supplement: Supplementary file 22 — Table S19. [file MEC-34-e17785-s007.xlsx]

## Sheet: Página1
Supplementary Table 18. Genes ideinfied in the branch-site analysis with both Co. hominivorax and Ch. bezziana as foreground.
Ortholog in Co. hominivorax	Annotation
g11920.t1	shuttle craft
g2360.t1	Rho guanine nucleotide exchange factor 2
g18165.t1	Interacts with the C terminus of ELL 1
g7009.t1	GUK-holder
g2032.t1	Transcription factor IIA L
g3872.t1	Rabaptin-5-associated exchange factor for Rab5 ortholog (H. sapiens)
g2149.t2	CG15186
g8262.t1	Tcp1-like
g1681.t1	CG2218
g20691.t1	CG42672
g13563.t1	CG10289
g12838.t1	CG4839
g13713.t1	shattered
g6797.t1	ABC transporter expressed in trachea
g9446.t1	Transport and Golgi organization 13
g1483.t1	CG8740
g1358.t1	CG5728
g5099.t1	CG16896
g11207.t1	modifier of mdg4
g7136.t1	Ral interacting protein
g18408.t1	cueball
g13430.t1	Heat shock protein 83
g10573.t1	chameau
g19669.t1	lethal (3) persistent salivary gland 2
g7535.t1	stardust
g10358.t1	CG32579
g21023.t1	CG9733
g5298.t1	GCC185 ortholog (H. sapiens)
g3337.t1	Partner of paired
g16278.t1	CG16974
g14923.t1	viking
g585.t1	Tollo
g2548.t1	polypeptide GalNAc transferase 5
g7300.t1	buttonhead
g3391.t2	CG32138
