# Supplementary material for: Divergent Genetic Pathways Underlying Convergent Parasitic Behaviours in Blowflies
Source: Mol Ecol. 2025 May 5;34(11):e17785. doi: 10.1111/mec.17785 (PMC12100580; doi:10.1111/mec.17785)
Supplement: Supplementary file 23 — Table S20. [file MEC-34-e17785-s013.xlsx]

## Sheet: Página1
Supplementary Table 19. Overlap of enriched GO terms among the genes identified in the branch-site analysis.
Term	Annotation	Foreground species
		Co. hominivorax		Ch. bezziana
		Adjusted p-value	Enrichment value	Adjusted p-value	Enrichment value
GO:0009987	cellular process	1.34E-23	1.63877	2.00E-14	1.660682
GO:0008150	biological_process	1.62E-23	1.541531	1.68E-25	1.758021
GO:0065007	biological regulation	9.21E-23	1.797749	1.45E-18	2.125227
GO:0032501	multicellular organismal process	3.76E-22	1.881655	4.45E-21	2.554985
GO:0007275	multicellular organism development	9.79E-21	1.999936	2.00E-14	2.470771
GO:0032502	developmental process	1.18E-20	1.923724	1.90E-18	2.517161
GO:0050794	regulation of cellular process	1.69E-20	1.830016	2.20E-14	2.106431
GO:0050789	regulation of biological process	2.24E-20	1.793722	1.03E-15	2.109932
GO:0048856	anatomical structure development	4.24E-20	1.938066	1.03E-15	2.45659
GO:0071840	cellular component organization or biogenesis	5.96E-19	1.968809	1.76E-06	1.805374
GO:0016043	cellular component organization	7.79E-19	1.988088	4.30E-07	1.898284
GO:0048731	system development	1.13E-18	2.08996	1.04E-13	2.640101
GO:0048522	positive regulation of cellular process	3.00E-18	2.161007	9.10E-06	2.013096
GO:0051716	cellular response to stimulus	3.63E-18	2.095699	1.05E-07	2.116599
GO:0048583	regulation of response to stimulus	9.69E-18	2.393419	2.79E-11	2.856119
GO:0048518	positive regulation of biological process	7.81E-17	2.062314	1.13E-09	2.277164
GO:0043170	macromolecule metabolic process	4.60E-16	1.871462	2.74E-06	1.716396
GO:0050896	response to stimulus	5.29E-16	1.819195	9.85E-11	2.091598
GO:0030154	cell differentiation	2.09E-15	2.07471	4.94E-10	2.509535
GO:0050793	regulation of developmental process	3.12E-15	2.426948	2.63E-08	2.766747
GO:1902531	regulation of intracellular signal transduction	5.78E-15	3.052342	6.59E-06	3.061335
GO:0048869	cellular developmental process	6.27E-15	2.045894	4.57E-10	2.482565
GO:0009966	regulation of signal transduction	6.39E-15	2.441457	1.38E-08	2.829659
GO:0009653	anatomical structure morphogenesis	1.27E-14	2.193609	1.73E-08	2.533865
GO:0071704	organic substance metabolic process	2.07E-14	1.679436	2.96E-06	1.577239
GO:0048523	negative regulation of cellular process	2.49E-14	2.074881	9.83E-09	2.360813
GO:0048513	animal organ development	5.67E-14	2.103789	2.13E-10	2.680241
GO:0045595	regulation of cell differentiation	6.11E-14	2.736869	1.11E-06	3.04457
GO:0010646	regulation of cell communication	1.44E-13	2.249572	2.25E-09	2.796331
GO:0044260	cellular macromolecule metabolic process	1.48E-13	1.923	0.00193	1.614666
GO:0051171	regulation of nitrogen compound metabolic process	1.90E-13	2.004497	3.58E-09	2.267532
GO:0006807	nitrogen compound metabolic process	1.97E-13	1.708525	2.94E-05	1.568316
GO:0044237	cellular metabolic process	1.99E-13	1.682006	7.26E-06	1.569996
GO:0023051	regulation of signaling	1.99E-13	2.227506	2.51E-09	2.78522
GO:0044238	primary metabolic process	2.81E-13	1.677839	3.96E-06	1.593257
GO:0051239	regulation of multicellular organismal process	2.82E-13	2.241231	1.30E-08	2.758356
GO:0051128	regulation of cellular component organization	3.13E-13	2.316107	2.61E-10	2.862853
GO:0023052	signaling	3.57E-13	2.071375	1.32E-05	2.210074
GO:0031323	regulation of cellular metabolic process	3.89E-13	1.934494	1.76E-10	2.312212
GO:0008152	metabolic process	6.26E-13	1.608441	5.11E-08	1.61532
GO:0048519	negative regulation of biological process	6.64E-13	1.947813	9.85E-11	2.42912
GO:0060255	regulation of macromolecule metabolic process	6.86E-13	1.93494	2.66E-09	2.214001
GO:0007165	signal transduction	7.00E-13	2.124202	5.08E-05	2.194335
GO:0006996	organelle organization	8.10E-13	2.074567	0.000349	1.894824
GO:0007399	nervous system development	8.10E-13	2.170916	4.41E-08	2.644496
GO:0007154	cell communication	9.84E-13	2.023759	1.13E-05	2.170241
GO:0080090	regulation of primary metabolic process	1.92E-12	1.926195	2.63E-08	2.17168
GO:0022008	neurogenesis	2.92E-12	2.30253	3.47E-08	2.909298
GO:0019222	regulation of metabolic process	3.87E-12	1.843258	3.94E-10	2.209695
GO:0060284	regulation of cell development	6.80E-12	2.949894	0.000723	2.837342
GO:0065009	regulation of molecular function	1.26E-11	2.281393	3.99E-07	2.638157
GO:0048699	generation of neurons	2.28E-11	2.285775	6.51E-08	2.935975
GO:0048468	cell development	3.18E-11	2.102422	7.35E-10	2.849378
GO:0048584	positive regulation of response to stimulus	5.23E-11	2.561815	0.0123	2.158804
GO:0051726	regulation of cell cycle	8.02E-11	2.944848	0.000317	2.766336
GO:0009790	embryo development	1.05E-10	2.446703	1.23E-05	2.769897
GO:0010033	response to organic substance	1.87E-10	2.212435	0.000102	2.312212
GO:0051179	localization	2.31E-10	1.748038	1.81E-09	2.125002
GO:0071310	cellular response to organic substance	3.00E-10	2.448365	0.006	2.234348
GO:0035556	intracellular signal transduction	3.34E-10	2.637205	0.00269	2.510105
GO:0051173	positive regulation of nitrogen compound metabolic process	4.75E-10	2.189833	0.000246	2.200186
GO:0019219	regulation of nucleobase-containing compound metabolic process	5.27E-10	2.067604	6.15E-07	2.380507
GO:0070887	cellular response to chemical stimulus	6.39E-10	2.265541	0.0433	1.825383
GO:0010604	positive regulation of macromolecule metabolic process	7.23E-10	2.130416	0.000139	2.18411
GO:0007010	cytoskeleton organization	7.71E-10	2.686075	0.0051	2.442694
GO:0006355	regulation of transcription, DNA-templated	1.04E-09	2.161329	7.46E-06	2.434996
GO:2000026	regulation of multicellular organismal development	1.24E-09	2.243973	3.12E-08	3.074329
GO:0006464	cellular protein modification process	1.24E-09	2.185676	6.07E-05	2.284278
GO:0036211	protein modification process	1.24E-09	2.185676	6.07E-05	2.284278
GO:0006950	response to stress	1.25E-09	1.989064	1.79E-05	2.111046
GO:0009893	positive regulation of metabolic process	1.41E-09	2.072068	9.87E-06	2.279502
GO:0042221	response to chemical	1.50E-09	1.886059	2.78E-06	2.157218
GO:0051252	regulation of RNA metabolic process	1.50E-09	2.085836	1.62E-06	2.409259
GO:1903506	regulation of nucleic acid-templated transcription	1.57E-09	2.152286	8.06E-06	2.423516
GO:2001141	regulation of RNA biosynthetic process	1.68E-09	2.145872	8.58E-06	2.415544
GO:0031325	positive regulation of cellular metabolic process	2.00E-09	2.123766	0.000123	2.205203
GO:0019538	protein metabolic process	2.06E-09	1.880358	0.00731	1.643349
GO:2000112	regulation of cellular macromolecule biosynthetic process	2.97E-09	2.012018	7.49E-06	2.261119
GO:0065008	regulation of biological quality	2.99E-09	1.83799	1.70E-08	2.318225
GO:0043412	macromolecule modification	3.68E-09	2.096541	0.000413	2.08442
GO:0010556	regulation of macromolecule biosynthetic process	3.78E-09	1.999442	8.68E-06	2.230644
GO:0000003	reproduction	3.97E-09	2.009638	2.89E-09	2.769325
GO:0009888	tissue development	4.22E-09	2.086929	3.72E-08	2.855434
GO:0032879	regulation of localization	4.43E-09	2.139004	4.69E-08	2.922273
GO:0007049	cell cycle	5.16E-09	2.483455	0.00497	2.207108
GO:0009889	regulation of biosynthetic process	5.29E-09	1.948471	1.76E-06	2.271243
GO:0032268	regulation of cellular protein metabolic process	5.68E-09	2.196001	0.000541	2.20199
GO:0045597	positive regulation of cell differentiation	8.80E-09	2.96413	0.0176	2.655102
GO:0044267	cellular protein metabolic process	8.80E-09	1.953075	0.0274	1.625855
GO:0031326	regulation of cellular biosynthetic process	9.42E-09	1.946635	8.73E-07	2.303817
GO:0010468	regulation of gene expression	1.09E-08	1.882083	8.73E-07	2.212727
GO:0010605	negative regulation of macromolecule metabolic process	1.38E-08	2.119562	1.79E-05	2.394645
GO:0000278	mitotic cell cycle	1.48E-08	2.955545	0.0136	2.471788
GO:0090304	nucleic acid metabolic process	1.65E-08	2.005565	0.00511	1.777361
GO:0051246	regulation of protein metabolic process	1.69E-08	2.12731	0.000307	2.201041
GO:0051172	negative regulation of nitrogen compound metabolic process	3.35E-08	2.202806	0.000146	2.384173
GO:0048666	neuron development	3.39E-08	2.362811	1.07E-06	3.264964
GO:0009887	animal organ morphogenesis	4.61E-08	2.267575	5.86E-07	3.147696
GO:0031324	negative regulation of cellular metabolic process	5.03E-08	2.11224	6.04E-05	2.369295
GO:0030182	neuron differentiation	5.16E-08	2.23365	8.20E-07	3.097619
GO:0010647	positive regulation of cell communication	5.16E-08	2.383945	0.00637	2.406685
GO:0023056	positive regulation of signaling	5.46E-08	2.377134	0.00631	2.417058
GO:0009892	negative regulation of metabolic process	1.14E-07	1.988101	4.80E-06	2.403366
GO:0060429	epithelium development	1.32E-07	2.107721	5.38E-07	2.918741
GO:0022414	reproductive process	1.47E-07	1.937196	1.74E-08	2.726796
GO:0033043	regulation of organelle organization	1.71E-07	2.42509	1.21E-06	3.098309
GO:0032270	positive regulation of cellular protein metabolic process	1.86E-07	2.526995	0.0238	2.234348
GO:0051094	positive regulation of developmental process	2.01E-07	2.412094	0.0153	2.395815
GO:0009967	positive regulation of signal transduction	2.14E-07	2.433442	0.0286	2.253124
GO:0050767	regulation of neurogenesis	2.50E-07	2.616518	0.00852	2.682195
GO:0045664	regulation of neuron differentiation	2.74E-07	2.794392	0.022	2.68768
GO:0051247	positive regulation of protein metabolic process	3.08E-07	2.43122	0.0101	2.33446
GO:1901564	organonitrogen compound metabolic process	3.36E-07	1.629105	0.0328	1.441261
GO:0045596	negative regulation of cell differentiation	3.48E-07	3.126912	0.0256	2.887297
GO:0006725	cellular aromatic compound metabolic process	3.61E-07	1.745165	0.00298	1.646888
GO:0009719	response to endogenous stimulus	4.27E-07	2.340553	0.0051	2.442694
GO:1901360	organic cyclic compound metabolic process	4.35E-07	1.711005	0.000727	1.68843
GO:0033554	cellular response to stress	4.95E-07	2.225359	0.0182	1.972276
GO:0006357	regulation of transcription by RNA polymerase II	5.07E-07	2.193895	0.000879	2.430468
GO:0006139	nucleobase-containing compound metabolic process	5.17E-07	1.773165	0.0121	1.599567
GO:0010648	negative regulation of cell communication	5.17E-07	2.393896	9.08E-06	3.151544
GO:0023057	negative regulation of signaling	5.17E-07	2.393896	9.01E-06	3.154479
GO:0046483	heterocycle metabolic process	5.19E-07	1.7463	0.0118	1.587289
GO:0044093	positive regulation of molecular function	5.24E-07	2.38872	0.000566	2.666757
GO:0051093	negative regulation of developmental process	6.11E-07	2.669907	0.000594	3.174579
GO:0051130	positive regulation of cellular component organization	6.64E-07	2.41809	0.0187	2.231023
GO:0035295	tube development	6.75E-07	2.190767	1.36E-06	3.081484
GO:1902532	negative regulation of intracellular signal transduction	7.44E-07	3.294687	0.0047	3.428811
GO:0048585	negative regulation of response to stimulus	7.90E-07	2.310558	1.21E-05	3.02393
GO:0032989	cellular component morphogenesis	8.49E-07	2.247384	0.000259	2.672456
GO:0016070	RNA metabolic process	9.06E-07	1.980312	0.0303	1.716066
GO:0008283	cell population proliferation	9.09E-07	2.837371	0.0394	2.583796
GO:0051174	regulation of phosphorus metabolic process	1.03E-06	2.341952	0.00096	2.635932
GO:0019220	regulation of phosphate metabolic process	1.03E-06	2.341952	0.00096	2.635932
GO:0051240	positive regulation of multicellular organismal process	1.05E-06	2.253449	0.00379	2.446586
GO:0042325	regulation of phosphorylation	1.09E-06	2.430274	0.00558	2.552876
GO:0051248	negative regulation of protein metabolic process	1.11E-06	2.571981	0.00643	2.590343
GO:0050790	regulation of catalytic activity	1.11E-06	2.1464	9.51E-07	2.893957
GO:0009968	negative regulation of signal transduction	1.34E-06	2.409827	2.14E-05	3.157419
GO:0031399	regulation of protein modification process	1.44E-06	2.289403	0.000527	2.617644
GO:0007346	regulation of mitotic cell cycle	1.56E-06	2.922706	0.0383	2.492699
GO:0042127	regulation of cell population proliferation	1.68E-06	2.35798	3.72E-05	3.144344
GO:0051241	negative regulation of multicellular organismal process	2.06E-06	2.470108	0.00047	3.121265
GO:0022402	cell cycle process	2.13E-06	2.373427	0.00155	2.49379
GO:0051234	establishment of localization	2.35E-06	1.659026	3.16E-07	2.118499
GO:0010942	positive regulation of cell death	2.93E-06	2.954683	0.00998	3.11532
GO:0001932	regulation of protein phosphorylation	3.00E-06	2.464933	0.00482	2.667226
GO:0003006	developmental process involved in reproduction	3.17E-06	2.016244	9.83E-09	3.157419
GO:0032269	negative regulation of cellular protein metabolic process	3.39E-06	2.531003	0.0051	2.652088
GO:0051960	regulation of nervous system development	3.58E-06	2.342262	0.0066	2.578907
GO:0007166	cell surface receptor signaling pathway	4.33E-06	2.174005	0.021	2.204236
GO:0032504	multicellular organism reproduction	4.35E-06	1.937251	8.20E-07	2.816745
GO:0009792	embryo development ending in birth or egg hatching	4.86E-06	2.343745	7.06E-05	3.110343
GO:0051129	negative regulation of cellular component organization	5.08E-06	2.679578	0.000181	3.337843
GO:0048598	embryonic morphogenesis	5.16E-06	2.557368	0.0178	2.651336
GO:0022607	cellular component assembly	5.56E-06	1.810526	0.0131	1.810531
GO:0051641	cellular localization	5.88E-06	1.841529	5.08E-05	2.126449
GO:0060341	regulation of cellular localization	6.27E-06	2.453932	0.000523	3.097619
GO:0033036	macromolecule localization	6.35E-06	1.864249	0.000594	2.045475
GO:0044703	multi-organism reproductive process	7.40E-06	1.923953	1.73E-06	2.721596
GO:0032880	regulation of protein localization	8.04E-06	2.5103	0.00544	2.815048
GO:0043085	positive regulation of catalytic activity	9.30E-06	2.406934	0.00136	2.787569
GO:0031400	negative regulation of protein modification process	1.05E-05	2.957919	0.00267	3.456346
GO:0044087	regulation of cellular component biogenesis	1.06E-05	2.323732	1.74E-05	3.195807
GO:0031175	neuron projection development	1.39E-05	2.292598	1.15E-05	3.378684
GO:0048609	multicellular organismal reproductive process	1.57E-05	1.906959	9.51E-07	2.840496
GO:0006810	transport	1.64E-05	1.627248	9.65E-07	2.087846
GO:0048477	oogenesis	1.65E-05	2.380265	4.86E-05	3.401219
GO:0007417	central nervous system development	1.65E-05	2.249781	0.00407	2.62949
GO:0007292	female gamete generation	1.81E-05	2.295891	7.65E-05	3.189747
GO:0000902	cell morphogenesis	2.00E-05	2.188839	0.000261	2.874618
GO:0048592	eye morphogenesis	2.02E-05	2.80012	0.000413	3.918641
GO:0019953	sexual reproduction	2.04E-05	1.918473	4.33E-06	2.70856
GO:0043068	positive regulation of programmed cell death	2.57E-05	2.88715	0.0247	3.067601
GO:0010941	regulation of cell death	2.81E-05	2.099369	5.87E-05	2.837446
GO:0000904	cell morphogenesis involved in differentiation	2.81E-05	2.278971	0.000177	3.124376
GO:0051276	chromosome organization	3.05E-05	2.34634	0.00643	2.452422
GO:0042981	regulation of apoptotic process	3.20E-05	2.240741	0.0229	2.338829
GO:0090596	sensory organ morphogenesis	3.26E-05	2.632145	0.000118	3.915905
GO:0048729	tissue morphogenesis	3.42E-05	2.169888	1.55E-05	3.215353
GO:0030030	cell projection organization	3.55E-05	2.020636	1.45E-05	2.990388
GO:0006468	protein phosphorylation	3.59E-05	2.666746	0.00175	3.271856
GO:0061024	membrane organization	3.64E-05	2.571549	0.0108	2.709436
GO:0008104	protein localization	3.67E-05	1.890688	0.000523	2.126982
GO:0048646	anatomical structure formation involved in morphogenesis	3.68E-05	2.120098	0.00104	2.561077
GO:1902533	positive regulation of intracellular signal transduction	3.89E-05	2.606738	0.0324	2.663751
GO:0044092	negative regulation of molecular function	4.01E-05	2.48598	0.000262	3.253732
GO:0120036	plasma membrane bounded cell projection organization	4.87E-05	2.012955	2.86E-05	2.951141
GO:0031401	positive regulation of protein modification process	4.97E-05	2.441874	0.01	2.731797
GO:0006796	phosphate-containing compound metabolic process	4.97E-05	1.918993	0.0121	1.928171
GO:0007276	gamete generation	5.11E-05	1.962728	1.76E-07	3.168993
GO:0097659	nucleic acid-templated transcription	5.21E-05	2.110501	0.0123	2.214682
GO:0006351	transcription, DNA-templated	5.21E-05	2.110501	0.0123	2.214682
GO:0006793	phosphorus metabolic process	6.13E-05	1.90386	0.0147	1.886055
GO:0022412	cellular process involved in reproduction in multicellular organism	6.33E-05	2.04012	3.06E-06	3.174022
GO:0080134	regulation of response to stress	8.44E-05	2.248838	0.00727	2.485627
GO:0032774	RNA biosynthetic process	8.77E-05	2.095064	0.0186	2.197326
GO:0010558	negative regulation of macromolecule biosynthetic process	9.49E-05	2.138889	0.0153	2.2866
GO:0002009	morphogenesis of an epithelium	9.49E-05	2.138889	2.35E-05	3.231316
GO:1903829	positive regulation of protein localization	0.000108	2.922706	0.00867	3.56716
GO:0051049	regulation of transport	0.00011	1.979898	4.86E-05	2.868679
GO:0043067	regulation of programmed cell death	0.000111	2.114857	0.00643	2.450085
GO:0033157	regulation of intracellular protein transport	0.00012	3.864467	0.00905	4.591355
GO:0000226	microtubule cytoskeleton organization	0.00012	2.547097	0.00649	3.118091
GO:0009890	negative regulation of biosynthetic process	0.00012	2.082777	0.00732	2.344304
GO:0010563	negative regulation of phosphorus metabolic process	0.00012	2.761957	0.0113	3.231316
GO:0045936	negative regulation of phosphate metabolic process	0.00012	2.761957	0.0113	3.231316
GO:0001654	eye development	0.000139	2.306943	0.000346	3.309476
GO:0060322	head development	0.000148	2.293333	0.00507	2.837842
GO:0010629	negative regulation of gene expression	0.000171	1.933405	0.000181	2.510667
GO:0010721	negative regulation of cell development	0.000178	3.082854	0.0273	3.456346
GO:0051336	regulation of hydrolase activity	0.000181	2.259999	7.72E-07	3.721372
GO:0018130	heterocycle biosynthetic process	0.000205	1.833447	0.0353	1.79001
GO:0031344	regulation of cell projection organization	0.000212	2.321112	0.012	2.781535
GO:0045934	negative regulation of nucleobase-containing compound metabolic process	0.000236	2.127532	0.00375	2.508836
GO:0048667	cell morphogenesis involved in neuron differentiation	0.000238	2.221257	2.80E-05	3.521577
GO:0045165	cell fate commitment	0.000239	2.494993	0.0156	3.086826
GO:0061564	axon development	0.000239	2.342101	0.000266	3.512129
GO:0051253	negative regulation of RNA metabolic process	0.00024	2.185201	0.00901	2.506963
GO:0001745	compound eye morphogenesis	0.000242	2.922706	0.0108	3.714073
GO:0007420	brain development	0.000249	2.312471	0.0164	2.677925
GO:0051301	cell division	0.000252	2.43831	0.0183	2.549443
GO:0034654	nucleobase-containing compound biosynthetic process	0.000253	1.851488	0.0249	1.858044
GO:0033044	regulation of chromosome organization	0.000264	2.990676	0.0358	2.890503
GO:0048749	compound eye development	0.000264	2.630435	0.0192	3.178898
GO:0034330	cell junction organization	0.00028	2.469892	0.0169	3.055771
GO:0048812	neuron projection morphogenesis	0.000293	2.20414	1.45E-05	3.549098
GO:0120039	plasma membrane bounded cell projection morphogenesis	0.000295	2.2011	1.45E-05	3.544612
GO:0048858	cell projection morphogenesis	0.000298	2.198068	1.45E-05	3.544612
GO:0070201	regulation of establishment of protein localization	0.000319	2.599489	0.00382	3.509749
GO:0051493	regulation of cytoskeleton organization	0.000327	2.65303	0.0201	2.98373
GO:0007281	germ cell development	0.000328	2.041358	1.25E-05	3.261904
GO:0035239	tube morphogenesis	0.000343	2.062683	6.71E-05	3.120312
GO:0045859	regulation of protein kinase activity	0.000356	2.581268	0.048	2.754212
GO:0016567	protein ubiquitination	0.000362	2.922706	0.0109	3.452941
GO:0051961	negative regulation of nervous system development	0.00038	2.913247	0.0352	3.300127
GO:0031327	negative regulation of cellular biosynthetic process	0.000435	2.003596	0.00649	2.388235
GO:0051270	regulation of cellular component movement	0.000446	2.384313	0.00407	3.146788
GO:0032990	cell part morphogenesis	0.000449	2.12773	2.77E-05	3.406789
GO:0007444	imaginal disc development	0.000482	2.299517	0.00145	3.186122
GO:0120035	regulation of plasma membrane bounded cell projection organization	0.0005	2.288171	0.0104	2.827824
GO:0051223	regulation of protein transport	0.000562	2.56353	0.00269	3.650765
GO:0007051	spindle organization	0.000609	3.519818	0.0249	4.267561
GO:0007423	sensory organ development	0.000651	2.013122	2.96E-05	3.281587
GO:1901700	response to oxygen-containing compound	0.000673	1.901389	0.0441	2.054467
GO:0010628	positive regulation of gene expression	0.000699	1.876305	0.0378	1.984112
GO:0072359	circulatory system development	0.000706	2.277049	0.0118	2.785681
GO:0032446	protein modification by small protein conjugation	0.000771	2.769826	0.0172	3.23017
GO:0019438	aromatic compound biosynthetic process	0.000826	1.748386	0.0178	1.849325
GO:2000113	negative regulation of cellular macromolecule biosynthetic process	0.000858	2.010001	0.0135	2.328024
GO:0007163	establishment or maintenance of cell polarity	0.00099	2.584287	0.0339	2.91454
GO:1901362	organic cyclic compound biosynthetic process	0.00104	1.706005	0.00649	1.887388
GO:0010975	regulation of neuron projection development	0.00143	2.342946	0.0276	2.854734
GO:0007409	axonogenesis	0.00166	2.221461	0.000527	3.47577
GO:0007389	pattern specification process	0.00166	2.016705	0.000646	3.043814
GO:0050768	negative regulation of neurogenesis	0.00173	2.957919	0.0322	3.650765
GO:0070727	cellular macromolecule localization	0.00177	1.837742	0.0053	2.090819
GO:0060541	respiratory system development	0.00179	2.479872	0.00988	3.2944
GO:0010927	cellular component assembly involved in morphogenesis	0.00185	3.335697	0.0485	3.694055
GO:0007017	microtubule-based process	0.00187	2.069546	0.033	2.456231
GO:0071702	organic substance transport	0.00191	1.715817	0.0019	2.060014
GO:0043086	negative regulation of catalytic activity	0.00193	2.417875	0.00209	3.367913
GO:1903046	meiotic cell cycle process	0.00199	2.816811	0.0363	3.052421
GO:0051050	positive regulation of transport	0.00214	2.139921	0.00127	3.225216
GO:0032386	regulation of intracellular transport	0.00215	2.564654	0.027	3.220725
GO:0009725	response to hormone	0.00223	2.045894	0.00327	2.85304
GO:0040012	regulation of locomotion	0.00223	2.126441	0.00945	2.750715
GO:0016192	vesicle-mediated transport	0.00223	1.789512	1.49E-05	2.688269
GO:0090316	positive regulation of intracellular protein transport	0.00224	4.206511	0.0326	5.3919
GO:0090087	regulation of peptide transport	0.00225	2.36941	0.00483	3.414494
GO:0007424	open tracheal system development	0.00241	2.865844	0.0158	3.780728
GO:0009605	response to external stimulus	0.00253	1.614256	8.73E-07	2.593538
GO:0003002	regionalization	0.00263	2.090232	0.00351	2.941036
GO:0070647	protein modification by small protein conjugation or removal	0.00297	2.307733	0.0472	2.520097
GO:0140013	meiotic nuclear division	0.00315	3.016987	0.0319	3.663486
GO:1904951	positive regulation of establishment of protein localization	0.00315	2.89835	0.006	4.441996
GO:0051098	regulation of binding	0.00336	2.779328	0.0363	3.552096
GO:0048232	male gamete generation	0.00346	2.250886	9.11E-06	4.116299
GO:0008285	negative regulation of cell population proliferation	0.00352	2.424763	0.025	3.060904
GO:0009994	oocyte differentiation	0.00357	2.975846	0.0138	4.256763
GO:0048589	developmental growth	0.00447	2.230325	2.96E-06	4.452476
GO:0006897	endocytosis	0.00464	2.338165	0.00407	3.300127
GO:0030100	regulation of endocytosis	0.00476	2.896841	0.0215	3.937904
GO:0043933	protein-containing complex organization	0.00493	1.708942	0.0236	1.910979
GO:0071705	nitrogen compound transport	0.00565	1.731413	0.00443	2.0794
GO:0043087	regulation of GTPase activity	0.00565	2.649359	5.09E-05	5.006764
GO:0051222	positive regulation of protein transport	0.00616	2.821923	0.00434	4.67298
GO:0043547	positive regulation of GTPase activity	0.0067	2.797804	0.000769	4.834117
GO:0051321	meiotic cell cycle	0.00696	2.450173	0.00389	3.318878
GO:0014070	response to organic cyclic compound	0.00737	1.95411	0.00236	2.838991
GO:0034097	response to cytokine	0.00766	2.284251	0.00941	3.315979
GO:0051649	establishment of localization in cell	0.00766	1.578508	0.00319	1.95104
GO:0034613	cellular protein localization	0.00794	1.770485	0.00643	2.101892
GO:0048878	chemical homeostasis	0.00806	1.948471	0.0134	2.555092
GO:0040007	growth	0.00872	2.140573	3.08E-05	3.625019
GO:0006928	movement of cell or subcellular component	0.00969	1.6675	8.68E-06	2.883477
GO:0051345	positive regulation of hydrolase activity	0.00998	2.224849	0.000139	3.865516
GO:0022603	regulation of anatomical structure morphogenesis	0.0102	1.864612	0.00743	2.547971
GO:0007283	spermatogenesis	0.0107	2.158116	8.68E-06	4.33486
GO:0042886	amide transport	0.0112	1.786807	0.0481	1.938377
GO:0065003	protein-containing complex assembly	0.0116	1.727818	0.0273	2.024958
GO:0040011	locomotion	0.0117	1.666783	7.97E-05	2.725299
GO:0080135	regulation of cellular response to stress	0.0124	2.201859	0.01	2.965089
GO:0098657	import into cell	0.0129	2.104829	0.000639	3.419253
GO:0045787	positive regulation of cell cycle	0.0132	2.511206	0.0123	3.386217
GO:0060562	epithelial tube morphogenesis	0.0134	1.93408	0.00133	3.087156
GO:0051640	organelle localization	0.014	1.989064	0.00181	3.007677
GO:0040008	regulation of growth	0.014	1.836059	0.00103	2.846222
GO:0002065	columnar/cuboidal epithelial cell differentiation	0.0143	2.195594	0.0435	2.967828
GO:0015031	protein transport	0.0145	1.77114	0.0478	1.944582
GO:0048736	appendage development	0.0146	2.134846	0.0217	2.954705
GO:0015833	peptide transport	0.0154	1.757486	0.035	1.954592
GO:0016477	cell migration	0.0159	1.881282	0.00563	2.803788
GO:0071407	cellular response to organic cyclic compound	0.0166	2.214628	0.00905	3.330523
GO:0060627	regulation of vesicle-mediated transport	0.0166	2.178498	0.00353	3.540136
GO:0035107	appendage morphogenesis	0.0166	2.178498	0.0142	3.131378
GO:0006508	proteolysis	0.0169	1.774977	0.0405	2.0794
GO:1901214	regulation of neuron death	0.017	2.518024	0.0398	3.493091
GO:0016049	cell growth	0.0181	2.975846	0.0236	4.306894
GO:0048806	genitalia development	0.0181	3.682609	0.0499	5.900227
GO:0009798	axis specification	0.0184	2.415292	0.0192	3.66221
GO:0007015	actin filament organization	0.0202	2.784987	0.0148	4.205682
GO:0048738	cardiac muscle tissue development	0.0203	3.610401	0.0343	5.310204
GO:0009611	response to wounding	0.0215	2.211777	0.00544	3.565067
GO:0032101	regulation of response to external stimulus	0.0225	1.973775	0.0394	2.583796
GO:0055002	striated muscle cell development	0.0258	3.000645	0.0419	4.30406
GO:0007548	sex differentiation	0.0264	2.159255	0.0051	3.598859
GO:0048599	oocyte development	0.0287	2.659662	0.00643	4.867687
GO:0140352	export from cell	0.0296	1.88952	0.046	2.433844
GO:0000280	nuclear division	0.0297	2.280254	0.0201	3.157419
GO:0048563	post-embryonic animal organ morphogenesis	0.0298	2.064664	0.0117	3.217624
GO:0009410	response to xenobiotic stimulus	0.0329	1.75721	0.00297	2.554148
GO:0035112	genitalia morphogenesis	0.0334	4.721294	0.0336	9.162705
GO:0090066	regulation of anatomical structure size	0.035	1.937823	0.0126	2.760992
GO:0009628	response to abiotic stimulus	0.0392	1.601768	0.000659	2.523986
GO:0046907	intracellular transport	0.0396	1.585441	0.0276	1.878402
GO:0046620	regulation of organ growth	0.0396	3.202269	0.000925	6.571378
GO:0009886	post-embryonic animal morphogenesis	0.0397	1.92933	0.00673	3.101535
GO:0061458	reproductive system development	0.0412	2.109169	0.0224	3.108412
GO:0048707	instar larval or pupal morphogenesis	0.042	1.97298	0.0121	3.034402
GO:0007560	imaginal disc morphogenesis	0.0426	2.017079	0.0111	3.238205
GO:0048285	organelle fission	0.0437	2.141052	0.0324	2.938981
GO:0007164	establishment of tissue polarity	0.0476	2.881541	0.0155	5.380075
GO:0110165	cellular anatomical entity	7.61E-27	1.623878	4.47E-25	1.807304
GO:0005575	cellular_component	7.61E-27	1.591201	4.59E-31	1.857731
GO:0005622	intracellular anatomical structure	3.16E-23	1.695803	1.55E-15	1.733659
GO:0043229	intracellular organelle	9.56E-22	1.735951	6.34E-15	1.820807
GO:0043226	organelle	9.56E-22	1.726714	2.67E-16	1.854958
GO:0005737	cytoplasm	2.86E-21	1.757037	6.19E-09	1.641115
GO:0043231	intracellular membrane-bounded organelle	5.43E-21	1.763455	1.13E-15	1.910583
GO:0043227	membrane-bounded organelle	2.81E-20	1.728535	3.70E-17	1.946161
GO:0005634	nucleus	5.62E-18	1.979898	2.90E-10	2.053908
GO:0016020	membrane	1.08E-15	1.811119	2.71E-12	2.130406
GO:0005829	cytosol	1.75E-15	2.075545	1.56E-06	2.002364
GO:0005654	nucleoplasm	9.00E-11	2.134089	5.24E-07	2.423745
GO:0031090	organelle membrane	6.03E-10	2.045894	0.00321	1.835813
GO:0071944	cell periphery	6.03E-10	1.892713	8.12E-08	2.308784
GO:0031981	nuclear lumen	7.94E-10	1.972168	9.72E-08	2.289205
GO:0012505	endomembrane system	3.28E-09	1.898341	9.92E-08	2.276771
GO:0005886	plasma membrane	4.75E-09	1.873715	3.50E-06	2.208242
GO:0031974	membrane-enclosed lumen	4.75E-09	1.798749	1.97E-05	1.873279
GO:0043233	organelle lumen	4.75E-09	1.798749	1.97E-05	1.873279
GO:0070013	intracellular organelle lumen	7.24E-09	1.7886	3.21E-05	1.84984
GO:0043232	intracellular non-membrane-bounded organelle	1.61E-08	1.831405	1.56E-06	2.004415
GO:0043228	non-membrane-bounded organelle	1.61E-08	1.831405	1.56E-06	2.004415
GO:0005794	Golgi apparatus	4.70E-08	2.49223	1.81E-05	2.990024
GO:0032991	protein-containing complex	1.62E-07	1.650615	0.00799	1.518361
GO:0030054	cell junction	2.98E-07	2.23123	0.000279	2.676156
GO:0031224	intrinsic component of membrane	1.46E-06	1.739735	1.56E-06	2.238652
GO:0098588	bounding membrane of organelle	2.03E-06	2.14043	0.00158	2.273765
GO:0016604	nuclear body	4.05E-06	2.929244	0.00354	3.18034
GO:0016021	integral component of membrane	4.33E-06	1.724711	1.28E-06	2.273852
GO:0098791	Golgi apparatus subcompartment	5.81E-06	2.818977	0.0281	2.621062
GO:0005856	cytoskeleton	1.51E-05	2.031881	5.56E-06	2.832629
GO:0005815	microtubule organizing center	1.87E-05	2.775611	0.00558	3.188193
GO:0031984	organelle subcompartment	2.51E-05	2.133362	0.0146	2.173479
GO:0150034	distal axon	4.73E-05	2.95518	0.00501	3.641283
GO:0045177	apical part of cell	0.000205	2.603865	0.000364	3.937904
GO:0030139	endocytic vesicle	0.000252	3.784313	3.93E-05	6.908975
GO:0012506	vesicle membrane	0.000323	2.306161	0.000142	3.232298
GO:0015630	microtubule cytoskeleton	0.000359	2.114619	0.000105	3.084918
GO:0030659	cytoplasmic vesicle membrane	0.000474	2.284414	0.000305	3.170271
GO:0005911	cell-cell junction	0.00083	2.491487	0.0371	2.927265
GO:0070161	anchoring junction	0.000844	2.485666	0.0373	2.920612
GO:0031410	cytoplasmic vesicle	0.00114	1.777633	1.56E-06	2.790514
GO:0140535	intracellular protein-containing complex	0.00121	2.200626	0.0405	2.211189
GO:0097708	intracellular vesicle	0.0015	1.772034	1.56E-06	2.786916
GO:0045202	synapse	0.00161	1.999746	0.0317	2.390271
GO:0031982	vesicle	0.00173	1.72254	9.49E-08	2.927753
GO:0005938	cell cortex	0.00267	2.486722	0.0278	2.902472
GO:0030426	growth cone	0.00267	3.016987	0.0211	4.191013
GO:0120025	plasma membrane bounded cell projection	0.00276	1.659195	3.50E-06	2.736293
GO:0042995	cell projection	0.00307	1.642012	4.98E-06	2.690775
GO:0005912	adherens junction	0.00451	2.760333	0.042	3.608478
GO:0099568	cytoplasmic region	0.00464	2.187689	0.00984	2.840142
GO:0005768	endosome	0.0093	2.060613	0.00799	2.781535
GO:0043005	neuron projection	0.0144	1.683562	1.81E-05	2.990024
GO:0000922	spindle pole	0.0151	3.438478	0.0405	4.768347
GO:0016324	apical plasma membrane	0.0174	2.406934	0.00762	4.04237
GO:0045335	phagocytic vesicle	0.0208	3.896941	0.00255	8.872746
GO:0099081	supramolecular polymer	0.0261	1.955922	0.0077	2.920612
GO:0099512	supramolecular fiber	0.0261	1.955922	0.0077	2.920612
GO:0010008	endosome membrane	0.0273	2.425961	0.0077	4.028431
GO:1990234	transferase complex	0.034	1.896372	0.0077	2.602526
GO:0099080	supramolecular complex	0.0352	1.779038	0.0037	2.539663
GO:0030424	axon	0.0352	1.807859	0.00158	3.021323
GO:0030666	endocytic vesicle membrane	0.0433	3.719808	0.0281	6.490249
GO:0036477	somatodendritic compartment	0.0473	1.673044	1.25E-05	3.436014
GO:0003674	molecular_function	1.30E-21	1.542268	5.64E-26	1.79221
GO:0005488	binding	7.20E-21	1.708099	5.32E-17	1.876397
GO:0005515	protein binding	9.70E-18	1.916125	1.43E-18	2.524647
GO:0140096	catalytic activity, acting on a protein	9.74E-10	2.320972	0.000438	2.331449
GO:0019899	enzyme binding	3.21E-09	2.281136	2.74E-12	3.449673
GO:0043167	ion binding	1.82E-08	1.743368	1.67E-05	1.844971
GO:0003824	catalytic activity	2.13E-07	1.597881	8.61E-05	1.661877
GO:0030234	enzyme regulator activity	3.23E-07	2.739771	0.000103	3.160704
GO:0051020	GTPase binding	9.04E-07	3.374671	0.000737	3.848869
GO:0016740	transferase activity	1.49E-06	2.097595	0.0153	1.959432
GO:0098772	molecular function regulator activity	1.97E-06	2.420896	0.000271	2.896475
GO:0097159	organic cyclic compound binding	9.82E-06	1.611448	0.0185	1.544528
GO:0043169	cation binding	1.16E-05	1.792897	0.000104	2.062524
GO:0060589	nucleoside-triphosphatase regulator activity	1.48E-05	3.307733	0.00697	3.626481
GO:1901363	heterocyclic compound binding	1.89E-05	1.598969	0.0172	1.562188
GO:0046872	metal ion binding	2.31E-05	1.783495	8.82E-05	2.108889
GO:0016301	kinase activity	0.000182	2.697882	0.0463	2.755295
GO:0008092	cytoskeletal protein binding	0.000256	2.406934	0.0014	3.209464
GO:0016787	hydrolase activity	0.00041	1.707614	0.0462	1.752581
GO:0031267	small GTPase binding	0.000419	2.949037	0.00381	3.903444
GO:0019901	protein kinase binding	0.000596	2.520609	2.49E-05	4.367271
GO:0016773	phosphotransferase activity, alcohol group as acceptor	0.00242	2.563777	0.0252	3.127233
GO:0004842	ubiquitin-protein transferase activity	0.00279	3.235368	0.0189	4.295018
GO:0019900	kinase binding	0.00288	2.298757	2.49E-05	4.200881
GO:0019787	ubiquitin-like protein transferase activity	0.00436	3.091573	0.0277	4.04237
GO:0019904	protein domain specific binding	0.0054	2.277735	0.00225	3.484239
GO:0004672	protein kinase activity	0.00729	2.657005	0.0172	3.728441
GO:0061630	ubiquitin protein ligase activity	0.00862	3.499556	0.0292	4.971255
GO:0061659	ubiquitin-like protein ligase activity	0.00879	3.476683	0.0326	4.867687
GO:0042802	identical protein binding	0.0185	1.757444	0.00529	2.443634
